# Supplementary material for: Transcription Profile Analysis Reveals That Zygotic Division Results in Uneven Distribution of Specific Transcripts in Apical/Basal Cells of Tobacco
Source: PLoS One. 2011 Jan 7;6(1):e15971. doi: 10.1371/journal.pone.0015971 (PMC3017550; doi:10.1371/journal.pone.0015971)
Supplement: Table S1 — Result of RT-PCR and detailed information of ESTs examined. (XLS) [file pone.0015971.s003.xls]

## Sheet: Sheet1
Table S1 Result of RT-PCR and detailed information of ESTs examined
EST no.a	Detected expression by RT-PCRb				Similarityd
	Apc	Bac	Globalc	Heartc
nta0196	n/a	n/a	+	+	BTF3 [Nicotiana benthamiana]
nta0279	n/a	n/a	+	+	NRP2 (NAP1-RELATED PROTEIN 2); DNA binding / chromatin binding / histone binding
nta0280	n/a	n/a	+	+	NRP2 (NAP1-RELATED PROTEIN 2); DNA binding / chromatin binding / histone binding
nta0518	n/a	n/a	+	+	no similarity
nta0547	+	+	n/a	n/a	60S ribosomal protein L18A (RPL18aC)
nta0607	+	+	+	+	60S ribosomal protein L37 (RPL37A)
nta0610	n/a	n/a	+	+	unknown protein
nta0687	n/a	n/a	+	+	zinc finger (C3HC4-type RING finger) family protein
nta0693	+	+	+	+	no similarity
nta0709	n/a	n/a	+	+	unknown protein
nta0717	+	+	+	+	40S ribosomal protein S15A (RPS15aF)
nta0728	n/a	n/a	+	+	BTF3 [Nicotiana benthamiana]
nta0732	+	+	+	+	40S ribosomal protein S16 (RPS16A)
nta0734	n/a	n/a	+	+	zinc finger (C2H2 type) family protein
nta0747	n/a	n/a	+	+	GCN5-related N-acetyltransferase (GNAT) family protein
nta0751	n/a	n/a	+	+	unknown protein
nta0753	n/a	n/a	+	+	Glycolipid transfer protein
nta0769	+	+	+	+	unknown protein
nta0773	+	+	+	+	60S ribosomal protein L21
nta0779	n/a	n/a	+	+	unknown protein
nta0788	n/a	n/a	+	+	unknown protein
nta0799	+	+	+	+	no similarity
nta0801	+	+	+	+	SWIB complex BAF60b domain-containing protein
nta0809	+	+	+	+	DNAJ heat shock N-terminal domain-containing protein
nta0821	+	+	n/a	n/a	HTA9 (HISTONE H2A PROTEIN 9)
nta0835	+	+	+	+	No similarity
nta0848	n/a	n/a	+	-	peptidyl-prolyl cis-trans isomerase
nta0850	+	+	+	+	nucleic acid binding
nta0891	+	+	n/a	+	BolA-like family protein
nta0911	+	+	+	+	unknown protein
nta0923	+	+	+	+	60S ribosomal protein L37 (RPL37A)
nta0927	+	+	+	+	unknown protein
nta0939	+	+	+	-	no similarity
nta0970	+	+	+	+	TOM6 | TOM6 (translocase of the outer mitochondrial membrane 6)
nta0985	+	+	-	-	Encodes a defensin-like (DEFL) family protein
nta1009	+	+	+	n/a	No similarity
nta1197	n/a	n/a	+	+	EIF3C (EUKARYOTIC TRANSLATION INITIATION FACTOR 3C); translation initiation factor
nta1210	+	+	n/a	+	KIS (KIESEL); unfolded protein binding
nta1399	+	+	+	+	ATSC35; RNA binding / nucleic acid binding / nucleotide binding
nta1451	+	+	+	+	ARS27A (ARABIDOPSIS RIBOSOMAL PROTEIN S27)
nta1481	+	+	+	+	unknown protein
nta1523	n/a	n/a	+	+	TIM9; P-P-bond-hydrolysis-driven protein transmembrane transporter
nta1580	n/a	n/a	+	+	HMGB6; transcription factor
nta1617	+	+	+	+	nucleic acid binding / zinc ion binding
nta1708	+	+	+	+	ATPase activator/ chaperone binding
nta1735	+	+	+	+	hemoglobin
nta1900	+	+	+	+	ADF4 (ACTIN DEPOLYMERIZING FACTOR 4); actin binding
nta2064	+	+	+	+	dehydroascorbate reductase [Nicotiana tabacum]
nta2084	+	+	+	+	60S ribosomal protein L7 (RPL7D)
nta2087	+	+	+	+	tudor domain-containing protein
nta2158	+	+	+	+	UDP-glucuronate decarboxylase 1
nta2449	+	+	+	n/a	no similarity
nta2647	n/a	n/a	-	-	no similarity
ntb0308	+	+	+	+	TIM8; P-P-bond-hydrolysis-driven protein transmembrane transporter
ntb0442	+	+	+	n/a	no similarity
ntb0493	n/a	n/a	-	-	no similarity
ntb0537	n/a	n/a	+	+	unknown protein
ntb0565	+	+	+	+	unknown protein
ntb0577	n/a	n/a	+	+	DNA-binding protein-related
ntb0622	+	+	+	-	PTAC17 (PLASTID TRANSCRIPTIONALLY ACTIVE17)
ntb0705	+	+	+	+	(1-4)-beta-mannan endohydrolase
ntb0712	+	+	+	+	elongation factor 1-beta / EF-1-beta
ntb0741	n/a	n/a	+	+	no similarity
ntb0743	+	+	+	+	unknown protein
ntb0759	n/a	n/a	n/a	+	putative zinc ion binding protein
ntb0776	n/a	n/a	+	n/a	proline-rich family protein
ntb0785	n/a	n/a	+	+	MAP65-5 (MICROTUBULE-ASSOCIATED PROTEIN 65-5); microtubule binding
ntb0787	n/a	n/a	+	+	no similarity
ntb0790	n/a	n/a	+	+	ATARCA; nucleotide binding
ntb0796	n/a	n/a	+	+	unknown protein
ntb0808	n/a	n/a	+	+	TRAF-type zinc finger-related
ntb0812	n/a	n/a	+	+	unknown protein
ntb0825	n/a	n/a	+	+	protein binding / zinc ion binding
ntb0827	n/a	n/a	+	+	sequence-specific DNA binding / transcription factor
ntb0833	n/a	n/a	+	-	no similarity
ntb0836	n/a	n/a	n/a	+	ATOEP16-1 (OUTER PLASTID ENVELOPE PROTEIN 16-1); P-P-bond-hydrolysis-driven protein transmembrane transporter/ protein transporter
ntb0868	n/a	n/a	+	n/a	no similarity
ntb0884	n/a	n/a	+	+	unknown protein
ntb0886	-	+	-	-	no similarity
ntb0917	n/a	n/a	+	+	IAR1 (IAA-ALANINE RESISTANT 1); metal ion transmembrane transporter
ntb0922	+	+	+	+	unknown protein
ntb0923	+	+	n/a	+	unknown protein
ntb0941	+	+	+	+	no similarity
ntb0946	+	+	+	+	senescence-associated protein, putative
ntb0977	+	+	+	+	protein transport protein SEC61 gamma subunit, putative
ntb0985	n/a	n/a	+	+	unknown protein
ntb1003	n/a	n/a	-	+	No similarity
ntb1020	+	+	+	+	unknown protein
ntb1031	n/a	n/a	+	+	auxin response factor 8
ntb1036	+	+	+	+	unknown protein
ntb1039	n/a	n/a	+	+	no similarity
ntb1045	+	+	+	+	unknown protein
ntb1049	+	+	+	+	unknown protein
ntb1051	-	+	+	-	no similarity
ntb1054	+	+	+	+	late embryogenesis abundant family protein
ntb1064	+	+	+	+	AtPPa4 (Arabidopsis thaliana pyrophosphorylase 4); inorganic diphosphatase
ntb1077	+	+	+	+	g3pdh
ntb1084	+	+	+	+	no similarity
ntb1085	n/a	n/a	+	+	no similarity
ntb1094	+	+	+	+	no similarity
ntb1095	+	+	+	+	no similarity
ntb1099	+	+	+	-	no similarity
ntb1106	n/a	n/a	n/a	+	KAS I (3-KETOACYL-ACYL CARRIER PROTEIN SYNTHASE I); catalytic/ fatty-acid synthase/ transferase, transferring acyl groups other than amino-acyl groups
ntb1137	n/a	n/a	+	+	replication factor C 40 kDa, putative
ntb1147	+	-	+	n/a	unknown protein
ntb1159	+	+	+	+	diacylglycerol kinase
ntb1162	n/a	n/a	-	-	no similarity
ntb1166	n/a	n/a	+	+	ferredoxin hydrogenase
ntb1167	n/a	n/a	+	+	proline-rich family protein
ntb1182	n/a	n/a	+	+	no similarity
ntb1183	n/a	n/a	+	+	ASK2 (ARABIDOPSIS SKP1-LIKE 2); protein binding / ubiquitin-protein ligase
ntb1188	+	+	+	+	no similarity
ntb1196	n/a	n/a	+	+	no similarity
ntb1201	+	+	+	+	no similarity
ntb1216	n/a	n/a	-	-	no similarity
ntb1234	+	+	+	+	no similarity
ntb1236	n/a	n/a	+	n/a	no similarity
ntb1268	+	+	+	+	fibrillarin 2 [Nicotiana benthamiana]
ntb1288	n/a	n/a	n/a	+	ethylene-responsive factor-like protein 1
ntb1362	n/a	n/a	n/a	+	unknown protein
ntb1379	n/a	n/a	+	+	zinc finger (AN1-like) family protein
ntb1381	n/a	n/a	n/a	+	translation release factor
ntb1410	n/a	n/a	n/a	+	unknown protein
ntb1428	n/a	n/a	n/a	+	anac053 (Arabidopsis NAC domain containing protein 53); transcription factor
ntb1438	n/a	n/a	n/a	+	eukaryotic translation initiation factor 2 family protein / eIF-2 family protein
ntb1462	n/a	n/a	+	-	unknown protein
ntb1497	+	+	+	+	nucleic acid binding
ntb1562	n/a	n/a	n/a	+	SRp34a (Ser/Arg-rich protein 34a); RNA binding / nucleic acid binding / nucleotide binding
ntb1608	n/a	n/a	n/a	+	unknown protein
ntb1635	n/a	n/a	n/a	+	meprin and TRAF homology domain-containing protein / MATH domain-containing protein
ntb1666	n/a	n/a	n/a	+	unknown protein
ntb1672	n/a	n/a	n/a	+	unknown protein
ntb1709	n/a	n/a	n/a	+	transcription elongation factor-related
ntb1728	n/a	n/a	n/a	+	BPM2 (BTB-POZ AND MATH DOMAIN 2); protein binding
ntb1737	n/a	n/a	n/a	+	signal recognition particle 14 kDa family protein / SRP14 family protein
ntb1751	n/a	n/a	n/a	+	unknown protein
ntb1767	n/a	n/a	n/a	+	xylose isomerase family protein
ntb1773	n/a	n/a	n/a	+	transducin family protein / WD-40 repeat family protein
ntb1788	n/a	n/a	n/a	+	calcium-binding EF hand family protein
ntb1819	+	+	+	n/a	DNA-binding protein-related
ntb1879	n/a	n/a	n/a	+	farnesyltransferase beta subunit
ntb1892	+	-	n/a	+	chloroplast lumen common family protein
ntb1907	n/a	n/a	n/a	+	proteasome maturation factor UMP1 family protein
ntb1926	n/a	n/a	n/a	+	ERG28 (Arabidopsis homolog of yeast ergosterol28)
ntb1927	n/a	n/a	+	+	VTC5 (VITAMIN C DEFECTIVE 5); GDP-D-glucose phosphorylase/ galactose-1-phosphate guanylyltransferase (GDP)/ quercetin 4'-O-glucosyltransferase
ntb1948	n/a	n/a	n/a	+	electron carrier/ iron-sulfur cluster binding
ntb1971	n/a	n/a	+	-	FAD8 (FATTY ACID DESATURASE 8); omega-3 fatty acid desaturase
ntb1993	n/a	n/a	n/a	+	unknown protein
ntb2003	n/a	n/a	n/a	+	NFU1; structural molecule
ntb2013	n/a	n/a	n/a	+	unknown protein
ntb2018	n/a	n/a	n/a	+	tetratricopeptide repeat (TPR)-containing protein
ntb2073	n/a	n/a	n/a	+	forkhead-associated domain-containing protein / FHA domain-containing protein
ntb2074	+	+	+	+	unknown protein
ntb2088	+	+	+	+	clathrin adaptor complex small chain family protein
ntb2094	n/a	n/a	n/a	+	transducin family protein / WD-40 repeat family protein
ntb2100	n/a	n/a	n/a	+	unknown protein
ntb2120	n/a	n/a	+	+	YLS8; catalytic
ntb2130	n/a	n/a	+	+	ubiquitin-conjugating enzyme
ntb2168	n/a	n/a	n/a	+	bZIP transcription factor, putative (bZIP69)
ntb2183	n/a	n/a	n/a	+	SE (SERRATE); DNA binding / transcription factor
ntb2193	n/a	n/a	n/a	+	LFR (LEAF AND FLOWER RELATED); binding
ntb2216	n/a	n/a	+	+	Pyruvate kinase isozyme
ntb2218	n/a	n/a	n/a	+	ATARFB1B; GTP binding
ntb2245	n/a	n/a	n/a	+	TMS membrane family protein / tumour differentially expressed (TDE) family protein
ntb2247	n/a	n/a	n/a	+	no similarity
ntb2262	n/a	n/a	n/a	+	no similarity
ntb2274	n/a	n/a	n/a	+	no similarity
ntb2303	n/a	n/a	+	+	unknown protein
ntb2367	n/a	n/a	+	+	no similarity
ntb2417	n/a	n/a	n/a	+	no similarity
ntb2467	n/a	n/a	+	+	no similarity
ntb2476	n/a	n/a	n/a	+	no similarity
ntb2608	n/a	n/a	n/a	+	no similarity
ntb2617	n/a	n/a	n/a	+	no similarity
ntb2707	+	+	+	+	no similarity
ntb2965	n/a	n/a	+	+	no similarity
tc0008	+	+	n/a	n/a	unknown protein
a, EST identifer.
b, Results of RT-PCR: + mean positive detection, - means negative detection, n/a means data not available.
c, cDNA samples identifer: ap, apical cell; ba, basal cell; global, global stage embryo; heart, heart stage embryo.
d, Sequence similarity to the genes in the non-redundant protein database of GenBank and TAIR9 protein database.
