# Supplementary material for: Transcription Profile Analysis Reveals That Zygotic Division Results in Uneven Distribution of Specific Transcripts in Apical/Basal Cells of Tobacco
Source: PLoS One. 2011 Jan 7;6(1):e15971. doi: 10.1371/journal.pone.0015971 (PMC3017550; doi:10.1371/journal.pone.0015971)
Supplement: Table S2 — Result of qPCR and detailed information of ESTs examined. (XLS) [file pone.0015971.s004.xls]

## Sheet: Sheet1
Table S2 Result of qPCR and detailed information of ESTs examined
EST no.a	Relative expression levelb		Forward primer	Reverse primer	Similarityd
	Ba/Apc	Zy/Apc
nta0281	0.415469	n/a	AGCTATCCCGGACTTCTGGT	CGAGTAGCCCGACTTCACAT	NRP2 (NAP1-RELATED PROTEIN 2); DNA binding / chromatin binding / histone binding
nta0518	0.623948	n/a	TATGATGTCGTTCGCGTCTC	GCCGCGACAGACTAGAAATC	No similarity
nta0753	0.774754	n/a	CCTTTGGTTGACAAGGGCTA	CGAACTCGCTAACCATCCAT	GLTP1 (glycolipid transfer protein 1); glycolipid binding / glycolipid transporter
nta0791	0.536607	n/a	CTCCGGCAAATCTAAGTTCG	CTCACCAACCTTCAGTGCAA	PIN1AT (PEPTIDYLPROLYL CIS/TRANS ISOMERASE, NIMA-INTERACTING 1); peptidyl-prolyl cis-trans isomerase
nta0801	0.575723	n/a	CATGCTAATCTGCGCACTGT	AGCAATTCCACCAAGGAATG	SWIB complex BAF60b domain-containing protein
nta0833	0.0718655	0.00313975	ATGGCAACTTCGCTTGTTCT	TCTGAGCGTTGGTGTTGAAG	ATHSP23.6-MITO (MITOCHONDRION-LOCALIZED SMALL HEAT SHOCK PROTEIN 23.6)
nta1100	0.965343	n/a	GAGGTTGCAATGGTGGAGAT	TCCTCCTCCTTTGAGCTTGA	AGL62 (Agamous-like 62); DNA binding
nta1105	0	n/a	AGTTTCTGAGAGCGGGTCAA	CACCGCTTTTTGTGGTCTTT	AT-HSFB2B; transcription factor/ transcription repressor
nta1115	2.13606	0.402144	ACCGTTCAATGTGAGGGAAG	GTTGACGTGCGAAGCAAGTA	WOX9
nta1167	0.889627	0	CAGGTTGATACAGCCCCAGT	TTGAGACGCATTTGTTGAGG	apetala 2-like protein [Nicotiana tabacum]
nta1389	0.477331	n/a	AAGCTGGAGGCTCAGAATGA	GGCTTGGATTGCTGCATATT	NF-YA3 (NUCLEAR FACTOR Y, SUBUNIT A3); transcription factor
nta1473	0.252689	n/a	AAGAAACAATGCCGAAGTCG	CTTTTCCGCACATTCCCTTA	acidic ribosomal protein P0-related
nta1494	0.989301	n/a	TCAAAGAGAAGGCCAGGAAA	CAGCAAGAGGGGGAATACCT	HAF01; DNA binding / histone acetyltransferase
nta1524	0.462768	n/a	CCCTTATTCCTTTCCCAAGC	CGGTGGAAGATGAGGTGTTT	No similarity
nta1526	0.862831	n/a	TGCCAACATTTGGTTCTTGA	CCCAGGCAATGTAACTGTCC	ANAC008 (Arabidopsis NAC domain containing protein 8); transcription factor
nta1527	0.0676745	0.144015	GCAAGGGATAAGGACACCAA	GTTGCCTTGCCTTGTGATTT	WOX2
nta1580	0.320745	n/a	TCCATGGTTGCTAAGGAAGG	AGCTCTGCTGCCTTATCCTG	HMGB6; transcription factor
nta1764	0.54471	n/a	GAGGCGGTTACTGACATGGT	GAGCTGTCACAACCCTGGAT	PBB1; endopeptidase/ peptidase/ threonine-type endopeptidase
nta1772	0.601081	n/a	GGATAATCTTGGGGGAGGAA	ACAGTCCCATGCTCATCTCC	NF-YB6 (NUCLEAR FACTOR Y, SUBUNIT B6); transcription activator
nta1826	0.301919	n/a	CGGTGTTGATAGGGCAAACT	AGGGGAGGAGAATGAAAGGA	NF-YB8 (NUCLEAR FACTOR Y, SUBUNIT B8)
nta1837	0.658731	n/a	AGCTGCTGGTGCTGGTAAGT	TTAGTACGGTCCCTCGATGC	EIF3C (EUKARYOTIC TRANSLATION INITIATION FACTOR 3C); translation initiation factor
ntb0350	0.451719	n/a	GCCTACCTCCCCTATTCCAA	AAAAGCATCTTGGTCCTCCA	26S proteasome regulatory particle non-ATPase subunit 12 [Camellia sinensis]|RPN12a (Regulatory Particle non-ATPase 12a); peptidase
ntb0403	0.863209	n/a	TTTGCTCAATTTGGCTCAGA	TTGGCAGTGGTGCATATTGT	ATPase subunit 1
ntb0536	1.11342	n/a	GCTCACGTGGGTGGTAAAAT	CCCCTTTTCAACGAGTCAAA	unknown protein
ntb0542	1.87212	n/a	TGGGCCACACAAAACTTGTA	TGTCGAAGCCCAGTCTTCTT	lipid-associated family protein
ntb0706	0.761242	n/a	GTTGGAACCGATTTCATTGC	AGTTGGGCTTCACCATCTTG	(1-4)-beta-mannan endohydrolase, putative
ntb0886	5.22601	9.77587	CAAGGAGTTTAGCGCAGTTTG	TTAAGATCGCGCAACAACAA	No similarity
ntb1032	1.34279	n/a	GGCTGGCAGCTTGTATTTGT	CCTCTTCCTTCCCCAGTTTC	ARF8 (AUXIN RESPONSE FACTOR 8)
ntb1051	1.91682	0.74304	ATGGCCGATAGTGAATCGAG	GTCGTCATCCCAGACAACCT	No similarity
ntb1062	0.244688	n/a	CCAGATTGAAGAACCACCAA	TTTCATGCCTACAACCACCA	No similarity
ntb1159	0.704701	n/a	AGCAACCCCTCCCAGTAGAT	ATCCCCATCATCACCATCAT	diacylglycerol kinase, putative
ntb1281	1.40709	n/a	TGTGATGTGCTCTCAACTTGG	TGGTGGCAATGACTACGTTT	auxin efflux carrier family protein
ntb1548	0.519495	n/a	AAAGACAGGCACACGAAGGT	TTCGTCAGCTGAAAAACACG	TCP family transcription factor, putative
ntb1853	2.33648	1.26983	CCTCCCCGAATTCTACTGGT	AGCAGTAGGGGAATTGAGCA	WOX9
ntb2195	0.833488	8.0508	TTAGCCAGACCTGGGCTCTA	TATACCTTGCCACCACGTCA	unknown protein|Putative MAP kinase-activating protein C22orf5 homolog
tc0001	0	n/a	ATGGACAAGACCCAGGTGAG	TGATGAACCGGGTTTTGATT	No similarity
tc0002	11.5424	32.7366	CAAATGCATCGCGTATTGAC	GGCAAGCCAGAGAGAGCTAA	bZIP transcription factor
tc0003	0.414676	n/a	AGGAGTGGGTCTTGGTGTTG	AACCCCAATGGAAAAGAACC	basic helix-loop-helix (bHLH) family protein
tc0004	0.671711	n/a	GACCGAAGAGGAGACGACAC	GCATCTATGGTCGGAATGCT	FUS5, CSN7, COP15, ATCSN7 | FUS5 (FUSCA 5); MAP kinase kinase
tc0005	0.42148	n/a	GGAGCTGATAAGACCCCACA	GACTTATAGCGGACCCCACA	Nicotiana tabacum AGP2 mRNA for AG-motif binding protein-2
tc0006	0.727791	n/a	GATGTGATGTCTGGCGAATG	GGAGCAGGTTGCAAAAGAAC	F-box-like/WD-repeat protein
tc0007	0.467862	n/a	CCCTGTTTCCTCAACTCCAG	TCCATTTGGCTCTTTTGGAC	DNA-binding protein, putative
a, EST identifer.
b, Results of Real-Time RT-PCR: n/a means data not available.
c, Ba/Ap, expression level in basal cell relative to apical cell; Zy/Ap, expression level in zygote relative to apical cell.
d, Sequence similarity to the genes in the non-redundant protein database of GenBank and TAIR9 protein database.
