# Supplementary material for: Transcription Profile Analysis Reveals That Zygotic Division Results in Uneven Distribution of Specific Transcripts in Apical/Basal Cells of Tobacco
Source: PLoS One. 2011 Jan 7;6(1):e15971. doi: 10.1371/journal.pone.0015971 (PMC3017550; doi:10.1371/journal.pone.0015971)
Supplement: Table S3 — Detailed information on apical cell ESTs. (XLS) [file pone.0015971.s005.xls]

## Sheet: Sheet1
Table S3 Detailed information on apical cell ESTs
EST no.a	Clusterb	TAIR best matchc	TAIR E-valued	NCBI Nr best matche	NCBI Nr E-valuef	Functional categoriesg
nta0001	1	AT1G14980.1 | Symbols: CPN10 | CPN10 (CHAPERONIN 10); chaperone ...	9e-21	REF|XP_002282838.1| PREDICTED: hypothetical protein [Vitis vi...	4e-23	Protein fate
nta0002	1	AT1G14980.1 | Symbols: CPN10 | CPN10 (CHAPERONIN 10); chaperone ...	7e-27	REF|XP_002282838.1| PREDICTED: hypothetical protein [Vitis vi...	1e-31	Protein fate
nta0003	1	AT1G14980.1 | Symbols: CPN10 | CPN10 (CHAPERONIN 10); chaperone ...	6e-27	REF|XP_002282838.1| PREDICTED: hypothetical protein [Vitis vi...	2e-30	Protein fate
nta0004	1	AT1G14980.1 | Symbols: CPN10 | CPN10 (CHAPERONIN 10); chaperone ...	2e-27	REF|XP_002282838.1| PREDICTED: hypothetical protein [Vitis vi...	2e-29	Protein fate
nta0005	1	AT1G14980.1 | Symbols: CPN10 | CPN10 (CHAPERONIN 10); chaperone ...	2e-27	REF|XP_002282838.1| PREDICTED: hypothetical protein [Vitis vi...	5e-32	Protein fate
nta0006	1	AT1G14980.1 | Symbols: CPN10 | CPN10 (CHAPERONIN 10); chaperone ...	2e-27	REF|XP_002282838.1| PREDICTED: hypothetical protein [Vitis vi...	5e-32	Protein fate
nta0007	1	AT1G14980.1 | Symbols: CPN10 | CPN10 (CHAPERONIN 10); chaperone ...	2e-27	REF|XP_002282838.1| PREDICTED: hypothetical protein [Vitis vi...	3e-32	Protein fate
nta0008	1	AT1G14980.1 | Symbols: CPN10 | CPN10 (CHAPERONIN 10); chaperone ...	1e-27	REF|XP_002282838.1| PREDICTED: hypothetical protein [Vitis vi...	2e-28	Protein fate
nta0009	1	AT1G14980.1 | Symbols: CPN10 | CPN10 (CHAPERONIN 10); chaperone ...	1e-27	REF|XP_002282838.1| PREDICTED: hypothetical protein [Vitis vi...	3e-32	Protein fate
nta0010	1	AT1G14980.1 | Symbols: CPN10 | CPN10 (CHAPERONIN 10); chaperone ...	1e-27	REF|XP_002282838.1| PREDICTED: hypothetical protein [Vitis vi...	2e-32	Protein fate
nta0011	1	AT1G14980.1 | Symbols: CPN10 | CPN10 (CHAPERONIN 10); chaperone ...	1e-27	REF|XP_002282838.1| PREDICTED: hypothetical protein [Vitis vi...	2e-32	Protein fate
nta0012	1	AT1G14980.1 | Symbols: CPN10 | CPN10 (CHAPERONIN 10); chaperone ...	6e-28	REF|XP_002282838.1| PREDICTED: hypothetical protein [Vitis vi...	5e-32	Protein fate
nta0013	1	AT1G14980.1 | Symbols: CPN10 | CPN10 (CHAPERONIN 10); chaperone ...	4e-28	REF|XP_002282838.1| PREDICTED: hypothetical protein [Vitis vi...	7e-27	Protein fate
nta0014	1	AT1G14980.1 | Symbols: CPN10 | CPN10 (CHAPERONIN 10); chaperone ...	3e-28	REF|XP_002282838.1| PREDICTED: hypothetical protein [Vitis vi...	6e-26	Protein fate
nta0015	1	AT1G14980.1 | Symbols: CPN10 | CPN10 (CHAPERONIN 10); chaperone ...	3e-28	REF|XP_002282838.1| PREDICTED: hypothetical protein [Vitis vi...	5e-26	Protein fate
nta0016	1	AT1G23100.1 | Symbols: | 10 kDa chaperonin, putative | chr1:819...	1e-28	REF|XP_002282838.1| PREDICTED: hypothetical protein [Vitis vi...	2e-25	Protein fate
nta0017	1	AT1G14980.1 | Symbols: CPN10 | CPN10 (CHAPERONIN 10); chaperone ...	5e-30	REF|XP_002282838.1| PREDICTED: hypothetical protein [Vitis vi...	9e-26	Protein fate
nta0018	1	AT1G14980.1 | Symbols: CPN10 | CPN10 (CHAPERONIN 10); chaperone ...	1e-31	REF|XP_002282838.1| PREDICTED: hypothetical protein [Vitis vi...	5e-25	Protein fate
nta0019	1	AT1G14980.1 | Symbols: CPN10 | CPN10 (CHAPERONIN 10); chaperone ...	2e-40	REF|XP_002282838.1| PREDICTED: hypothetical protein [Vitis vi...	2e-30	Protein fate
nta0020	1	AT1G14980.1 | Symbols: CPN10 | CPN10 (CHAPERONIN 10); chaperone ...	2e-40	REF|XP_002282838.1| PREDICTED: hypothetical protein [Vitis vi...	2e-30	Protein fate
nta0021	1	No similarity		No similarity		Protein fate
nta0022	2	No similarity		No similarity		No similarity
nta0023	2	No similarity		No similarity		No similarity
nta0024	2	No similarity		No similarity		No similarity
nta0025	2	No similarity		No similarity		No similarity
nta0026	2	No similarity		No similarity		No similarity
nta0027	2	No similarity		No similarity		No similarity
nta0028	2	No similarity		No similarity		No similarity
nta0029	2	No similarity		No similarity		No similarity
nta0030	2	No similarity		No similarity		No similarity
nta0031	2	No similarity		No similarity		No similarity
nta0032	2	No similarity		No similarity		No similarity
nta0033	2	No similarity		No similarity		No similarity
nta0034	2	No similarity		No similarity		No similarity
nta0035	2	No similarity		No similarity		No similarity
nta0036	2	No similarity		No similarity		No similarity
nta0037	2	No similarity		No similarity		No similarity
nta0038	2	No similarity		No similarity		No similarity
nta0039	2	No similarity		No similarity		No similarity
nta0040	2	No similarity		No similarity		No similarity
nta0041	2	No similarity		No similarity		No similarity
nta0042	2	No similarity		No similarity		No similarity
nta0043	3	ATMG00030.1 | Symbols: ORF107A | hypothetical protein | chrM:119...	2e-17	REF|YP_173374.1| hypothetical protein NitaMp027 [Nicotiana ta...	5e-15	Unclassified protein
nta0044	3	ATMG00030.1 | Symbols: ORF107A | hypothetical protein | chrM:119...	6e-28	REF|YP_173374.1| hypothetical protein NitaMp027 [Nicotiana ta...	2e-32	Unclassified protein
nta0045	3	ATMG00030.1 | Symbols: ORF107A | hypothetical protein | chrM:119...	3e-28	REF|YP_173374.1| hypothetical protein NitaMp027 [Nicotiana ta...	1e-23	Unclassified protein
nta0046	3	ATMG00030.1 | Symbols: ORF107A | hypothetical protein | chrM:119...	1e-28	REF|YP_173374.1| hypothetical protein NitaMp027 [Nicotiana ta...	2e-23	Unclassified protein
nta0047	3	ATMG00030.1 | Symbols: ORF107A | hypothetical protein | chrM:119...	2e-29	REF|YP_173374.1| hypothetical protein NitaMp027 [Nicotiana ta...	2e-23	Unclassified protein
nta0048	3	ATMG00030.1 | Symbols: ORF107A | hypothetical protein | chrM:119...	2e-29	REF|YP_173374.1| hypothetical protein NitaMp027 [Nicotiana ta...	2e-23	Unclassified protein
nta0049	3	ATMG00030.1 | Symbols: ORF107A | hypothetical protein | chrM:119...	2e-29	REF|YP_173374.1| hypothetical protein NitaMp027 [Nicotiana ta...	4e-24	Unclassified protein
nta0050	3	ATMG00030.1 | Symbols: ORF107A | hypothetical protein | chrM:119...	2e-29	REF|YP_173374.1| hypothetical protein NitaMp027 [Nicotiana ta...	4e-24	Unclassified protein
nta0051	3	ATMG00030.1 | Symbols: ORF107A | hypothetical protein | chrM:119...	2e-29	REF|YP_173374.1| hypothetical protein NitaMp027 [Nicotiana ta...	1e-24	Unclassified protein
nta0052	3	ATMG00030.1 | Symbols: ORF107A | hypothetical protein | chrM:119...	2e-29	REF|YP_173374.1| hypothetical protein NitaMp027 [Nicotiana ta...	7e-25	Unclassified protein
nta0053	3	ATMG00030.1 | Symbols: ORF107A | hypothetical protein | chrM:119...	2e-29	REF|YP_173374.1| hypothetical protein NitaMp027 [Nicotiana ta...	7e-25	Unclassified protein
nta0054	3	ATMG00030.1 | Symbols: ORF107A | hypothetical protein | chrM:119...	2e-29	REF|YP_173374.1| hypothetical protein NitaMp027 [Nicotiana ta...	1e-33	Unclassified protein
nta0055	3	ATMG00030.1 | Symbols: ORF107A | hypothetical protein | chrM:119...	2e-29	REF|YP_173374.1| hypothetical protein NitaMp027 [Nicotiana ta...	9e-36	Unclassified protein
nta0056	3	ATMG00030.1 | Symbols: ORF107A | hypothetical protein | chrM:119...	8e-30	REF|YP_173374.1| hypothetical protein NitaMp027 [Nicotiana ta...	1e-24	Unclassified protein
nta0057	3	ATMG00030.1 | Symbols: ORF107A | hypothetical protein | chrM:119...	8e-30	REF|YP_173374.1| hypothetical protein NitaMp027 [Nicotiana ta...	1e-24	Unclassified protein
nta0058	3	ATMG00030.1 | Symbols: ORF107A | hypothetical protein | chrM:119...	8e-30	REF|YP_173374.1| hypothetical protein NitaMp027 [Nicotiana ta...	1e-24	Unclassified protein
nta0059	3	ATMG00030.1 | Symbols: ORF107A | hypothetical protein | chrM:119...	8e-30	REF|YP_173374.1| hypothetical protein NitaMp027 [Nicotiana ta...	3e-25	Unclassified protein
nta0060	3	No similarity		REF|YP_173374.1| hypothetical protein NitaMp027 [Nicotiana ta...	2e-13	Unclassified protein
nta0061	4	AT5G65360.1 | Symbols: | histone H3 | chr5:26120099-26120509 RE...	1e-23	GB|ACG25088.1| histone H3 [Zea mays]	2e-11	Unclassified protein
nta0062	4	AT5G65360.1 | Symbols: | histone H3 | chr5:26120099-26120509 RE...	6e-61	REF|XP_001366344.1| PREDICTED: similar to histone protein His...	4e-53	Unclassified protein
nta0063	4	AT5G65360.1 | Symbols: | histone H3 | chr5:26120099-26120509 RE...	4e-70	REF|XP_002422654.1| histone H3, putative [Pediculus humanus c...	3e-57	Unclassified protein
nta0064	4	AT5G65360.1 | Symbols: | histone H3 | chr5:26120099-26120509 RE...	2e-70	REF|XP_001867717.1| histone H3 [Culex quinquefasciatus] >gb|E...	7e-58	Unclassified protein
nta0065	4	AT5G65360.1 | Symbols: | histone H3 | chr5:26120099-26120509 RE...	2e-70	REF|XP_001366344.1| PREDICTED: similar to histone protein His...	2e-58	Unclassified protein
nta0066	4	AT5G65360.1 | Symbols: | histone H3 | chr5:26120099-26120509 RE...	5e-71	REF|NP_001078516.1| histone H3.2 [Arabidopsis thaliana]	3e-58	Unclassified protein
nta0067	4	AT5G65360.1 | Symbols: | histone H3 | chr5:26120099-26120509 RE...	5e-71	REF|XP_001366344.1| PREDICTED: similar to histone protein His...	2e-58	Unclassified protein
nta0068	4	AT5G65360.1 | Symbols: | histone H3 | chr5:26120099-26120509 RE...	5e-71	REF|XP_001366344.1| PREDICTED: similar to histone protein His...	2e-58	Unclassified protein
nta0069	4	AT5G65360.1 | Symbols: | histone H3 | chr5:26120099-26120509 RE...	4e-71	REF|NP_001078516.1| histone H3.2 [Arabidopsis thaliana]	3e-58	Unclassified protein
nta0070	4	AT5G65360.1 | Symbols: | histone H3 | chr5:26120099-26120509 RE...	4e-71	REF|NP_001078516.1| histone H3.2 [Arabidopsis thaliana]	3e-58	Unclassified protein
nta0071	4	AT5G65360.1 | Symbols: | histone H3 | chr5:26120099-26120509 RE...	4e-71	REF|NP_001078516.1| histone H3.2 [Arabidopsis thaliana]	3e-58	Unclassified protein
nta0072	4	AT5G65360.1 | Symbols: | histone H3 | chr5:26120099-26120509 RE...	4e-71	REF|XP_001366344.1| PREDICTED: similar to histone protein His...	2e-58	Unclassified protein
nta0073	4	AT5G65360.1 | Symbols: | histone H3 | chr5:26120099-26120509 RE...	3e-71	REF|NP_001078516.1| histone H3.2 [Arabidopsis thaliana]	2e-58	Unclassified protein
nta0074	4	No similarity		No similarity		Unclassified protein
nta0075	5	AT4G33865.1 | Symbols: | 40S ribosomal protein S29 (RPS29C) | c...	5e-22	No similarity		Protein synthesis
nta0076	5	AT4G33865.1 | Symbols: | 40S ribosomal protein S29 (RPS29C) | c...	4e-26	REF|XP_002302413.1| predicted protein [Populus trichocarpa] >...	2e-27	Protein synthesis
nta0077	5	AT4G33865.1 | Symbols: | 40S ribosomal protein S29 (RPS29C) | c...	7e-27	REF|XP_002302413.1| predicted protein [Populus trichocarpa] >...	3e-28	Protein synthesis
nta0078	5	AT4G33865.1 | Symbols: | 40S ribosomal protein S29 (RPS29C) | c...	7e-27	REF|XP_002302413.1| predicted protein [Populus trichocarpa] >...	3e-28	Protein synthesis
nta0079	5	AT4G33865.1 | Symbols: | 40S ribosomal protein S29 (RPS29C) | c...	7e-27	REF|XP_002302413.1| predicted protein [Populus trichocarpa] >...	3e-28	Protein synthesis
nta0080	5	AT4G33865.1 | Symbols: | 40S ribosomal protein S29 (RPS29C) | c...	7e-27	REF|XP_002302413.1| predicted protein [Populus trichocarpa] >...	3e-28	Protein synthesis
nta0081	5	AT4G33865.1 | Symbols: | 40S ribosomal protein S29 (RPS29C) | c...	7e-27	REF|XP_002302413.1| predicted protein [Populus trichocarpa] >...	3e-28	Protein synthesis
nta0082	5	AT4G33865.1 | Symbols: | 40S ribosomal protein S29 (RPS29C) | c...	7e-27	REF|XP_002302413.1| predicted protein [Populus trichocarpa] >...	3e-28	Protein synthesis
nta0083	5	AT4G33865.1 | Symbols: | 40S ribosomal protein S29 (RPS29C) | c...	7e-27	REF|XP_002302413.1| predicted protein [Populus trichocarpa] >...	3e-28	Protein synthesis
nta0084	5	AT4G33865.1 | Symbols: | 40S ribosomal protein S29 (RPS29C) | c...	6e-27	REF|XP_002302413.1| predicted protein [Populus trichocarpa] >...	3e-28	Protein synthesis
nta0085	6	AT5G59910.1 | Symbols: HTB4 | HTB4; DNA binding | chr5:24127206-...	1e-34	GB|ACU13758.1| unknown [Glycine max]	7e-39	Unclassified protein
nta0086	6	AT3G46030.1 | Symbols: HTB11 | HTB11; DNA binding | chr3:1691361...	1e-47	GB|ACU13758.1| unknown [Glycine max]	4e-37	Unclassified protein
nta0087	6	AT3G46030.1 | Symbols: HTB11 | HTB11; DNA binding | chr3:1691361...	1e-47	GB|ACU13758.1| unknown [Glycine max]	4e-37	Unclassified protein
nta0088	6	AT3G46030.1 | Symbols: HTB11 | HTB11; DNA binding | chr3:1691361...	2e-64	EMB|CBI16180.1| unnamed protein product [Vitis vinifera]	1e-41	Unclassified protein
nta0089	6	AT3G46030.1 | Symbols: HTB11 | HTB11; DNA binding | chr3:1691361...	9e-65	EMB|CBI16180.1| unnamed protein product [Vitis vinifera]	5e-42	Unclassified protein
nta0090	6	AT3G46030.1 | Symbols: HTB11 | HTB11; DNA binding | chr3:1691361...	2e-65	EMB|CBI16180.1| unnamed protein product [Vitis vinifera]	1e-42	Unclassified protein
nta0091	6	AT3G46030.1 | Symbols: HTB11 | HTB11; DNA binding | chr3:1691361...	2e-65	EMB|CBI16180.1| unnamed protein product [Vitis vinifera]	9e-43	Unclassified protein
nta0092	6	AT3G46030.1 | Symbols: HTB11 | HTB11; DNA binding | chr3:1691361...	2e-65	EMB|CBI16180.1| unnamed protein product [Vitis vinifera]	9e-43	Unclassified protein
nta0093	6	AT3G46030.1 | Symbols: HTB11 | HTB11; DNA binding | chr3:1691361...	1e-65	EMB|CBI16180.1| unnamed protein product [Vitis vinifera]	6e-43	Unclassified protein
nta0094	7	AT3G12410.1 | Symbols: | 3'-5' exonuclease/ nucleic acid bindin...	3e-12	REF|XP_002277523.1| PREDICTED: hypothetical protein [Vitis vi...	2e-43	Unclassified protein
nta0095	7	AT3G12410.1 | Symbols: | 3'-5' exonuclease/ nucleic acid bindin...	2e-13	REF|XP_002277541.1| PREDICTED: hypothetical protein [Vitis vi...	6e-32	Unclassified protein
nta0096	7	AT3G12410.1 | Symbols: | 3'-5' exonuclease/ nucleic acid bindin...	4e-14	REF|XP_002277523.1| PREDICTED: hypothetical protein [Vitis vi...	6e-48	Unclassified protein
nta0097	7	AT3G12410.1 | Symbols: | 3'-5' exonuclease/ nucleic acid bindin...	2e-14	REF|XP_002277541.1| PREDICTED: hypothetical protein [Vitis vi...	3e-38	Unclassified protein
nta0098	7	AT3G12410.1 | Symbols: | 3'-5' exonuclease/ nucleic acid bindin...	2e-14	REF|XP_002277523.1| PREDICTED: hypothetical protein [Vitis vi...	3e-41	Unclassified protein
nta0099	7	AT3G12410.1 | Symbols: | 3'-5' exonuclease/ nucleic acid bindin...	2e-14	REF|XP_002277523.1| PREDICTED: hypothetical protein [Vitis vi...	2e-48	Unclassified protein
nta0100	7	AT3G12410.1 | Symbols: | 3'-5' exonuclease/ nucleic acid bindin...	3e-15	REF|XP_002277523.1| PREDICTED: hypothetical protein [Vitis vi...	4e-45	Unclassified protein
nta0101	7	AT3G12410.1 | Symbols: | 3'-5' exonuclease/ nucleic acid bindin...	2e-16	REF|XP_002277523.1| PREDICTED: hypothetical protein [Vitis vi...	4e-58	Unclassified protein
nta0102	7	AT3G12410.1 | Symbols: | 3'-5' exonuclease/ nucleic acid bindin...	2e-16	REF|XP_002277523.1| PREDICTED: hypothetical protein [Vitis vi...	4e-58	Unclassified protein
nta0103	8	AT5G10980.1 | Symbols: | histone H3 | chr5:3472591-3473349 REVERSE	8e-14	GB|ACG25088.1| histone H3 [Zea mays]	2e-11	Unclassified protein
nta0104	8	AT5G10980.1 | Symbols: | histone H3 | chr5:3472591-3473349 REVERSE	4e-18	No similarity		Unclassified protein
nta0105	8	AT5G65360.1 | Symbols: | histone H3 | chr5:26120099-26120509 RE...	1e-22	GB|ACG25088.1| histone H3 [Zea mays]	2e-11	Unclassified protein
nta0106	8	AT5G65360.1 | Symbols: | histone H3 | chr5:26120099-26120509 RE...	7e-47	GB|AAV65112.1| histone 3 [Camellia sinensis]	5e-50	Unclassified protein
nta0107	8	AT5G65360.1 | Symbols: | histone H3 | chr5:26120099-26120509 RE...	5e-56	GB|AAV65112.1| histone 3 [Camellia sinensis]	1e-43	Unclassified protein
nta0108	8	AT5G65360.1 | Symbols: | histone H3 | chr5:26120099-26120509 RE...	7e-60	GB|AAV65112.1| histone 3 [Camellia sinensis]	1e-47	Unclassified protein
nta0109	8	AT5G65360.1 | Symbols: | histone H3 | chr5:26120099-26120509 RE...	5e-60	GB|AAV65112.1| histone 3 [Camellia sinensis]	1e-47	Unclassified protein
nta0110	8	AT5G65360.1 | Symbols: | histone H3 | chr5:26120099-26120509 RE...	3e-60	REF|XP_001366344.1| PREDICTED: similar to histone protein His...	3e-53	Unclassified protein
nta0111	8	AT5G65360.1 | Symbols: | histone H3 | chr5:26120099-26120509 RE...	1e-70	REF|XP_001366344.1| PREDICTED: similar to histone protein His...	3e-58	Unclassified protein
nta0112	9	AT5G37780.1 | Symbols: CAM1, TCH1, ACAM-1 | CAM1 (CALMODULIN 1);...	1e-41	GB|ACR15761.1| calmodulin isoform 1 [Solanum tuberosum]	9e-23	Unclassified protein
nta0113	9	AT3G43810.1 | Symbols: CAM7 | CAM7 (CALMODULIN 7); calcium ion b...	1e-42	SP|P27161.2|CALM_SOLLC RecName: Full=Calmodulin; Short=CaM >g...	7e-49	Unclassified protein
nta0114	9	AT3G43810.1 | Symbols: CAM7 | CAM7 (CALMODULIN 7); calcium ion b...	1e-47	SP|P27161.2|CALM_SOLLC RecName: Full=Calmodulin; Short=CaM >g...	4e-48	Unclassified protein
nta0115	9	AT3G43810.1 | Symbols: CAM7 | CAM7 (CALMODULIN 7); calcium ion b...	9e-57	SP|P27161.2|CALM_SOLLC RecName: Full=Calmodulin; Short=CaM >g...	2e-57	Unclassified protein
nta0116	9	AT3G43810.1 | Symbols: CAM7 | CAM7 (CALMODULIN 7); calcium ion b...	5e-59	SP|P27161.2|CALM_SOLLC RecName: Full=Calmodulin; Short=CaM >g...	1e-64	Unclassified protein
nta0117	9	AT3G43810.1 | Symbols: CAM7 | CAM7 (CALMODULIN 7); calcium ion b...	2e-75	SP|P27161.2|CALM_SOLLC RecName: Full=Calmodulin; Short=CaM >g...	4e-77	Unclassified protein
nta0118	9	AT3G43810.1 | Symbols: CAM7 | CAM7 (CALMODULIN 7); calcium ion b...	1e-75	SP|P27161.2|CALM_SOLLC RecName: Full=Calmodulin; Short=CaM >g...	9e-78	Unclassified protein
nta0119	9	AT3G43810.1 | Symbols: CAM7 | CAM7 (CALMODULIN 7); calcium ion b...	5e-76	SP|P27161.2|CALM_SOLLC RecName: Full=Calmodulin; Short=CaM >g...	2e-22	Unclassified protein
nta0120	9	AT3G43810.1 | Symbols: CAM7 | CAM7 (CALMODULIN 7); calcium ion b...	5e-76	SP|P27161.2|CALM_SOLLC RecName: Full=Calmodulin; Short=CaM >g...	5e-78	Unclassified protein
nta0121	10	AT5G02560.1 | Symbols: HTA12 | HTA12; DNA binding | chr5:575437-...	2e-49	DBJ|BAA85117.1| histone H2A-like protein [Solanum melongena]	2e-33	Unclassified protein
nta0122	10	AT5G02560.1 | Symbols: HTA12 | HTA12; DNA binding | chr5:575437-...	1e-61	GB|ACU24250.1| unknown [Glycine max]	1e-39	Unclassified protein
nta0123	10	AT5G02560.1 | Symbols: HTA12 | HTA12; DNA binding | chr5:575437-...	8e-63	GB|ACU24250.1| unknown [Glycine max]	7e-41	Unclassified protein
nta0124	10	AT5G02560.1 | Symbols: HTA12 | HTA12; DNA binding | chr5:575437-...	1e-63	GB|ACU24250.1| unknown [Glycine max]	6e-41	Unclassified protein
nta0125	10	AT5G02560.1 | Symbols: HTA12 | HTA12; DNA binding | chr5:575437-...	5e-64	GB|ACU24250.1| unknown [Glycine max]	6e-42	Unclassified protein
nta0126	10	AT5G02560.1 | Symbols: HTA12 | HTA12; DNA binding | chr5:575437-...	4e-64	GB|ACU24250.1| unknown [Glycine max]	4e-42	Unclassified protein
nta0127	10	AT5G02560.1 | Symbols: HTA12 | HTA12; DNA binding | chr5:575437-...	3e-64	GB|ACU24250.1| unknown [Glycine max]	3e-42	Unclassified protein
nta0128	10	AT5G02560.1 | Symbols: HTA12 | HTA12; DNA binding | chr5:575437-...	2e-64	GB|ACU24250.1| unknown [Glycine max]	6e-41	Unclassified protein
nta0129	11	AT2G09990.1 | Symbols: | 40S ribosomal protein S16 (RPS16A) | c...	6e-21	GB|ACU17122.1| unknown [Glycine max]	1e-18	Protein synthesis
nta0130	11	AT2G09990.1 | Symbols: | 40S ribosomal protein S16 (RPS16A) | c...	5e-56	GB|ACU17122.1| unknown [Glycine max]	2e-35	Protein synthesis
nta0131	11	AT2G09990.1 | Symbols: | 40S ribosomal protein S16 (RPS16A) | c...	3e-59	GB|ACU17122.1| unknown [Glycine max]	2e-35	Protein synthesis
nta0132	11	AT2G09990.1 | Symbols: | 40S ribosomal protein S16 (RPS16A) | c...	6e-67	GB|ACU17122.1| unknown [Glycine max]	4e-38	Protein synthesis
nta0133	11	AT2G09990.1 | Symbols: | 40S ribosomal protein S16 (RPS16A) | c...	3e-69	GB|ACU17122.1| unknown [Glycine max]	2e-32	Protein synthesis
nta0134	11	AT2G09990.1 | Symbols: | 40S ribosomal protein S16 (RPS16A) | c...	3e-70	GB|ACU17122.1| unknown [Glycine max]	2e-33	Protein synthesis
nta0135	11	AT2G09990.1 | Symbols: | 40S ribosomal protein S16 (RPS16A) | c...	3e-70	GB|ACU17122.1| unknown [Glycine max]	2e-33	Protein synthesis
nta0136	11	AT2G09990.1 | Symbols: | 40S ribosomal protein S16 (RPS16A) | c...	3e-70	GB|ACU17122.1| unknown [Glycine max]	3e-34	Protein synthesis
nta0137	12	AT5G57290.1 | Symbols: | 60S acidic ribosomal protein P3 (RPP3B...	1e-39	EMB|CAN65458.1| hypothetical protein [Vitis vinifera]	1e-23	Protein synthesis
nta0138	12	AT5G57290.1 | Symbols: | 60S acidic ribosomal protein P3 (RPP3B...	1e-40	EMB|CAN65458.1| hypothetical protein [Vitis vinifera]	1e-25	Protein synthesis
nta0139	12	AT5G57290.1 | Symbols: | 60S acidic ribosomal protein P3 (RPP3B...	1e-40	EMB|CAN65458.1| hypothetical protein [Vitis vinifera]	1e-25	Protein synthesis
nta0140	12	AT5G57290.1 | Symbols: | 60S acidic ribosomal protein P3 (RPP3B...	6e-41	EMB|CAN65458.1| hypothetical protein [Vitis vinifera]	5e-25	Protein synthesis
nta0141	12	AT5G57290.1 | Symbols: | 60S acidic ribosomal protein P3 (RPP3B...	1e-41	GB|AAR22559.1| 60S acidic ribosomal protein P3 [Lactuca saligna]	7e-25	Protein synthesis
nta0142	12	AT5G57290.1 | Symbols: | 60S acidic ribosomal protein P3 (RPP3B...	1e-41	EMB|CAN65458.1| hypothetical protein [Vitis vinifera]	3e-25	Protein synthesis
nta0143	12	AT5G57290.1 | Symbols: | 60S acidic ribosomal protein P3 (RPP3B...	1e-41	EMB|CAN65458.1| hypothetical protein [Vitis vinifera]	9e-26	Protein synthesis
nta0144	12	AT5G57290.1 | Symbols: | 60S acidic ribosomal protein P3 (RPP3B...	1e-41	EMB|CAN65458.1| hypothetical protein [Vitis vinifera]	9e-26	Protein synthesis
nta0145	13	AT3G49010.3 | Symbols: ATBBC1, BBC1, RSU2 | ATBBC1 (ARABIDOPSIS ...	4e-54	GB|ABA46764.1| unknown [Solanum tuberosum]	2e-52	Protein synthesis
nta0146	13	AT3G49010.3 | Symbols: ATBBC1, BBC1, RSU2 | ATBBC1 (ARABIDOPSIS ...	1e-55	GB|ABA46764.1| unknown [Solanum tuberosum]	3e-57	Protein synthesis
nta0147	13	AT3G49010.3 | Symbols: ATBBC1, BBC1, RSU2 | ATBBC1 (ARABIDOPSIS ...	1e-74	GB|ABA46764.1| unknown [Solanum tuberosum]	3e-54	Protein synthesis
nta0148	13	AT3G49010.3 | Symbols: ATBBC1, BBC1, RSU2 | ATBBC1 (ARABIDOPSIS ...	2e-76	GB|ABA46764.1| unknown [Solanum tuberosum]	5e-90	Protein synthesis
nta0149	13	AT3G49010.3 | Symbols: ATBBC1, BBC1, RSU2 | ATBBC1 (ARABIDOPSIS ...	1e-76	GB|ABA46764.1| unknown [Solanum tuberosum]	1e-88	Protein synthesis
nta0150	13	AT3G49010.3 | Symbols: ATBBC1, BBC1, RSU2 | ATBBC1 (ARABIDOPSIS ...	5e-91	GB|ABA46764.1| unknown [Solanum tuberosum]	1e-90	Protein synthesis
nta0151	13	AT3G49010.3 | Symbols: ATBBC1, BBC1, RSU2 | ATBBC1 (ARABIDOPSIS ...	7e-93	GB|ABA46764.1| unknown [Solanum tuberosum]	3e-93	Protein synthesis
nta0152	14	AT5G59910.1 | Symbols: HTB4 | HTB4; DNA binding | chr5:24127206-...	1e-54	GB|ABM67703.1| histone 2b [Nicotiana benthamiana]	6e-43	Unclassified protein
nta0153	14	AT5G59910.1 | Symbols: HTB4 | HTB4; DNA binding | chr5:24127206-...	1e-54	GB|ABM67703.1| histone 2b [Nicotiana benthamiana]	5e-43	Unclassified protein
nta0154	14	AT5G59910.1 | Symbols: HTB4 | HTB4; DNA binding | chr5:24127206-...	1e-54	GB|ABM67703.1| histone 2b [Nicotiana benthamiana]	5e-43	Unclassified protein
nta0155	14	AT5G59910.1 | Symbols: HTB4 | HTB4; DNA binding | chr5:24127206-...	1e-63	GB|ABM67703.1| histone 2b [Nicotiana benthamiana]	3e-45	Unclassified protein
nta0156	14	AT5G59910.1 | Symbols: HTB4 | HTB4; DNA binding | chr5:24127206-...	3e-64	EMB|CBI16180.1| unnamed protein product [Vitis vinifera]	1e-42	Unclassified protein
nta0157	14	AT5G59910.1 | Symbols: HTB4 | HTB4; DNA binding | chr5:24127206-...	2e-64	EMB|CBI16180.1| unnamed protein product [Vitis vinifera]	1e-42	Unclassified protein
nta0158	14	No similarity		No similarity		Unclassified protein
nta0159	15	AT3G04400.1 | Symbols: emb2171 | emb2171 (embryo defective 2171)...	8e-33	GB|AAP80667.1|AF479048_1 ribosomal Pr 117 [Triticum aestivum]	4e-24	Protein synthesis
nta0160	15	AT3G04400.1 | Symbols: emb2171 | emb2171 (embryo defective 2171)...	7e-51	GB|AAP80667.1|AF479048_1 ribosomal Pr 117 [Triticum aestivum]	3e-41	Protein synthesis
nta0161	15	AT3G04400.1 | Symbols: emb2171 | emb2171 (embryo defective 2171)...	5e-69	GB|AAP80667.1|AF479048_1 ribosomal Pr 117 [Triticum aestivum]	2e-48	Protein synthesis
nta0162	15	AT3G04400.1 | Symbols: emb2171 | emb2171 (embryo defective 2171)...	4e-75	GB|AAP80667.1|AF479048_1 ribosomal Pr 117 [Triticum aestivum]	2e-60	Protein synthesis
nta0163	15	AT3G04400.1 | Symbols: emb2171 | emb2171 (embryo defective 2171)...	2e-75	GB|AAP80667.1|AF479048_1 ribosomal Pr 117 [Triticum aestivum]	1e-60	Protein synthesis
nta0164	15	AT3G04400.1 | Symbols: emb2171 | emb2171 (embryo defective 2171)...	7e-76	GB|AAP80667.1|AF479048_1 ribosomal Pr 117 [Triticum aestivum]	3e-61	Protein synthesis
nta0165	15	AT3G04400.1 | Symbols: emb2171 | emb2171 (embryo defective 2171)...	6e-76	GB|AAP80667.1|AF479048_1 ribosomal Pr 117 [Triticum aestivum]	2e-61	Protein synthesis
nta0166	16	AT5G59870.1 | Symbols: HTA6 | HTA6; DNA binding | chr5:24115605-...	7e-23	No similarity		Unclassified protein
nta0167	16	AT5G27670.1 | Symbols: HTA7 | HTA7 (HISTONE H2A 7); DNA binding ...	2e-59	DBJ|BAC53941.1| H2A histone [Nicotiana tabacum]	8e-38	Unclassified protein
nta0168	16	AT5G27670.1 | Symbols: HTA7 | HTA7 (HISTONE H2A 7); DNA binding ...	6e-62	DBJ|BAC53941.1| H2A histone [Nicotiana tabacum]	9e-38	Unclassified protein
nta0169	16	AT5G27670.1 | Symbols: HTA7 | HTA7 (HISTONE H2A 7); DNA binding ...	5e-62	DBJ|BAC53941.1| H2A histone [Nicotiana tabacum]	9e-38	Unclassified protein
nta0170	16	AT5G27670.1 | Symbols: HTA7 | HTA7 (HISTONE H2A 7); DNA binding ...	5e-62	DBJ|BAC53941.1| H2A histone [Nicotiana tabacum]	8e-38	Unclassified protein
nta0171	16	AT5G27670.1 | Symbols: HTA7 | HTA7 (HISTONE H2A 7); DNA binding ...	5e-62	DBJ|BAC53941.1| H2A histone [Nicotiana tabacum]	8e-38	Unclassified protein
nta0172	16	AT5G27670.1 | Symbols: HTA7 | HTA7 (HISTONE H2A 7); DNA binding ...	5e-62	DBJ|BAC53941.1| H2A histone [Nicotiana tabacum]	8e-38	Unclassified protein
nta0173	17	AT5G02560.1 | Symbols: HTA12 | HTA12; DNA binding | chr5:575437-...	4e-54	DBJ|BAC53941.1| H2A histone [Nicotiana tabacum]	1e-51	Unclassified protein
nta0174	17	AT5G27670.1 | Symbols: HTA7 | HTA7 (HISTONE H2A 7); DNA binding ...	1e-54	DBJ|BAC53941.1| H2A histone [Nicotiana tabacum]	3e-39	Unclassified protein
nta0175	17	AT5G27670.1 | Symbols: HTA7 | HTA7 (HISTONE H2A 7); DNA binding ...	2e-61	DBJ|BAC53941.1| H2A histone [Nicotiana tabacum]	4e-38	Unclassified protein
nta0176	17	AT5G27670.1 | Symbols: HTA7 | HTA7 (HISTONE H2A 7); DNA binding ...	2e-61	DBJ|BAC53941.1| H2A histone [Nicotiana tabacum]	4e-38	Unclassified protein
nta0177	17	AT5G27670.1 | Symbols: HTA7 | HTA7 (HISTONE H2A 7); DNA binding ...	1e-61	DBJ|BAC53941.1| H2A histone [Nicotiana tabacum]	4e-38	Unclassified protein
nta0178	17	AT5G27670.1 | Symbols: HTA7 | HTA7 (HISTONE H2A 7); DNA binding ...	1e-61	DBJ|BAC53941.1| H2A histone [Nicotiana tabacum]	3e-38	Unclassified protein
nta0179	17	AT5G27670.1 | Symbols: HTA7 | HTA7 (HISTONE H2A 7); DNA binding ...	1e-61	DBJ|BAC53941.1| H2A histone [Nicotiana tabacum]	4e-39	Unclassified protein
nta0180	18	AT3G52590.1 | Symbols: UBQ1, EMB2167, ERD16, HAP4 | UBQ1 (UBIQUI...	4e-37	REF|XP_002282071.1| PREDICTED: similar to ubiquitin fusion pr...	7e-52	Protein synthesis
nta0181	18	AT3G52590.1 | Symbols: UBQ1, EMB2167, ERD16, HAP4 | UBQ1 (UBIQUI...	2e-59	REF|XP_002282071.1| PREDICTED: similar to ubiquitin fusion pr...	5e-31	Protein synthesis
nta0182	18	AT3G52590.1 | Symbols: UBQ1, EMB2167, ERD16, HAP4 | UBQ1 (UBIQUI...	4e-69	REF|XP_002282071.1| PREDICTED: similar to ubiquitin fusion pr...	1e-67	Protein synthesis
nta0183	18	AT3G52590.1 | Symbols: UBQ1, EMB2167, ERD16, HAP4 | UBQ1 (UBIQUI...	4e-69	REF|XP_002282071.1| PREDICTED: similar to ubiquitin fusion pr...	1e-67	Protein synthesis
nta0184	18	AT3G52590.1 | Symbols: UBQ1, EMB2167, ERD16, HAP4 | UBQ1 (UBIQUI...	3e-69	REF|XP_002282071.1| PREDICTED: similar to ubiquitin fusion pr...	5e-36	Protein synthesis
nta0185	18	AT3G52590.1 | Symbols: UBQ1, EMB2167, ERD16, HAP4 | UBQ1 (UBIQUI...	3e-69	REF|XP_002282071.1| PREDICTED: similar to ubiquitin fusion pr...	5e-36	Protein synthesis
nta0186	18	AT3G52590.1 | Symbols: UBQ1, EMB2167, ERD16, HAP4 | UBQ1 (UBIQUI...	2e-69	REF|XP_002282071.1| PREDICTED: similar to ubiquitin fusion pr...	1e-36	Protein synthesis
nta0187	19	AT5G57290.1 | Symbols: | 60S acidic ribosomal protein P3 (RPP3B...	7e-38	EMB|CAN65458.1| hypothetical protein [Vitis vinifera]	4e-24	Protein synthesis
nta0188	19	AT5G57290.1 | Symbols: | 60S acidic ribosomal protein P3 (RPP3B...	1e-38	EMB|CAN65458.1| hypothetical protein [Vitis vinifera]	1e-21	Protein synthesis
nta0189	19	AT5G57290.1 | Symbols: | 60S acidic ribosomal protein P3 (RPP3B...	1e-39	EMB|CAN65458.1| hypothetical protein [Vitis vinifera]	2e-22	Protein synthesis
nta0190	19	AT5G57290.1 | Symbols: | 60S acidic ribosomal protein P3 (RPP3B...	2e-40	EMB|CAN65458.1| hypothetical protein [Vitis vinifera]	3e-23	Protein synthesis
nta0191	19	AT5G57290.1 | Symbols: | 60S acidic ribosomal protein P3 (RPP3B...	2e-40	GB|AAR22559.1| 60S acidic ribosomal protein P3 [Lactuca saligna]	2e-23	Protein synthesis
nta0192	19	AT5G57290.1 | Symbols: | 60S acidic ribosomal protein P3 (RPP3B...	1e-40	EMB|CAN65458.1| hypothetical protein [Vitis vinifera]	7e-23	Protein synthesis
nta0193	19	No similarity		No similarity		Protein synthesis
nta0194	20	AT1G73230.1 | Symbols: | nascent polypeptide-associated complex...	9e-40	GB|ABE01085.1| BTF3 [Nicotiana benthamiana]	4e-60	Unclassified protein
nta0195	20	AT1G73230.1 | Symbols: | nascent polypeptide-associated complex...	3e-53	GB|ABE01085.1| BTF3 [Nicotiana benthamiana]	2e-56	Unclassified protein
nta0196	20	AT1G73230.1 | Symbols: | nascent polypeptide-associated complex...	4e-68	GB|ABE01085.1| BTF3 [Nicotiana benthamiana]	9e-65	Unclassified protein
nta0197	20	AT1G73230.1 | Symbols: | nascent polypeptide-associated complex...	4e-68	GB|ABB87130.1| putative transcription factor BTF3-like [Solan...	8e-65	Unclassified protein
nta0198	20	AT1G73230.1 | Symbols: | nascent polypeptide-associated complex...	2e-68	GB|ABB87130.1| putative transcription factor BTF3-like [Solan...	1e-65	Unclassified protein
nta0199	20	AT1G73230.1 | Symbols: | nascent polypeptide-associated complex...	3e-69	GB|ABE01085.1| BTF3 [Nicotiana benthamiana]	6e-66	Unclassified protein
nta0200	21	AT4G18100.1 | Symbols: | 60S ribosomal protein L32 (RPL32A) | c...	1e-42	GB|AAR83884.1| ly200 protein [Capsicum annuum]	3e-37	Protein synthesis
nta0201	21	AT4G18100.1 | Symbols: | 60S ribosomal protein L32 (RPL32A) | c...	8e-60	GB|AAR83884.1| ly200 protein [Capsicum annuum]	1e-42	Protein synthesis
nta0202	21	AT4G18100.1 | Symbols: | 60S ribosomal protein L32 (RPL32A) | c...	5e-66	GB|AAR83884.1| ly200 protein [Capsicum annuum]	1e-62	Protein synthesis
nta0203	21	AT4G18100.1 | Symbols: | 60S ribosomal protein L32 (RPL32A) | c...	5e-66	GB|AAR83884.1| ly200 protein [Capsicum annuum]	1e-62	Protein synthesis
nta0204	21	AT4G18100.1 | Symbols: | 60S ribosomal protein L32 (RPL32A) | c...	4e-66	GB|AAR83884.1| ly200 protein [Capsicum annuum]	9e-63	Protein synthesis
nta0205	21	AT4G18100.1 | Symbols: | 60S ribosomal protein L32 (RPL32A) | c...	2e-66	GB|AAR83884.1| ly200 protein [Capsicum annuum]	3e-41	Protein synthesis
nta0206	22	AT3G46030.1 | Symbols: HTB11 | HTB11; DNA binding | chr3:1691361...	4e-33	No similarity		Unclassified protein
nta0207	22	AT3G46030.1 | Symbols: HTB11 | HTB11; DNA binding | chr3:1691361...	2e-47	GB|ACU13758.1| unknown [Glycine max]	1e-36	Unclassified protein
nta0208	22	AT3G46030.1 | Symbols: HTB11 | HTB11; DNA binding | chr3:1691361...	2e-47	GB|ACU13758.1| unknown [Glycine max]	1e-36	Unclassified protein
nta0209	22	AT3G46030.1 | Symbols: HTB11 | HTB11; DNA binding | chr3:1691361...	2e-47	GB|ACU13758.1| unknown [Glycine max]	9e-37	Unclassified protein
nta0210	22	AT3G46030.1 | Symbols: HTB11 | HTB11; DNA binding | chr3:1691361...	1e-64	EMB|CBI16180.1| unnamed protein product [Vitis vinifera]	8e-42	Unclassified protein
nta0211	22	AT3G46030.1 | Symbols: HTB11 | HTB11; DNA binding | chr3:1691361...	4e-65	EMB|CBI16180.1| unnamed protein product [Vitis vinifera]	3e-42	Unclassified protein
nta0212	23	AT5G65360.1 | Symbols: | histone H3 | chr5:26120099-26120509 RE...	7e-70	REF|XP_540285.1| PREDICTED: similar to H3 histone, family 2 i...	7e-53	Unclassified protein
nta0213	23	AT5G65360.1 | Symbols: | histone H3 | chr5:26120099-26120509 RE...	5e-70	REF|XP_002456691.1| hypothetical protein SORBIDRAFT_03g040890...	7e-63	Unclassified protein
nta0214	23	AT5G65360.1 | Symbols: | histone H3 | chr5:26120099-26120509 RE...	2e-70	REF|XP_540285.1| PREDICTED: similar to H3 histone, family 2 i...	2e-53	Unclassified protein
nta0215	23	AT5G65360.1 | Symbols: | histone H3 | chr5:26120099-26120509 RE...	5e-71	REF|XP_540285.1| PREDICTED: similar to H3 histone, family 2 i...	5e-54	Unclassified protein
nta0216	23	AT5G65360.1 | Symbols: | histone H3 | chr5:26120099-26120509 RE...	5e-71	REF|XP_540285.1| PREDICTED: similar to H3 histone, family 2 i...	5e-54	Unclassified protein
nta0217	23	AT5G65360.1 | Symbols: | histone H3 | chr5:26120099-26120509 RE...	5e-71	REF|XP_540285.1| PREDICTED: similar to H3 histone, family 2 i...	5e-54	Unclassified protein
nta0218	24	AT1G74270.1 | Symbols: | 60S ribosomal protein L35a (RPL35aC) |...	2e-55	GB|ACJ02349.1| 60S ribosomal protein L35a [Vernicia fordii]	5e-18	Protein synthesis
nta0219	24	AT1G74270.1 | Symbols: | 60S ribosomal protein L35a (RPL35aC) |...	7e-56	GB|ACJ02349.1| 60S ribosomal protein L35a [Vernicia fordii]	3e-29	Protein synthesis
nta0220	24	AT1G74270.1 | Symbols: | 60S ribosomal protein L35a (RPL35aC) |...	3e-56	GB|ACJ02349.1| 60S ribosomal protein L35a [Vernicia fordii]	8e-30	Protein synthesis
nta0221	24	AT1G74270.1 | Symbols: | 60S ribosomal protein L35a (RPL35aC) |...	1e-56	GB|ACJ02349.1| 60S ribosomal protein L35a [Vernicia fordii]	4e-30	Protein synthesis
nta0222	24	AT1G74270.1 | Symbols: | 60S ribosomal protein L35a (RPL35aC) |...	1e-56	GB|ACJ02349.1| 60S ribosomal protein L35a [Vernicia fordii]	3e-30	Protein synthesis
nta0223	24	AT1G74270.1 | Symbols: | 60S ribosomal protein L35a (RPL35aC) |...	4e-57	GB|ACJ02349.1| 60S ribosomal protein L35a [Vernicia fordii]	2e-30	Protein synthesis
nta0224	25	AT4G34555.1 | Symbols: | 40S ribosomal protein S25, putative | ...	2e-47	SP|P46301.1|RS25_SOLLC RecName: Full=40S ribosomal protein S2...	3e-31	Protein synthesis
nta0225	25	AT4G34555.1 | Symbols: | 40S ribosomal protein S25, putative | ...	8e-48	SP|P46301.1|RS25_SOLLC RecName: Full=40S ribosomal protein S2...	1e-31	Protein synthesis
nta0226	25	AT4G34555.1 | Symbols: | 40S ribosomal protein S25, putative | ...	5e-48	SP|P46301.1|RS25_SOLLC RecName: Full=40S ribosomal protein S2...	8e-32	Protein synthesis
nta0227	25	AT4G34555.1 | Symbols: | 40S ribosomal protein S25, putative | ...	4e-48	SP|P46301.1|RS25_SOLLC RecName: Full=40S ribosomal protein S2...	4e-32	Protein synthesis
nta0228	25	AT4G34555.1 | Symbols: | 40S ribosomal protein S25, putative | ...	2e-48	SP|P46301.1|RS25_SOLLC RecName: Full=40S ribosomal protein S2...	3e-32	Protein synthesis
nta0229	25	AT4G34555.1 | Symbols: | 40S ribosomal protein S25, putative | ...	1e-48	SP|P46301.1|RS25_SOLLC RecName: Full=40S ribosomal protein S2...	2e-32	Protein synthesis
nta0230	26	No similarity		No similarity		No similarity
nta0231	26	No similarity		No similarity		No similarity
nta0232	26	No similarity		No similarity		No similarity
nta0233	26	No similarity		No similarity		No similarity
nta0234	26	No similarity		No similarity		No similarity
nta0235	26	No similarity		No similarity		No similarity
nta0236	27	AT4G33865.1 | Symbols: | 40S ribosomal protein S29 (RPS29C) | c...	8e-26	REF|XP_002302413.1| predicted protein [Populus trichocarpa] >...	1e-12	Protein synthesis
nta0237	27	AT4G33865.1 | Symbols: | 40S ribosomal protein S29 (RPS29C) | c...	7e-27	REF|XP_002302413.1| predicted protein [Populus trichocarpa] >...	1e-13	Protein synthesis
nta0238	27	AT4G33865.1 | Symbols: | 40S ribosomal protein S29 (RPS29C) | c...	7e-27	REF|XP_002302413.1| predicted protein [Populus trichocarpa] >...	1e-13	Protein synthesis
nta0239	27	AT4G33865.1 | Symbols: | 40S ribosomal protein S29 (RPS29C) | c...	7e-27	REF|XP_002302413.1| predicted protein [Populus trichocarpa] >...	1e-13	Protein synthesis
nta0240	27	AT4G33865.1 | Symbols: | 40S ribosomal protein S29 (RPS29C) | c...	7e-27	REF|XP_002302413.1| predicted protein [Populus trichocarpa] >...	1e-13	Protein synthesis
nta0241	27	AT4G33865.1 | Symbols: | 40S ribosomal protein S29 (RPS29C) | c...	6e-27	REF|XP_002302413.1| predicted protein [Populus trichocarpa] >...	1e-13	Protein synthesis
nta0242	28	AT3G24100.1 | Symbols: | FUNCTIONS IN: molecular_function unkno...	4e-19	No similarity		Unclassified protein
nta0243	28	AT3G24100.1 | Symbols: | FUNCTIONS IN: molecular_function unkno...	4e-19	No similarity		Unclassified protein
nta0244	28	AT3G24100.1 | Symbols: | FUNCTIONS IN: molecular_function unkno...	4e-19	No similarity		Unclassified protein
nta0245	28	AT3G24100.1 | Symbols: | FUNCTIONS IN: molecular_function unkno...	2e-19	No similarity		Unclassified protein
nta0246	28	AT3G24100.1 | Symbols: | FUNCTIONS IN: molecular_function unkno...	2e-19	No similarity		Unclassified protein
nta0247	28	No similarity		No similarity		Unclassified protein
nta0248	29	No similarity		No similarity		No similarity
nta0249	29	No similarity		No similarity		No similarity
nta0250	29	No similarity		No similarity		No similarity
nta0251	29	No similarity		No similarity		No similarity
nta0252	29	No similarity		No similarity		No similarity
nta0253	29	No similarity		No similarity		No similarity
nta0254	30	AT5G02560.1 | Symbols: HTA12 | HTA12; DNA binding | chr5:575437-...	1e-17	DBJ|BAA85117.1| histone H2A-like protein [Solanum melongena]	1e-13	Unclassified protein
nta0255	30	AT5G02560.1 | Symbols: HTA12 | HTA12; DNA binding | chr5:575437-...	8e-59	DBJ|BAA85117.1| histone H2A-like protein [Solanum melongena]	2e-40	Unclassified protein
nta0256	30	AT5G02560.1 | Symbols: HTA12 | HTA12; DNA binding | chr5:575437-...	2e-65	DBJ|BAA85117.1| histone H2A-like protein [Solanum melongena]	1e-40	Unclassified protein
nta0257	30	AT5G02560.1 | Symbols: HTA12 | HTA12; DNA binding | chr5:575437-...	1e-65	REF|XP_002533102.1| histone h2a, putative [Ricinus communis] ...	3e-52	Unclassified protein
nta0258	30	AT5G02560.1 | Symbols: HTA12 | HTA12; DNA binding | chr5:575437-...	7e-66	REF|XP_002533104.1| histone h2a, putative [Ricinus communis] ...	4e-41	Unclassified protein
nta0259	31	AT5G65360.1 | Symbols: | histone H3 | chr5:26120099-26120509 RE...	2e-35	REF|XP_002595193.1| hypothetical protein BRAFLDRAFT_129781 [B...	1e-22	Unclassified protein
nta0260	31	AT5G65360.1 | Symbols: | histone H3 | chr5:26120099-26120509 RE...	3e-69	GB|ACG25088.1| histone H3 [Zea mays]	3e-58	Unclassified protein
nta0261	31	AT4G40030.2 | Symbols: | histone H3.2 | chr4:18555840-18556827 ...	2e-70	REF|XP_001072050.1| PREDICTED: similar to H3 histone, family ...	7e-69	Unclassified protein
nta0262	31	AT5G65360.1 | Symbols: | histone H3 | chr5:26120099-26120509 RE...	1e-70	REF|XP_001072050.1| PREDICTED: similar to H3 histone, family ...	2e-59	Unclassified protein
nta0263	31	AT5G65360.1 | Symbols: | histone H3 | chr5:26120099-26120509 RE...	3e-71	REF|XP_001072050.1| PREDICTED: similar to H3 histone, family ...	2e-59	Unclassified protein
nta0264	32	AT5G02560.1 | Symbols: HTA12 | HTA12; DNA binding | chr5:575437-...	7e-64	DBJ|BAA85117.1| histone H2A-like protein [Solanum melongena]	2e-51	Unclassified protein
nta0265	32	AT5G02560.1 | Symbols: HTA12 | HTA12; DNA binding | chr5:575437-...	4e-64	DBJ|BAA85117.1| histone H2A-like protein [Solanum melongena]	5e-49	Unclassified protein
nta0266	32	AT5G02560.1 | Symbols: HTA12 | HTA12; DNA binding | chr5:575437-...	2e-64	DBJ|BAA85117.1| histone H2A-like protein [Solanum melongena]	2e-49	Unclassified protein
nta0267	32	AT5G02560.1 | Symbols: HTA12 | HTA12; DNA binding | chr5:575437-...	6e-65	DBJ|BAA85117.1| histone H2A-like protein [Solanum melongena]	7e-50	Unclassified protein
nta0268	32	AT5G02560.1 | Symbols: HTA12 | HTA12; DNA binding | chr5:575437-...	5e-65	DBJ|BAA85117.1| histone H2A-like protein [Solanum melongena]	5e-50	Unclassified protein
nta0269	33	AT5G02570.1 | Symbols: | histone H2B, putative | chr5:576742-57...	4e-26	No similarity		Unclassified protein
nta0270	33	AT5G02570.1 | Symbols: | histone H2B, putative | chr5:576742-57...	2e-27	No similarity		Unclassified protein
nta0271	33	AT5G59910.1 | Symbols: HTB4 | HTB4; DNA binding | chr5:24127206-...	3e-69	EMB|CBI16180.1| unnamed protein product [Vitis vinifera]	1e-42	Unclassified protein
nta0272	33	AT5G59910.1 | Symbols: HTB4 | HTB4; DNA binding | chr5:24127206-...	8e-70	EMB|CBI16180.1| unnamed protein product [Vitis vinifera]	3e-43	Unclassified protein
nta0273	33	No similarity		No similarity		Unclassified protein
nta0274	34	AT2G19730.3 | Symbols: | 60S ribosomal protein L28 (RPL28A) | c...	2e-45	GB|ABA46763.1| unknown [Solanum tuberosum]	9e-28	Protein synthesis
nta0275	34	AT2G19730.3 | Symbols: | 60S ribosomal protein L28 (RPL28A) | c...	2e-52	GB|ABA46763.1| unknown [Solanum tuberosum]	4e-30	Protein synthesis
nta0276	34	AT2G19730.3 | Symbols: | 60S ribosomal protein L28 (RPL28A) | c...	2e-54	GB|ABA46763.1| unknown [Solanum tuberosum]	1e-25	Protein synthesis
nta0277	34	AT2G19730.3 | Symbols: | 60S ribosomal protein L28 (RPL28A) | c...	3e-55	GB|ABA46763.1| unknown [Solanum tuberosum]	1e-32	Protein synthesis
nta0278	34	AT2G19730.3 | Symbols: | 60S ribosomal protein L28 (RPL28A) | c...	2e-57	GB|ABA46763.1| unknown [Solanum tuberosum]	8e-29	Protein synthesis
nta0279	35	AT1G18800.1 | Symbols: NRP2 | NRP2 (NAP1-RELATED PROTEIN 2); DNA...	1e-47	GB|ACU19415.1| unknown [Glycine max]	2e-44	Unclassified protein
nta0280	35	AT1G18800.1 | Symbols: NRP2 | NRP2 (NAP1-RELATED PROTEIN 2); DNA...	4e-64	GB|ACU19415.1| unknown [Glycine max]	1e-62	Unclassified protein
nta0281	35	AT1G18800.1 | Symbols: NRP2 | NRP2 (NAP1-RELATED PROTEIN 2); DNA...	3e-64	GB|ACU19415.1| unknown [Glycine max]	8e-63	Unclassified protein
nta0282	35	AT1G18800.1 | Symbols: NRP2 | NRP2 (NAP1-RELATED PROTEIN 2); DNA...	1e-72	REF|XP_002275632.1| PREDICTED: hypothetical protein [Vitis vi...	3e-72	Unclassified protein
nta0283	35	AT1G18800.1 | Symbols: NRP2 | NRP2 (NAP1-RELATED PROTEIN 2); DNA...	5e-81	REF|XP_002275632.1| PREDICTED: hypothetical protein [Vitis vi...	1e-80	Unclassified protein
nta0284	36	AT1G07790.1 | Symbols: HTB1 | HTB1; DNA binding | chr1:2413049-2...	1e-33	GB|ABM67703.1| histone 2b [Nicotiana benthamiana]	3e-39	Unclassified protein
nta0285	36	AT1G07790.1 | Symbols: HTB1 | HTB1; DNA binding | chr1:2413049-2...	5e-34	GB|ACU13758.1| unknown [Glycine max]	4e-33	Unclassified protein
nta0286	36	AT3G46030.1 | Symbols: HTB11 | HTB11; DNA binding | chr3:1691361...	1e-64	EMB|CBI16180.1| unnamed protein product [Vitis vinifera]	3e-43	Unclassified protein
nta0287	36	AT3G46030.1 | Symbols: HTB11 | HTB11; DNA binding | chr3:1691361...	1e-64	EMB|CBI16180.1| unnamed protein product [Vitis vinifera]	3e-43	Unclassified protein
nta0288	36	AT3G46030.1 | Symbols: HTB11 | HTB11; DNA binding | chr3:1691361...	1e-64	EMB|CBI16180.1| unnamed protein product [Vitis vinifera]	3e-43	Unclassified protein
nta0289	37	AT2G36620.1 | Symbols: RPL24A | RPL24A (ribosomal protein L24); ...	2e-16	No similarity		Protein synthesis
nta0290	37	AT2G36620.1 | Symbols: RPL24A | RPL24A (ribosomal protein L24); ...	2e-72	REF|XP_002528634.1| 60S ribosomal protein L24, putative [Rici...	2e-64	Protein synthesis
nta0291	37	AT2G36620.1 | Symbols: RPL24A | RPL24A (ribosomal protein L24); ...	4e-75	REF|XP_002528634.1| 60S ribosomal protein L24, putative [Rici...	1e-57	Protein synthesis
nta0292	37	AT2G36620.1 | Symbols: RPL24A | RPL24A (ribosomal protein L24); ...	6e-77	GB|ABB72816.1| ribosomal protein L24-like protein [Solanum tu...	2e-58	Protein synthesis
nta0293	37	AT2G36620.1 | Symbols: RPL24A | RPL24A (ribosomal protein L24); ...	2e-77	GB|ABB72816.1| ribosomal protein L24-like protein [Solanum tu...	4e-59	Protein synthesis
nta0294	38	AT5G65360.1 | Symbols: | histone H3 | chr5:26120099-26120509 RE...	4e-45	REF|XP_002422654.1| histone H3, putative [Pediculus humanus c...	3e-53	Unclassified protein
nta0295	38	AT5G65360.1 | Symbols: | histone H3 | chr5:26120099-26120509 RE...	4e-45	REF|XP_002422654.1| histone H3, putative [Pediculus humanus c...	6e-54	Unclassified protein
nta0296	38	AT5G65360.1 | Symbols: | histone H3 | chr5:26120099-26120509 RE...	7e-66	REF|NP_001078516.1| histone H3.2 [Arabidopsis thaliana]	3e-46	Unclassified protein
nta0297	38	AT5G65360.1 | Symbols: | histone H3 | chr5:26120099-26120509 RE...	1e-70	GB|EFB20876.1| hypothetical protein PANDA_018573 [Ailuropoda ...	1e-58	Unclassified protein
nta0298	38	No similarity		No similarity		Unclassified protein
nta0299	39	AT2G21130.1 | Symbols: | peptidyl-prolyl cis-trans isomerase / ...	2e-76	GB|ACB05668.1| cyclophilin [Capsicum annuum]	1e-77	Protein fate
nta0300	39	AT2G21130.1 | Symbols: | peptidyl-prolyl cis-trans isomerase / ...	8e-82	GB|ACB05668.1| cyclophilin [Capsicum annuum]	6e-83	Protein fate
nta0301	39	AT2G21130.1 | Symbols: | peptidyl-prolyl cis-trans isomerase / ...	3e-82	GB|ACB05668.1| cyclophilin [Capsicum annuum]	4e-83	Protein fate
nta0302	39	AT2G21130.1 | Symbols: | peptidyl-prolyl cis-trans isomerase / ...	2e-83	GB|ACB05668.1| cyclophilin [Capsicum annuum]	5e-84	Protein fate
nta0303	39	AT2G21130.1 | Symbols: | peptidyl-prolyl cis-trans isomerase / ...	2e-83	GB|ACB05668.1| cyclophilin [Capsicum annuum]	2e-84	Protein fate
nta0304	40	AT5G65360.1 | Symbols: | histone H3 | chr5:26120099-26120509 RE...	7e-70	REF|NP_189372.1| histone H3 [Arabidopsis thaliana] >ref|NP_20...	4e-57	Unclassified protein
nta0305	40	AT5G65360.1 | Symbols: | histone H3 | chr5:26120099-26120509 RE...	4e-70	REF|NP_189372.1| histone H3 [Arabidopsis thaliana] >ref|NP_20...	2e-58	Unclassified protein
nta0306	40	AT5G65360.1 | Symbols: | histone H3 | chr5:26120099-26120509 RE...	5e-71	REF|NP_189372.1| histone H3 [Arabidopsis thaliana] >ref|NP_20...	3e-58	Unclassified protein
nta0307	40	AT5G65360.1 | Symbols: | histone H3 | chr5:26120099-26120509 RE...	5e-71	REF|NP_189372.1| histone H3 [Arabidopsis thaliana] >ref|NP_20...	3e-58	Unclassified protein
nta0308	40	AT5G65360.1 | Symbols: | histone H3 | chr5:26120099-26120509 RE...	5e-71	REF|NP_189372.1| histone H3 [Arabidopsis thaliana] >ref|NP_20...	3e-58	Unclassified protein
nta0309	41	AT2G47110.1 | Symbols: UBQ6 | UBQ6; protein binding | chr2:19344...	3e-20	No similarity		Protein fate
nta0310	41	AT2G47110.1 | Symbols: UBQ6 | UBQ6; protein binding | chr2:19344...	2e-27	No similarity		Protein fate
nta0311	41	AT2G47110.1 | Symbols: UBQ6 | UBQ6; protein binding | chr2:19344...	5e-56	REF|XP_002525394.1| ubiquitin, putative [Ricinus communis] >e...	8e-43	Protein fate
nta0312	41	AT2G47110.1 | Symbols: UBQ6 | UBQ6; protein binding | chr2:19344...	5e-74	GB|ABK42077.1| ubiquitin extension protein [Capsicum annuum]	3e-64	Protein fate
nta0313	41	AT2G47110.1 | Symbols: UBQ6 | UBQ6; protein binding | chr2:19344...	5e-74	GB|ABK42077.1| ubiquitin extension protein [Capsicum annuum]	2e-64	Protein fate
nta0314	42	AT1G08360.1 | Symbols: | 60S ribosomal protein L10A (RPL10aA) |...	1e-90	REF|NP_001046690.1| Os02g0321900 [Oryza sativa (japonica cult...	1e-78	Protein synthesis
nta0315	42	AT1G08360.1 | Symbols: | 60S ribosomal protein L10A (RPL10aA) |...	1e-91	REF|NP_001046690.1| Os02g0321900 [Oryza sativa (japonica cult...	1e-79	Protein synthesis
nta0316	42	AT1G08360.1 | Symbols: | 60S ribosomal protein L10A (RPL10aA) |...	1e-91	REF|NP_001046690.1| Os02g0321900 [Oryza sativa (japonica cult...	1e-79	Protein synthesis
nta0317	42	AT1G08360.1 | Symbols: | 60S ribosomal protein L10A (RPL10aA) |...	2e-93	REF|NP_001046690.1| Os02g0321900 [Oryza sativa (japonica cult...	2e-81	Protein synthesis
nta0318	42	AT1G08360.1 | Symbols: | 60S ribosomal protein L10A (RPL10aA) |...	2e-94	REF|NP_001046690.1| Os02g0321900 [Oryza sativa (japonica cult...	3e-82	Protein synthesis
nta0319	43	AT3G46030.1 | Symbols: HTB11 | HTB11; DNA binding | chr3:1691361...	5e-11	No similarity		Unclassified protein
nta0320	43	AT3G46030.1 | Symbols: HTB11 | HTB11; DNA binding | chr3:1691361...	4e-16	No similarity		Unclassified protein
nta0321	43	AT1G07790.1 | Symbols: HTB1 | HTB1; DNA binding | chr1:2413049-2...	2e-46	REF|XP_002315342.1| histone H2 [Populus trichocarpa] >gb|EEF0...	4e-44	Unclassified protein
nta0322	43	AT3G46030.1 | Symbols: HTB11 | HTB11; DNA binding | chr3:1691361...	9e-67	EMB|CBI16180.1| unnamed protein product [Vitis vinifera]	3e-42	Unclassified protein
nta0323	43	AT3G46030.1 | Symbols: HTB11 | HTB11; DNA binding | chr3:1691361...	9e-67	EMB|CBI16180.1| unnamed protein product [Vitis vinifera]	2e-42	Unclassified protein
nta0324	44	AT1G75950.1 | Symbols: SKP1, ASK1, ATSKP1, SKP1A, UIP1 | SKP1 (S...	7e-31	GB|ABB77426.1| Skp1-like protein 1 [Petunia integrifolia subs...	1e-12	Cell cycle and DNA processing
nta0325	44	AT1G75950.1 | Symbols: SKP1, ASK1, ATSKP1, SKP1A, UIP1 | SKP1 (S...	5e-67	GB|ABB77426.1| Skp1-like protein 1 [Petunia integrifolia subs...	2e-73	Cell cycle and DNA processing
nta0326	44	AT1G75950.1 | Symbols: SKP1, ASK1, ATSKP1, SKP1A, UIP1 | SKP1 (S...	1e-67	GB|ABB77426.1| Skp1-like protein 1 [Petunia integrifolia subs...	2e-71	Cell cycle and DNA processing
nta0327	44	AT1G75950.1 | Symbols: SKP1, ASK1, ATSKP1, SKP1A, UIP1 | SKP1 (S...	1e-68	GB|ABB77426.1| Skp1-like protein 1 [Petunia integrifolia subs...	3e-66	Cell cycle and DNA processing
nta0328	44	AT1G75950.1 | Symbols: SKP1, ASK1, ATSKP1, SKP1A, UIP1 | SKP1 (S...	1e-68	GB|ABB77426.1| Skp1-like protein 1 [Petunia integrifolia subs...	3e-72	Cell cycle and DNA processing
nta0329	45	AT5G59970.1 | Symbols: | histone H4 | chr5:24146352-24146663 RE...	5e-51	GB|ACX50406.1| histone H4 [Eriobotrya japonica]	4e-36	Unclassified protein
nta0330	45	AT5G59970.1 | Symbols: | histone H4 | chr5:24146352-24146663 RE...	1e-53	GB|ACX50406.1| histone H4 [Eriobotrya japonica]	2e-38	Unclassified protein
nta0331	45	AT5G59970.1 | Symbols: | histone H4 | chr5:24146352-24146663 RE...	1e-53	GB|ACX50406.1| histone H4 [Eriobotrya japonica]	2e-38	Unclassified protein
nta0332	45	AT5G59970.1 | Symbols: | histone H4 | chr5:24146352-24146663 RE...	1e-53	GB|ACX50406.1| histone H4 [Eriobotrya japonica]	2e-38	Unclassified protein
nta0333	45	AT5G59970.1 | Symbols: | histone H4 | chr5:24146352-24146663 RE...	1e-53	GB|ACX50406.1| histone H4 [Eriobotrya japonica]	2e-38	Unclassified protein
nta0334	46	AT3G49910.1 | Symbols: | 60S ribosomal protein L26 (RPL26A) | c...	8e-48	GB|ACF74333.1| putative L24 ribosomal protein [Arachis hypogaea]	6e-41	Protein synthesis
nta0335	46	AT3G49910.1 | Symbols: | 60S ribosomal protein L26 (RPL26A) | c...	3e-52	GB|AAY41426.1| putative L24 ribosomal protein [Ipomoea batatas]	2e-35	Protein synthesis
nta0336	46	AT3G49910.1 | Symbols: | 60S ribosomal protein L26 (RPL26A) | c...	2e-54	GB|AAY41426.1| putative L24 ribosomal protein [Ipomoea batatas]	9e-37	Protein synthesis
nta0337	46	AT3G49910.1 | Symbols: | 60S ribosomal protein L26 (RPL26A) | c...	8e-71	GB|AAY41426.1| putative L24 ribosomal protein [Ipomoea batatas]	5e-47	Protein synthesis
nta0338	46	AT3G49910.1 | Symbols: | 60S ribosomal protein L26 (RPL26A) | c...	6e-71	GB|AAY41426.1| putative L24 ribosomal protein [Ipomoea batatas]	4e-47	Protein synthesis
nta0339	47	AT3G61110.1 | Symbols: ARS27A | ARS27A (ARABIDOPSIS RIBOSOMAL PR...	2e-43	REF|XP_002273119.1| PREDICTED: hypothetical protein [Vitis vi...	4e-42	Protein synthesis
nta0340	47	AT3G61110.1 | Symbols: ARS27A | ARS27A (ARABIDOPSIS RIBOSOMAL PR...	2e-43	REF|XP_002273119.1| PREDICTED: hypothetical protein [Vitis vi...	3e-42	Protein synthesis
nta0341	47	AT3G61110.1 | Symbols: ARS27A | ARS27A (ARABIDOPSIS RIBOSOMAL PR...	2e-43	REF|XP_002273119.1| PREDICTED: hypothetical protein [Vitis vi...	3e-42	Protein synthesis
nta0342	47	AT3G61110.1 | Symbols: ARS27A | ARS27A (ARABIDOPSIS RIBOSOMAL PR...	1e-43	REF|XP_002273119.1| PREDICTED: hypothetical protein [Vitis vi...	2e-42	Protein synthesis
nta0343	47	AT3G61110.1 | Symbols: ARS27A | ARS27A (ARABIDOPSIS RIBOSOMAL PR...	3e-44	REF|XP_002273119.1| PREDICTED: hypothetical protein [Vitis vi...	5e-43	Protein synthesis
nta0344	48	AT4G34555.1 | Symbols: | 40S ribosomal protein S25, putative | ...	6e-48	SP|P46301.1|RS25_SOLLC RecName: Full=40S ribosomal protein S2...	8e-32	Protein synthesis
nta0345	48	AT4G34555.1 | Symbols: | 40S ribosomal protein S25, putative | ...	5e-48	SP|P46301.1|RS25_SOLLC RecName: Full=40S ribosomal protein S2...	4e-31	Protein synthesis
nta0346	48	AT4G34555.1 | Symbols: | 40S ribosomal protein S25, putative | ...	2e-48	SP|P46301.1|RS25_SOLLC RecName: Full=40S ribosomal protein S2...	3e-32	Protein synthesis
nta0347	48	AT4G34555.1 | Symbols: | 40S ribosomal protein S25, putative | ...	1e-48	SP|P46301.1|RS25_SOLLC RecName: Full=40S ribosomal protein S2...	2e-32	Protein synthesis
nta0348	48	No similarity		No similarity		Protein synthesis
nta0349	49	AT1G55020.1 | Symbols: LOX1 | LOX1; lipoxygenase | chr1:20525798...	1e-18	EMB|CAD10740.1| lipoxygenase [Corylus avellana]	1e-21	Metabolism
nta0350	49	AT1G55020.1 | Symbols: LOX1 | LOX1; lipoxygenase | chr1:20525798...	2e-31	GB|ABF60002.1| lipoxygenase 2 [Actinidia deliciosa]	3e-14	Metabolism
nta0351	49	AT1G55020.1 | Symbols: LOX1 | LOX1; lipoxygenase | chr1:20525798...	2e-36	GB|ACO57136.1| lipoxygenase 1 [Capsicum annuum]	4e-40	Metabolism
nta0352	49	AT1G55020.1 | Symbols: LOX1 | LOX1; lipoxygenase | chr1:20525798...	2e-41	GB|AAB67865.1| lipoxygenase [Solanum tuberosum]	1e-46	Metabolism
nta0353	49	No similarity		No similarity		Metabolism
nta0354	50	AT3G10950.1 | Symbols: | 60S ribosomal protein L37a (RPL37aB) |...	1e-43	REF|XP_002282974.1| PREDICTED: similar to protein synthesis i...	3e-16	Protein synthesis
nta0355	50	AT3G10950.1 | Symbols: | 60S ribosomal protein L37a (RPL37aB) |...	8e-45	REF|XP_002282974.1| PREDICTED: similar to protein synthesis i...	5e-45	Protein synthesis
nta0356	50	AT3G10950.1 | Symbols: | 60S ribosomal protein L37a (RPL37aB) |...	3e-45	No similarity		Protein synthesis
nta0357	50	AT3G10950.1 | Symbols: | 60S ribosomal protein L37a (RPL37aB) |...	3e-45	No similarity		Protein synthesis
nta0358	50	AT3G10950.1 | Symbols: | 60S ribosomal protein L37a (RPL37aB) |...	2e-45	No similarity		Protein synthesis
nta0359	51	AT5G04800.4 | Symbols: | 40S ribosomal protein S17 (RPS17D) | c...	2e-34	EMB|CBI25023.1| unnamed protein product [Vitis vinifera]	1e-32	Protein synthesis
nta0360	51	AT5G04800.4 | Symbols: | 40S ribosomal protein S17 (RPS17D) | c...	3e-57	GB|ABA46777.1| 40S ribosomal protein S17-like protein [Solanu...	2e-63	Protein synthesis
nta0361	51	AT5G04800.4 | Symbols: | 40S ribosomal protein S17 (RPS17D) | c...	5e-58	GB|ABA46777.1| 40S ribosomal protein S17-like protein [Solanu...	3e-64	Protein synthesis
nta0362	51	AT5G04800.4 | Symbols: | 40S ribosomal protein S17 (RPS17D) | c...	1e-58	GB|ABA46777.1| 40S ribosomal protein S17-like protein [Solanu...	8e-65	Protein synthesis
nta0363	52	AT5G65360.1 | Symbols: | histone H3 | chr5:26120099-26120509 RE...	5e-69	EMB|CAL55839.1| Histones H3 and H4 (ISS) [Ostreococcus tauri]	9e-57	Unclassified protein
nta0364	52	AT5G65360.1 | Symbols: | histone H3 | chr5:26120099-26120509 RE...	5e-71	GB|EFB20850.1| hypothetical protein PANDA_018542 [Ailuropoda ...	2e-58	Unclassified protein
nta0365	52	AT5G65360.1 | Symbols: | histone H3 | chr5:26120099-26120509 RE...	5e-71	EMB|CAL55839.1| Histones H3 and H4 (ISS) [Ostreococcus tauri]	8e-59	Unclassified protein
nta0366	52	AT5G65360.1 | Symbols: | histone H3 | chr5:26120099-26120509 RE...	4e-71	EMB|CAL55839.1| Histones H3 and H4 (ISS) [Ostreococcus tauri]	8e-59	Unclassified protein
nta0367	53	AT1G07890.8 | Symbols: APX1, CS1 | APX1 (ascorbate peroxidase 1)...	8e-59	GB|AAA86689.1| ascorbate peroxidase [Nicotiana tabacum]	3e-44	Metabolism
nta0368	53	AT1G07890.8 | Symbols: APX1, CS1 | APX1 (ascorbate peroxidase 1)...	6e-63	GB|AAA86689.1| ascorbate peroxidase [Nicotiana tabacum]	1e-48	Metabolism
nta0369	53	AT1G07890.8 | Symbols: APX1, CS1 | APX1 (ascorbate peroxidase 1)...	8e-91	DBJ|BAA12918.1| cytosolic ascorbate peroxidase [Nicotiana tab...	9e-78	Metabolism
nta0370	53	AT1G07890.8 | Symbols: APX1, CS1 | APX1 (ascorbate peroxidase 1)...	7e-91	GB|AAA86689.1| ascorbate peroxidase [Nicotiana tabacum]	1e-80	Metabolism
nta0371	54	AT2G21130.1 | Symbols: | peptidyl-prolyl cis-trans isomerase / ...	1e-81	GB|ACB05668.1| cyclophilin [Capsicum annuum]	2e-84	Protein fate
nta0372	54	AT2G21130.1 | Symbols: | peptidyl-prolyl cis-trans isomerase / ...	7e-82	GB|ACB05668.1| cyclophilin [Capsicum annuum]	6e-85	Protein fate
nta0373	54	AT2G21130.1 | Symbols: | peptidyl-prolyl cis-trans isomerase / ...	2e-82	GB|ACB05668.1| cyclophilin [Capsicum annuum]	2e-85	Protein fate
nta0374	54	AT2G21130.1 | Symbols: | peptidyl-prolyl cis-trans isomerase / ...	2e-82	GB|ACB05668.1| cyclophilin [Capsicum annuum]	1e-85	Protein fate
nta0375	55	AT5G59970.1 | Symbols: | histone H4 | chr5:24146352-24146663 RE...	3e-23	EMB|CBI31700.1| unnamed protein product [Vitis vinifera]	3e-18	Unclassified protein
nta0376	55	AT5G59970.1 | Symbols: | histone H4 | chr5:24146352-24146663 RE...	3e-28	GB|EFB29320.1| hypothetical protein PANDA_021729 [Ailuropoda ...	1e-12	Unclassified protein
nta0377	55	AT5G59970.1 | Symbols: | histone H4 | chr5:24146352-24146663 RE...	1e-53	GB|ACX50406.1| histone H4 [Eriobotrya japonica]	1e-35	Unclassified protein
nta0378	55	No similarity		No similarity		Unclassified protein
nta0379	56	AT3G48930.1 | Symbols: EMB1080 | EMB1080 (embryo defective 1080)...	8e-73	REF|NP_001060007.1| Os07g0565000 [Oryza sativa (japonica cult...	2e-64	Protein synthesis
nta0380	56	AT3G48930.1 | Symbols: EMB1080 | EMB1080 (embryo defective 1080)...	3e-74	REF|XP_002526494.1| 40S ribosomal protein S11, putative [Rici...	1e-67	Protein synthesis
nta0381	56	AT3G48930.1 | Symbols: EMB1080 | EMB1080 (embryo defective 1080)...	3e-79	REF|XP_002526494.1| 40S ribosomal protein S11, putative [Rici...	7e-72	Protein synthesis
nta0382	56	AT3G48930.1 | Symbols: EMB1080 | EMB1080 (embryo defective 1080)...	5e-81	REF|XP_002526494.1| 40S ribosomal protein S11, putative [Rici...	1e-73	Protein synthesis
nta0383	57	AT3G04770.2 | Symbols: RPSAb | RPSAb (40S ribosomal protein SA B...	3e-79	GB|ABB29931.1| P40-like protein [Solanum tuberosum]	2e-82	Protein synthesis
nta0384	57	AT3G04770.2 | Symbols: RPSAb | RPSAb (40S ribosomal protein SA B...	5e-91	GB|ABB29931.1| P40-like protein [Solanum tuberosum]	8e-95	Protein synthesis
nta0385	57	AT1G72370.2 | Symbols: P40, AP40, RP40, RPSAA | P40; structural ...	4e-92	GB|ABB29931.1| P40-like protein [Solanum tuberosum]	3e-95	Protein synthesis
nta0386	57	AT3G04770.2 | Symbols: RPSAb | RPSAb (40S ribosomal protein SA B...	6e-93	GB|ABB29931.1| P40-like protein [Solanum tuberosum]	8e-97	Protein synthesis
nta0387	58	No similarity		GB|ACU24256.1| unknown [Glycine max]	4e-29	Unclassified protein
nta0388	58	No similarity		GB|ACU24256.1| unknown [Glycine max]	2e-29	Unclassified protein
nta0389	58	No similarity		GB|ACU24256.1| unknown [Glycine max]	3e-31	Unclassified protein
nta0390	58	No similarity		No similarity		Unclassified protein
nta0391	59	AT1G70600.1 | Symbols: | structural constituent of ribosome | c...	4e-61	GB|ABA40430.1| ribosomal protein L27a-like protein [Solanum t...	4e-64	Protein synthesis
nta0392	59	AT1G70600.1 | Symbols: | structural constituent of ribosome | c...	2e-69	GB|ABA40430.1| ribosomal protein L27a-like protein [Solanum t...	4e-78	Protein synthesis
nta0393	59	AT1G70600.1 | Symbols: | structural constituent of ribosome | c...	5e-70	GB|ABA40430.1| ribosomal protein L27a-like protein [Solanum t...	1e-78	Protein synthesis
nta0394	59	AT1G70600.1 | Symbols: | structural constituent of ribosome | c...	2e-70	GB|ABA40430.1| ribosomal protein L27a-like protein [Solanum t...	4e-60	Protein synthesis
nta0395	60	AT1G74270.1 | Symbols: | 60S ribosomal protein L35a (RPL35aC) |...	4e-57	REF|NP_177567.1| 60S ribosomal protein L35a (RPL35aC) [Arabid...	6e-55	Protein synthesis
nta0396	60	AT1G74270.1 | Symbols: | 60S ribosomal protein L35a (RPL35aC) |...	4e-57	REF|NP_177567.1| 60S ribosomal protein L35a (RPL35aC) [Arabid...	6e-55	Protein synthesis
nta0397	60	AT1G74270.1 | Symbols: | 60S ribosomal protein L35a (RPL35aC) |...	3e-57	REF|NP_177567.1| 60S ribosomal protein L35a (RPL35aC) [Arabid...	2e-29	Protein synthesis
nta0398	60	AT1G74270.1 | Symbols: | 60S ribosomal protein L35a (RPL35aC) |...	2e-57	REF|NP_177567.1| 60S ribosomal protein L35a (RPL35aC) [Arabid...	1e-29	Protein synthesis
nta0399	61	AT4G16720.1 | Symbols: | 60S ribosomal protein L15 (RPL15A) | c...	7e-33	SP|O82528.1|RL15_PETHY RecName: Full=60S ribosomal protein L1...	4e-25	Protein synthesis
nta0400	61	AT4G16720.1 | Symbols: | 60S ribosomal protein L15 (RPL15A) | c...	2e-45	SP|O82528.1|RL15_PETHY RecName: Full=60S ribosomal protein L1...	9e-31	Protein synthesis
nta0401	61	AT4G16720.1 | Symbols: | 60S ribosomal protein L15 (RPL15A) | c...	1e-100	REF|XP_002530661.1| ribosomal protein L15, putative [Ricinus ...	1e-87	Protein synthesis
nta0402	61	AT4G16720.1 | Symbols: | 60S ribosomal protein L15 (RPL15A) | c...	1e-103	REF|XP_002530661.1| ribosomal protein L15, putative [Ricinus ...	2e-89	Protein synthesis
nta0403	62	AT5G59850.1 | Symbols: | 40S ribosomal protein S15A (RPS15aF) |...	8e-32	REF|XP_002533107.1| 30S ribosomal protein S8, putative [Ricin...	2e-29	Protein synthesis
nta0404	62	AT5G59850.1 | Symbols: | 40S ribosomal protein S15A (RPS15aF) |...	3e-70	GB|ABA46758.1| unknown [Solanum tuberosum] >gb|ABB02647.1| un...	3e-18	Protein synthesis
nta0405	62	AT5G59850.1 | Symbols: | 40S ribosomal protein S15A (RPS15aF) |...	3e-70	GB|ABA46758.1| unknown [Solanum tuberosum] >gb|ABB02647.1| un...	1e-21	Protein synthesis
nta0406	62	AT5G59850.1 | Symbols: | 40S ribosomal protein S15A (RPS15aF) |...	3e-70	GB|ABA46758.1| unknown [Solanum tuberosum] >gb|ABB02647.1| un...	4e-68	Protein synthesis
nta0407	63	AT1G07890.8 | Symbols: APX1, CS1 | APX1 (ascorbate peroxidase 1)...	6e-17	No similarity		Metabolism
nta0408	63	AT1G07890.8 | Symbols: APX1, CS1 | APX1 (ascorbate peroxidase 1)...	3e-47	GB|AAA86689.1| ascorbate peroxidase [Nicotiana tabacum]	6e-40	Metabolism
nta0409	63	AT1G07890.8 | Symbols: APX1, CS1 | APX1 (ascorbate peroxidase 1)...	1e-51	GB|AAA86689.1| ascorbate peroxidase [Nicotiana tabacum]	7e-45	Metabolism
nta0410	63	AT1G07890.8 | Symbols: APX1, CS1 | APX1 (ascorbate peroxidase 1)...	1e-84	GB|AAA86689.1| ascorbate peroxidase [Nicotiana tabacum]	2e-83	Metabolism
nta0411	64	AT5G65360.1 | Symbols: | histone H3 | chr5:26120099-26120509 RE...	1e-69	REF|XP_001072050.1| PREDICTED: similar to H3 histone, family ...	2e-59	Unclassified protein
nta0412	64	AT5G65360.1 | Symbols: | histone H3 | chr5:26120099-26120509 RE...	1e-70	REF|XP_001072050.1| PREDICTED: similar to H3 histone, family ...	6e-59	Unclassified protein
nta0413	64	AT5G65360.1 | Symbols: | histone H3 | chr5:26120099-26120509 RE...	5e-71	REF|XP_001072050.1| PREDICTED: similar to H3 histone, family ...	2e-59	Unclassified protein
nta0414	64	AT5G65360.1 | Symbols: | histone H3 | chr5:26120099-26120509 RE...	4e-71	REF|XP_001072050.1| PREDICTED: similar to H3 histone, family ...	1e-58	Unclassified protein
nta0415	65	AT1G54690.1 | Symbols: HTA3, H2AXB, G-H2AX, GAMMA-H2AX | GAMMA-H...	6e-65	REF|XP_002271469.1| PREDICTED: hypothetical protein [Vitis vi...	3e-47	Unclassified protein
nta0416	65	AT1G54690.1 | Symbols: HTA3, H2AXB, G-H2AX, GAMMA-H2AX | GAMMA-H...	4e-65	REF|XP_002271469.1| PREDICTED: hypothetical protein [Vitis vi...	1e-58	Unclassified protein
nta0417	65	AT1G54690.1 | Symbols: HTA3, H2AXB, G-H2AX, GAMMA-H2AX | GAMMA-H...	8e-66	REF|XP_002271469.1| PREDICTED: hypothetical protein [Vitis vi...	9e-48	Unclassified protein
nta0418	65	AT1G54690.1 | Symbols: HTA3, H2AXB, G-H2AX, GAMMA-H2AX | GAMMA-H...	6e-66	REF|XP_002271469.1| PREDICTED: hypothetical protein [Vitis vi...	6e-48	Unclassified protein
nta0419	66	AT3G56340.1 | Symbols: | 40S ribosomal protein S26 (RPS26C) | c...	6e-55	EMB|CBI25376.1| unnamed protein product [Vitis vinifera]	3e-33	Protein synthesis
nta0420	66	AT3G56340.1 | Symbols: | 40S ribosomal protein S26 (RPS26C) | c...	1e-56	EMB|CBI25376.1| unnamed protein product [Vitis vinifera]	2e-29	Protein synthesis
nta0421	66	AT3G56340.1 | Symbols: | 40S ribosomal protein S26 (RPS26C) | c...	1e-56	EMB|CBI25376.1| unnamed protein product [Vitis vinifera]	4e-30	Protein synthesis
nta0422	66	AT3G56340.1 | Symbols: | 40S ribosomal protein S26 (RPS26C) | c...	7e-57	EMB|CBI25376.1| unnamed protein product [Vitis vinifera]	1e-29	Protein synthesis
nta0423	67	AT1G54690.1 | Symbols: HTA3, H2AXB, G-H2AX, GAMMA-H2AX | GAMMA-H...	6e-39	REF|XP_001470934.1| hypothetical protein [Tetrahymena thermop...	3e-15	Unclassified protein
nta0424	67	AT1G08880.1 | Symbols: HTA5, H2AXA, G-H2AX, GAMMA-H2AX | H2AXA; ...	2e-64	REF|XP_002328535.1| histone 2 [Populus trichocarpa] >gb|EEE76...	3e-41	Unclassified protein
nta0425	67	AT1G08880.1 | Symbols: HTA5, H2AXA, G-H2AX, GAMMA-H2AX | H2AXA; ...	1e-65	REF|XP_002328535.1| histone 2 [Populus trichocarpa] >gb|EEE76...	2e-42	Unclassified protein
nta0426	67	AT1G08880.1 | Symbols: HTA5, H2AXA, G-H2AX, GAMMA-H2AX | H2AXA; ...	4e-66	REF|XP_002328535.1| histone 2 [Populus trichocarpa] >gb|EEE76...	6e-43	Unclassified protein
nta0427	68	AT3G53890.2 | Symbols: | 40S ribosomal protein S21 (RPS21B) | c...	1e-27	No similarity		Protein synthesis
nta0428	68	AT5G27700.1 | Symbols: | structural constituent of ribosome | c...	1e-33	REF|XP_002516914.1| 40S ribosomal protein S21e, putative [Ric...	4e-16	Protein synthesis
nta0429	68	AT5G27700.1 | Symbols: | structural constituent of ribosome | c...	2e-34	REF|XP_002516914.1| 40S ribosomal protein S21e, putative [Ric...	7e-16	Protein synthesis
nta0430	68	AT5G27700.1 | Symbols: | structural constituent of ribosome | c...	2e-34	REF|XP_002516914.1| 40S ribosomal protein S21e, putative [Ric...	4e-16	Protein synthesis
nta0431	69	AT5G02560.1 | Symbols: HTA12 | HTA12; DNA binding | chr5:575437-...	2e-62	REF|XP_002274570.1| PREDICTED: hypothetical protein [Vitis vi...	6e-41	Unclassified protein
nta0432	69	AT5G02560.1 | Symbols: HTA12 | HTA12; DNA binding | chr5:575437-...	1e-62	REF|XP_002274570.1| PREDICTED: hypothetical protein [Vitis vi...	2e-41	Unclassified protein
nta0433	69	AT5G02560.1 | Symbols: HTA12 | HTA12; DNA binding | chr5:575437-...	4e-63	REF|XP_002274570.1| PREDICTED: hypothetical protein [Vitis vi...	1e-41	Unclassified protein
nta0434	69	AT5G02560.1 | Symbols: HTA12 | HTA12; DNA binding | chr5:575437-...	4e-63	REF|XP_002274570.1| PREDICTED: hypothetical protein [Vitis vi...	1e-41	Unclassified protein
nta0435	70	AT3G47370.3 | Symbols: | 40S ribosomal protein S20 (RPS20B) | c...	6e-58	REF|XP_002265347.1| PREDICTED: hypothetical protein [Vitis vi...	1e-59	Protein synthesis
nta0436	70	AT3G47370.3 | Symbols: | 40S ribosomal protein S20 (RPS20B) | c...	3e-58	REF|XP_002265347.1| PREDICTED: hypothetical protein [Vitis vi...	2e-37	Protein synthesis
nta0437	70	AT3G47370.3 | Symbols: | 40S ribosomal protein S20 (RPS20B) | c...	9e-59	REF|XP_002265347.1| PREDICTED: hypothetical protein [Vitis vi...	2e-60	Protein synthesis
nta0438	70	No similarity		No similarity		Protein synthesis
nta0439	71	AT1G70600.1 | Symbols: | structural constituent of ribosome | c...	3e-70	No similarity		Protein synthesis
nta0440	71	AT1G70600.1 | Symbols: | structural constituent of ribosome | c...	2e-70	GB|AAD13388.1| ribosomal protein L27a [Petunia x hybrida]	3e-75	Protein synthesis
nta0441	71	AT1G70600.1 | Symbols: | structural constituent of ribosome | c...	7e-71	GB|AAD13388.1| ribosomal protein L27a [Petunia x hybrida]	9e-76	Protein synthesis
nta0442	71	AT1G70600.1 | Symbols: | structural constituent of ribosome | c...	7e-71	GB|AAD13388.1| ribosomal protein L27a [Petunia x hybrida]	7e-76	Protein synthesis
nta0443	72	AT4G31985.1 | Symbols: | 60S ribosomal protein L39 (RPL39C) | c...	2e-21	EMB|CBI21094.1| unnamed protein product [Vitis vinifera]	4e-21	Protein synthesis
nta0444	72	AT4G31985.1 | Symbols: | 60S ribosomal protein L39 (RPL39C) | c...	3e-23	EMB|CBI21094.1| unnamed protein product [Vitis vinifera]	5e-23	Protein synthesis
nta0445	72	AT4G31985.1 | Symbols: | 60S ribosomal protein L39 (RPL39C) | c...	3e-23	EMB|CBI21094.1| unnamed protein product [Vitis vinifera]	4e-23	Protein synthesis
nta0446	72	AT4G31985.1 | Symbols: | 60S ribosomal protein L39 (RPL39C) | c...	2e-23	EMB|CBI21094.1| unnamed protein product [Vitis vinifera]	3e-23	Protein synthesis
nta0447	73	AT5G59970.1 | Symbols: | histone H4 | chr5:24146352-24146663 RE...	3e-52	GB|ACX50406.1| histone H4 [Eriobotrya japonica]	5e-37	Unclassified protein
nta0448	73	AT5G59970.1 | Symbols: | histone H4 | chr5:24146352-24146663 RE...	1e-53	REF|XP_001967756.1| GF20391 [Drosophila ananassae] >gb|EDV449...	1e-38	Unclassified protein
nta0449	73	AT5G59970.1 | Symbols: | histone H4 | chr5:24146352-24146663 RE...	1e-53	REF|XP_001967756.1| GF20391 [Drosophila ananassae] >gb|EDV449...	1e-38	Unclassified protein
nta0450	73	AT5G59970.1 | Symbols: | histone H4 | chr5:24146352-24146663 RE...	6e-54	GB|ACX50406.1| histone H4 [Eriobotrya japonica]	1e-38	Unclassified protein
nta0451	74	AT3G61110.1 | Symbols: ARS27A | ARS27A (ARABIDOPSIS RIBOSOMAL PR...	3e-37	GB|ABA40465.1| ribosomal protein S27-like protein [Solanum tu...	5e-28	Protein synthesis
nta0452	74	AT3G61110.1 | Symbols: ARS27A | ARS27A (ARABIDOPSIS RIBOSOMAL PR...	9e-44	GB|ABA40465.1| ribosomal protein S27-like protein [Solanum tu...	4e-35	Protein synthesis
nta0453	74	AT3G61110.1 | Symbols: ARS27A | ARS27A (ARABIDOPSIS RIBOSOMAL PR...	1e-44	GB|ABA40465.1| ribosomal protein S27-like protein [Solanum tu...	6e-36	Protein synthesis
nta0454	74	AT3G61110.1 | Symbols: ARS27A | ARS27A (ARABIDOPSIS RIBOSOMAL PR...	1e-44	GB|ABA40465.1| ribosomal protein S27-like protein [Solanum tu...	4e-36	Protein synthesis
nta0455	75	AT3G59540.1 | Symbols: | 60S ribosomal protein L38 (RPL38B) | c...	7e-30	SP|P46291.1|RL38_SOLLC RecName: Full=60S ribosomal protein L3...	7e-31	Protein synthesis
nta0456	75	AT3G59540.1 | Symbols: | 60S ribosomal protein L38 (RPL38B) | c...	3e-30	SP|P46291.1|RL38_SOLLC RecName: Full=60S ribosomal protein L3...	2e-31	Protein synthesis
nta0457	75	AT3G59540.1 | Symbols: | 60S ribosomal protein L38 (RPL38B) | c...	1e-30	SP|P46291.1|RL38_SOLLC RecName: Full=60S ribosomal protein L3...	1e-31	Protein synthesis
nta0458	75	AT3G59540.1 | Symbols: | 60S ribosomal protein L38 (RPL38B) | c...	9e-31	SP|P46291.1|RL38_SOLLC RecName: Full=60S ribosomal protein L3...	1e-31	Protein synthesis
nta0459	76	No similarity		No similarity		Unclassified protein
nta0460	76	No similarity		REF|XP_002488947.1| hypothetical protein SORBIDRAFT_1368s0020...	2e-12	Unclassified protein
nta0461	76	No similarity		REF|XP_002489102.1| hypothetical protein SORBIDRAFT_0070s0020...	2e-21	Unclassified protein
nta0462	76	No similarity		GB|EEH50840.1| predicted protein [Micromonas pusilla CCMP1545]	3e-34	Unclassified protein
nta0463	77	AT3G16780.1 | Symbols: | 60S ribosomal protein L19 (RPL19B) | c...	5e-40	GB|AAR83877.1| 60S ribosomal protein L19 [Capsicum annuum]	9e-42	Protein synthesis
nta0464	77	AT3G16780.1 | Symbols: | 60S ribosomal protein L19 (RPL19B) | c...	7e-41	GB|AAR83877.1| 60S ribosomal protein L19 [Capsicum annuum]	1e-42	Protein synthesis
nta0465	77	AT3G16780.1 | Symbols: | 60S ribosomal protein L19 (RPL19B) | c...	6e-66	GB|ABC01909.1| 60S ribosomal protein L19-like protein [Solanu...	2e-58	Protein synthesis
nta0466	77	AT4G02230.1 | Symbols: | 60S ribosomal protein L19 (RPL19C) | c...	6e-85	GB|ABC01909.1| 60S ribosomal protein L19-like protein [Solanu...	5e-79	Protein synthesis
nta0467	78	AT1G31812.1 | Symbols: ACBP6, ACBP | ACBP6 (acyl-CoA-binding pro...	7e-33	DBJ|BAB85987.1| Acyl-CoA-binding protein [Panax ginseng]	4e-35	Metabolism
nta0468	78	AT1G31812.1 | Symbols: ACBP6, ACBP | ACBP6 (acyl-CoA-binding pro...	2e-33	DBJ|BAB85987.1| Acyl-CoA-binding protein [Panax ginseng]	5e-35	Metabolism
nta0469	78	AT1G31812.1 | Symbols: ACBP6, ACBP | ACBP6 (acyl-CoA-binding pro...	2e-33	DBJ|BAB85987.1| Acyl-CoA-binding protein [Panax ginseng]	2e-35	Metabolism
nta0470	78	AT1G31812.1 | Symbols: ACBP6, ACBP | ACBP6 (acyl-CoA-binding pro...	2e-33	DBJ|BAB85987.1| Acyl-CoA-binding protein [Panax ginseng]	1e-35	Metabolism
nta0471	79	AT4G33865.1 | Symbols: | 40S ribosomal protein S29 (RPS29C) | c...	2e-26	REF|XP_002302413.1| predicted protein [Populus trichocarpa] >...	1e-27	Protein synthesis
nta0472	79	AT4G33865.1 | Symbols: | 40S ribosomal protein S29 (RPS29C) | c...	9e-27	REF|XP_002302413.1| predicted protein [Populus trichocarpa] >...	4e-28	Protein synthesis
nta0473	79	AT4G33865.1 | Symbols: | 40S ribosomal protein S29 (RPS29C) | c...	9e-27	REF|XP_002302413.1| predicted protein [Populus trichocarpa] >...	3e-28	Protein synthesis
nta0474	79	AT4G33865.1 | Symbols: | 40S ribosomal protein S29 (RPS29C) | c...	8e-27	REF|XP_002302413.1| predicted protein [Populus trichocarpa] >...	3e-28	Protein synthesis
nta0475	80	AT1G15270.1 | Symbols: | FUNCTIONS IN: molecular_function unkno...	8e-21	No similarity		Unclassified protein
nta0476	80	AT1G15270.1 | Symbols: | FUNCTIONS IN: molecular_function unkno...	5e-21	No similarity		Unclassified protein
nta0477	80	AT1G15270.1 | Symbols: | FUNCTIONS IN: molecular_function unkno...	2e-21	No similarity		Unclassified protein
nta0478	80	AT1G15270.1 | Symbols: | FUNCTIONS IN: molecular_function unkno...	2e-21	No similarity		Unclassified protein
nta0479	81	AT3G06680.1 | Symbols: | 60S ribosomal protein L29 (RPL29B) | c...	4e-22	No similarity		Protein synthesis
nta0480	81	AT3G06700.3 | Symbols: | 60S ribosomal protein L29 (RPL29A) | c...	2e-22	No similarity		Protein synthesis
nta0481	81	AT3G06680.1 | Symbols: | 60S ribosomal protein L29 (RPL29B) | c...	2e-22	REF|XP_002276776.1| PREDICTED: similar to 60S ribosomal prote...	7e-23	Protein synthesis
nta0482	81	AT3G06680.1 | Symbols: | 60S ribosomal protein L29 (RPL29B) | c...	5e-23	No similarity		Protein synthesis
nta0483	82	AT1G76200.1 | Symbols: | unknown protein | chr1:28593351-285939...	1e-31	REF|XP_002510641.1| conserved hypothetical protein [Ricinus c...	9e-23	Unclassified protein
nta0484	82	AT1G76200.1 | Symbols: | unknown protein | chr1:28593351-285939...	1e-32	REF|XP_002510641.1| conserved hypothetical protein [Ricinus c...	2e-23	Unclassified protein
nta0485	82	AT1G76200.1 | Symbols: | unknown protein | chr1:28593351-285939...	1e-32	REF|XP_002510641.1| conserved hypothetical protein [Ricinus c...	2e-23	Unclassified protein
nta0486	82	AT1G76200.1 | Symbols: | unknown protein | chr1:28593351-285939...	5e-33	REF|XP_002510641.1| conserved hypothetical protein [Ricinus c...	2e-23	Unclassified protein
nta0487	83	AT1G18540.1 | Symbols: | 60S ribosomal protein L6 (RPL6A) | chr...	5e-66	REF|XP_002278032.1| PREDICTED: hypothetical protein [Vitis vi...	9e-62	Protein synthesis
nta0488	83	AT1G18540.1 | Symbols: | 60S ribosomal protein L6 (RPL6A) | chr...	8e-77	SP|P34091.1|RL6_MESCR RecName: Full=60S ribosomal protein L6;...	2e-73	Protein synthesis
nta0489	83	AT1G18540.1 | Symbols: | 60S ribosomal protein L6 (RPL6A) | chr...	2e-81	SP|P34091.1|RL6_MESCR RecName: Full=60S ribosomal protein L6;...	9e-64	Protein synthesis
nta0490	84	No similarity		GB|ABV25015.1| beta-galactosidase a-peptide [Cloning vector p...	1e-37	Unclassified protein
nta0491	84	No similarity		GB|ABV25015.1| beta-galactosidase a-peptide [Cloning vector p...	7e-38	Unclassified protein
nta0492	84	No similarity		GB|ABV25015.1| beta-galactosidase a-peptide [Cloning vector p...	1e-39	Unclassified protein
nta0493	85	AT5G41210.1 | Symbols: ATGSTT1, GST10, GSTU12 | ATGSTT1 (GLUTATH...	2e-70	GB|AAF64449.1|AF239927_1 glutathione S-transferase [Euphorbia...	4e-55	Metabolism
nta0494	85	AT5G41210.1 | Symbols: ATGSTT1, GST10, GSTU12 | ATGSTT1 (GLUTATH...	4e-72	GB|AAF64449.1|AF239927_1 glutathione S-transferase [Euphorbia...	2e-56	Metabolism
nta0495	85	AT5G41210.1 | Symbols: ATGSTT1, GST10, GSTU12 | ATGSTT1 (GLUTATH...	6e-78	REF|XP_002509786.1| glutathione-s-transferase theta, gst, put...	2e-52	Metabolism
nta0496	86	AT4G14320.1 | Symbols: | 60S ribosomal protein L36a/L44 (RPL36a...	1e-53	EMB|CBI27147.1| unnamed protein product [Vitis vinifera]	5e-45	Protein synthesis
nta0497	86	AT4G14320.1 | Symbols: | 60S ribosomal protein L36a/L44 (RPL36a...	1e-55	EMB|CBI27147.1| unnamed protein product [Vitis vinifera]	1e-46	Protein synthesis
nta0498	86	AT4G14320.1 | Symbols: | 60S ribosomal protein L36a/L44 (RPL36a...	1e-55	EMB|CBI27147.1| unnamed protein product [Vitis vinifera]	2e-57	Protein synthesis
nta0499	87	AT3G62250.1 | Symbols: UBQ5 | UBQ5 (ubiquitin 5); protein bindin...	7e-39	GB|ACU81074.1| ubiquitin extension protein [Jatropha curcas]	2e-30	Protein fate
nta0500	87	AT2G47110.1 | Symbols: UBQ6 | UBQ6; protein binding | chr2:19344...	4e-75	GB|ABK42077.1| ubiquitin extension protein [Capsicum annuum]	1e-61	Protein fate
nta0501	87	AT2G47110.1 | Symbols: UBQ6 | UBQ6; protein binding | chr2:19344...	4e-77	REF|XP_002297752.1| predicted protein [Populus trichocarpa] >...	8e-64	Protein fate
nta0502	88	AT1G55020.1 | Symbols: LOX1 | LOX1; lipoxygenase | chr1:20525798...	2e-81	GB|AAB67865.1| lipoxygenase [Solanum tuberosum]	8e-71	Metabolism
nta0503	88	AT1G55020.1 | Symbols: LOX1 | LOX1; lipoxygenase | chr1:20525798...	2e-86	GB|AAB67865.1| lipoxygenase [Solanum tuberosum]	2e-74	Metabolism
nta0504	88	AT1G55020.1 | Symbols: LOX1 | LOX1; lipoxygenase | chr1:20525798...	5e-90	GB|AAB67865.1| lipoxygenase [Solanum tuberosum]	3e-75	Metabolism
nta0505	89	AT4G30010.1 | Symbols: | unknown protein | chr4:14672947-146732...	1e-28	REF|XP_002268964.1| PREDICTED: hypothetical protein [Vitis vi...	4e-16	Unclassified protein
nta0506	89	AT4G30010.1 | Symbols: | unknown protein | chr4:14672947-146732...	8e-29	No similarity		Unclassified protein
nta0507	89	AT4G30010.1 | Symbols: | unknown protein | chr4:14672947-146732...	6e-29	REF|XP_002268964.1| PREDICTED: hypothetical protein [Vitis vi...	3e-16	Unclassified protein
nta0508	90	AT1G27400.1 | Symbols: | 60S ribosomal protein L17 (RPL17A) | c...	5e-84	GB|AAR83848.1| ribosomal protein PETRP [Capsicum annuum]	4e-79	Protein synthesis
nta0509	90	AT1G27400.1 | Symbols: | 60S ribosomal protein L17 (RPL17A) | c...	1e-84	GB|AAR83848.1| ribosomal protein PETRP [Capsicum annuum]	9e-80	Protein synthesis
nta0510	90	AT1G27400.1 | Symbols: | 60S ribosomal protein L17 (RPL17A) | c...	1e-84	GB|AAR83848.1| ribosomal protein PETRP [Capsicum annuum]	7e-80	Protein synthesis
nta0511	91	AT1G69410.1 | Symbols: ATELF5A-3, ELF5A-3 | ELF5A-3 (EUKARYOTIC ...	8e-45	SP|P24922.1|IF5A2_NICPL RecName: Full=Eukaryotic translation ...	2e-37	Protein synthesis
nta0512	91	AT1G69410.1 | Symbols: ATELF5A-3, ELF5A-3 | ELF5A-3 (EUKARYOTIC ...	3e-78	SP|P24922.1|IF5A2_NICPL RecName: Full=Eukaryotic translation ...	2e-39	Protein synthesis
nta0513	91	AT1G69410.1 | Symbols: ATELF5A-3, ELF5A-3 | ELF5A-3 (EUKARYOTIC ...	1e-78	SP|P24922.1|IF5A2_NICPL RecName: Full=Eukaryotic translation ...	7e-40	Protein synthesis
nta0514	92	AT4G00100.1 | Symbols: ATRPS13A, RPS13, PFL2 | ATRPS13A (ARABIDO...	4e-77	GB|ABB86273.1| cytoplasmic ribosomal protein S13-like [Solanu...	1e-41	Cell cycle and DNA processing
nta0515	92	AT4G00100.1 | Symbols: ATRPS13A, RPS13, PFL2 | ATRPS13A (ARABIDO...	3e-77	GB|ABB86273.1| cytoplasmic ribosomal protein S13-like [Solanu...	6e-46	Cell cycle and DNA processing
nta0516	92	AT4G00100.1 | Symbols: ATRPS13A, RPS13, PFL2 | ATRPS13A (ARABIDO...	3e-77	GB|ABB86273.1| cytoplasmic ribosomal protein S13-like [Solanu...	6e-53	Cell cycle and DNA processing
nta0517	93	No similarity		No similarity		No similarity
nta0518	93	No similarity		No similarity		No similarity
nta0519	93	No similarity		No similarity		No similarity
nta0520	94	AT3G57870.1 | Symbols: AHUS5, EMB1637, SCE1, SCE1A, ATSCE1 | SCE...	8e-82	EMB|CAN61018.1| hypothetical protein [Vitis vinifera]	5e-84	Protein fate
nta0521	94	AT3G57870.1 | Symbols: AHUS5, EMB1637, SCE1, SCE1A, ATSCE1 | SCE...	1e-84	EMB|CAN61018.1| hypothetical protein [Vitis vinifera]	1e-45	Protein fate
nta0522	94	AT3G57870.1 | Symbols: AHUS5, EMB1637, SCE1, SCE1A, ATSCE1 | SCE...	1e-84	EMB|CAN61018.1| hypothetical protein [Vitis vinifera]	2e-87	Protein fate
nta0523	95	AT4G09320.1 | Symbols: NDPK1 | NDPK1; ATP binding / nucleoside d...	7e-69	SP|Q56E62.1|NDK1_TOBAC RecName: Full=Nucleoside diphosphate k...	5e-40	Metabolism
nta0524	95	AT4G09320.1 | Symbols: NDPK1 | NDPK1; ATP binding / nucleoside d...	2e-69	SP|Q56E62.1|NDK1_TOBAC RecName: Full=Nucleoside diphosphate k...	1e-43	Metabolism
nta0525	95	AT4G09320.1 | Symbols: NDPK1 | NDPK1; ATP binding / nucleoside d...	6e-70	SP|Q56E62.1|NDK1_TOBAC RecName: Full=Nucleoside diphosphate k...	4e-41	Metabolism
nta0526	96	AT5G12030.1 | Symbols: AT-HSP17.6A, HSP17.6 | AT-HSP17.6A (ARABI...	3e-13	GB|AAC14577.1| class II small heat shock protein Le-HSP17.6 [...	3e-15	Cell rescue,defense and virulence
nta0527	96	AT5G12020.1 | Symbols: HSP17.6II | HSP17.6II (17.6 KDA CLASS II ...	4e-51	GB|AAC14577.1| class II small heat shock protein Le-HSP17.6 [...	8e-60	Cell rescue,defense and virulence
nta0528	96	AT5G12020.1 | Symbols: HSP17.6II | HSP17.6II (17.6 KDA CLASS II ...	1e-51	GB|AAC14577.1| class II small heat shock protein Le-HSP17.6 [...	1e-62	Cell rescue,defense and virulence
nta0529	97	AT3G14600.1 | Symbols: | 60S ribosomal protein L18A (RPL18aC) |...	2e-33	GB|ACS96446.1| 60S ribosomal protein L18a [Jatropha curcas]	1e-19	Protein synthesis
nta0530	97	AT2G34480.1 | Symbols: | 60S ribosomal protein L18A (RPL18aB) |...	1e-81	GB|ABB29928.1| unknown [Solanum tuberosum]	4e-43	Protein synthesis
nta0531	97	AT2G34480.1 | Symbols: | 60S ribosomal protein L18A (RPL18aB) |...	2e-92	GB|ABA46783.1| unknown [Solanum tuberosum]	8e-47	Protein synthesis
nta0532	98	AT3G46030.1 | Symbols: HTB11 | HTB11; DNA binding | chr3:1691361...	5e-59	EMB|CBI16180.1| unnamed protein product [Vitis vinifera]	2e-33	Unclassified protein
nta0533	98	AT3G46030.1 | Symbols: HTB11 | HTB11; DNA binding | chr3:1691361...	8e-68	EMB|CBI16180.1| unnamed protein product [Vitis vinifera]	3e-42	Unclassified protein
nta0534	98	AT3G46030.1 | Symbols: HTB11 | HTB11; DNA binding | chr3:1691361...	2e-68	EMB|CBI16180.1| unnamed protein product [Vitis vinifera]	9e-43	Unclassified protein
nta0535	99	AT5G65360.1 | Symbols: | histone H3 | chr5:26120099-26120509 RE...	8e-70	REF|XP_853903.1| PREDICTED: similar to histone 1, H2ai (predi...	3e-52	Unclassified protein
nta0536	99	AT5G65360.1 | Symbols: | histone H3 | chr5:26120099-26120509 RE...	3e-70	REF|XP_001366344.1| PREDICTED: similar to histone protein His...	3e-53	Unclassified protein
nta0537	99	AT5G65360.1 | Symbols: | histone H3 | chr5:26120099-26120509 RE...	1e-70	REF|XP_001366344.1| PREDICTED: similar to histone protein His...	1e-53	Unclassified protein
nta0538	100	AT3G46030.1 | Symbols: HTB11 | HTB11; DNA binding | chr3:1691361...	4e-64	EMB|CBI16180.1| unnamed protein product [Vitis vinifera]	1e-37	Unclassified protein
nta0539	100	AT3G46030.1 | Symbols: HTB11 | HTB11; DNA binding | chr3:1691361...	2e-69	EMB|CBI16180.1| unnamed protein product [Vitis vinifera]	9e-43	Unclassified protein
nta0540	100	AT3G46030.1 | Symbols: HTB11 | HTB11; DNA binding | chr3:1691361...	1e-69	EMB|CBI16180.1| unnamed protein product [Vitis vinifera]	6e-43	Unclassified protein
nta0541	101	AT1G07400.1 | Symbols: | 17.8 kDa class I heat shock protein (H...	7e-58	EMB|CAA12387.1| Hsp20.1 protein [Solanum peruvianum]	4e-65	Cell rescue,defense and virulence
nta0542	101	AT2G29500.1 | Symbols: | 17.6 kDa class I small heat shock prot...	5e-61	EMB|CAA12387.1| Hsp20.1 protein [Solanum peruvianum]	8e-58	Cell rescue,defense and virulence
nta0543	101	AT2G29500.1 | Symbols: | 17.6 kDa class I small heat shock prot...	5e-61	EMB|CAA12387.1| Hsp20.1 protein [Solanum peruvianum]	2e-58	Cell rescue,defense and virulence
nta0544	102	AT4G09320.1 | Symbols: NDPK1 | NDPK1; ATP binding / nucleoside d...	1e-69	SP|Q56E62.1|NDK1_TOBAC RecName: Full=Nucleoside diphosphate k...	6e-44	Metabolism
nta0545	102	AT4G09320.1 | Symbols: NDPK1 | NDPK1; ATP binding / nucleoside d...	1e-69	SP|Q56E62.1|NDK1_TOBAC RecName: Full=Nucleoside diphosphate k...	6e-44	Metabolism
nta0546	102	AT4G09320.1 | Symbols: NDPK1 | NDPK1; ATP binding / nucleoside d...	1e-69	SP|Q56E62.1|NDK1_TOBAC RecName: Full=Nucleoside diphosphate k...	6e-44	Metabolism
nta0547	103	AT3G14600.1 | Symbols: | 60S ribosomal protein L18A (RPL18aC) |...	2e-45	GB|ACS96446.1| 60S ribosomal protein L18a [Jatropha curcas]	1e-34	Protein synthesis
nta0548	103	AT2G34480.1 | Symbols: | 60S ribosomal protein L18A (RPL18aB) |...	6e-93	GB|ABA46783.1| unknown [Solanum tuberosum]	2e-63	Protein synthesis
nta0549	103	AT3G14600.1 | Symbols: | 60S ribosomal protein L18A (RPL18aC) |...	2e-93	GB|ABA46783.1| unknown [Solanum tuberosum]	4e-64	Protein synthesis
nta0550	104	AT5G08180.1 | Symbols: | ribosomal protein L7Ae/L30e/S12e/Gadd4...	7e-61	REF|XP_002311407.1| predicted protein [Populus trichocarpa] >...	3e-50	Protein synthesis
nta0551	104	AT5G08180.1 | Symbols: | ribosomal protein L7Ae/L30e/S12e/Gadd4...	3e-62	REF|XP_002311407.1| predicted protein [Populus trichocarpa] >...	1e-51	Protein synthesis
nta0552	104	AT5G08180.1 | Symbols: | ribosomal protein L7Ae/L30e/S12e/Gadd4...	3e-62	REF|XP_002311407.1| predicted protein [Populus trichocarpa] >...	1e-51	Protein synthesis
nta0553	105	AT1G74270.1 | Symbols: | 60S ribosomal protein L35a (RPL35aC) |...	4e-57	GB|ACJ02349.1| 60S ribosomal protein L35a [Vernicia fordii]	3e-22	Protein synthesis
nta0554	105	AT1G74270.1 | Symbols: | 60S ribosomal protein L35a (RPL35aC) |...	3e-57	GB|ACJ02349.1| 60S ribosomal protein L35a [Vernicia fordii]	2e-22	Protein synthesis
nta0555	105	AT1G74270.1 | Symbols: | 60S ribosomal protein L35a (RPL35aC) |...	2e-57	GB|ACJ02349.1| 60S ribosomal protein L35a [Vernicia fordii]	2e-22	Protein synthesis
nta0556	106	AT3G16080.1 | Symbols: | 60S ribosomal protein L37 (RPL37C) | c...	3e-46	GB|ACJ83830.1| unknown [Medicago truncatula]	3e-42	Protein synthesis
nta0557	106	AT3G16080.1 | Symbols: | 60S ribosomal protein L37 (RPL37C) | c...	3e-46	GB|ACJ83830.1| unknown [Medicago truncatula]	3e-42	Protein synthesis
nta0558	106	AT3G16080.1 | Symbols: | 60S ribosomal protein L37 (RPL37C) | c...	3e-46	GB|ACJ83830.1| unknown [Medicago truncatula]	3e-42	Protein synthesis
nta0559	107	AT1G14320.1 | Symbols: SAC52 | SAC52 (SUPPRESSOR OF ACAULIS 52);...	2e-94	GB|ACT65738.1| QM [Nicotiana benthamiana]	1e-75	Protein synthesis
nta0560	107	AT1G26910.1 | Symbols: | 60S ribosomal protein L10 (RPL10B) | c...	1e-100	GB|ACT65738.1| QM [Nicotiana benthamiana]	7e-85	Protein synthesis
nta0561	107	AT1G26910.1 | Symbols: | 60S ribosomal protein L10 (RPL10B) | c...	1e-101	GB|ACT65738.1| QM [Nicotiana benthamiana]	5e-94	Protein synthesis
nta0562	108	AT2G31610.1 | Symbols: | 40S ribosomal protein S3 (RPS3A) | chr...	8e-64	REF|XP_001758119.1| predicted protein [Physcomitrella patens ...	6e-64	Protein synthesis
nta0563	108	AT2G31610.1 | Symbols: | 40S ribosomal protein S3 (RPS3A) | chr...	5e-87	GB|ABK23996.1| unknown [Picea sitchensis] >gb|ABK26916.1| unk...	2e-88	Protein synthesis
nta0564	108	AT2G31610.1 | Symbols: | 40S ribosomal protein S3 (RPS3A) | chr...	3e-89	GB|ABK23996.1| unknown [Picea sitchensis] >gb|ABK26916.1| unk...	1e-90	Protein synthesis
nta0565	109	AT1G08360.1 | Symbols: | 60S ribosomal protein L10A (RPL10aA) |...	8e-48	GB|EEE69141.1| hypothetical protein OsJ_28264 [Oryza sativa J...	3e-37	Protein synthesis
nta0566	109	AT1G08360.1 | Symbols: | 60S ribosomal protein L10A (RPL10aA) |...	1e-62	GB|ACF06489.1| ribosomal protein L10a [Elaeis guineensis]	9e-52	Protein synthesis
nta0567	109	AT1G08360.1 | Symbols: | 60S ribosomal protein L10A (RPL10aA) |...	2e-88	DBJ|BAD09090.1| putative 60S ribosomal protein L10A (RPL10aC)...	6e-77	Protein synthesis
nta0568	110	AT5G27770.1 | Symbols: | 60S ribosomal protein L22 (RPL22C) | c...	8e-27	GB|ABK94308.1| unknown [Populus trichocarpa]	4e-13	Protein synthesis
nta0569	110	AT5G27770.1 | Symbols: | 60S ribosomal protein L22 (RPL22C) | c...	6e-53	REF|XP_002268941.1| PREDICTED: hypothetical protein [Vitis vi...	4e-32	Protein synthesis
nta0570	110	AT5G27770.1 | Symbols: | 60S ribosomal protein L22 (RPL22C) | c...	7e-54	REF|XP_002268941.1| PREDICTED: hypothetical protein [Vitis vi...	5e-33	Protein synthesis
nta0571	111	AT4G09800.1 | Symbols: RPS18C | RPS18C (S18 RIBOSOMAL PROTEIN); ...	6e-70	GB|ABA46765.1| unknown [Solanum tuberosum]	1e-32	Protein synthesis
nta0572	111	AT4G09800.1 | Symbols: RPS18C | RPS18C (S18 RIBOSOMAL PROTEIN); ...	1e-78	GB|ABA46765.1| unknown [Solanum tuberosum]	4e-71	Protein synthesis
nta0573	111	AT4G09800.1 | Symbols: RPS18C | RPS18C (S18 RIBOSOMAL PROTEIN); ...	5e-79	GB|ABA46765.1| unknown [Solanum tuberosum]	2e-71	Protein synthesis
nta0574	112	AT1G70600.1 | Symbols: | structural constituent of ribosome | c...	2e-70	GB|ABA40430.1| ribosomal protein L27a-like protein [Solanum t...	1e-78	Protein synthesis
nta0575	112	AT1G70600.1 | Symbols: | structural constituent of ribosome | c...	8e-71	GB|ABA40430.1| ribosomal protein L27a-like protein [Solanum t...	3e-79	Protein synthesis
nta0576	112	No similarity		No similarity		Protein synthesis
nta0577	113	AT5G59970.1 | Symbols: | histone H4 | chr5:24146352-24146663 RE...	9e-35	REF|XP_002045951.1| GM19606 [Drosophila sechellia] >gb|EDW445...	3e-30	Unclassified protein
nta0578	113	AT5G59970.1 | Symbols: | histone H4 | chr5:24146352-24146663 RE...	4e-35	REF|XP_002045951.1| GM19606 [Drosophila sechellia] >gb|EDW445...	3e-31	Unclassified protein
nta0579	113	AT5G59970.1 | Symbols: | histone H4 | chr5:24146352-24146663 RE...	1e-35	REF|XP_002045951.1| GM19606 [Drosophila sechellia] >gb|EDW445...	2e-31	Unclassified protein
nta0580	114	AT1G20696.1 | Symbols: HMGB3, NFD3, NFD03 | HMGB3 (HIGH MOBILITY...	4e-51	GB|AAB61215.1| DNA-binding protein [Nicotiana tabacum]	3e-38	Cell cycle and DNA processing
nta0581	114	AT1G20696.1 | Symbols: HMGB3, NFD3, NFD03 | HMGB3 (HIGH MOBILITY...	2e-51	GB|AAB61215.1| DNA-binding protein [Nicotiana tabacum]	1e-32	Cell cycle and DNA processing
nta0582	114	AT1G20696.1 | Symbols: HMGB3, NFD3, NFD03 | HMGB3 (HIGH MOBILITY...	5e-52	GB|AAB61215.1| DNA-binding protein [Nicotiana tabacum]	7e-33	Cell cycle and DNA processing
nta0583	115	AT1G69620.1 | Symbols: RPL34 | RPL34 (RIBOSOMAL PROTEIN L34); st...	1e-58	SP|P41098.1|RL34_TOBAC RecName: Full=60S ribosomal protein L3...	6e-48	Protein synthesis
nta0584	115	AT1G26880.1 | Symbols: | 60S ribosomal protein L34 (RPL34A) | c...	3e-59	SP|P41098.1|RL34_TOBAC RecName: Full=60S ribosomal protein L3...	1e-47	Protein synthesis
nta0585	115	AT1G26880.1 | Symbols: | 60S ribosomal protein L34 (RPL34A) | c...	3e-59	SP|P41098.1|RL34_TOBAC RecName: Full=60S ribosomal protein L3...	1e-47	Protein synthesis
nta0586	116	AT1G08880.1 | Symbols: HTA5, H2AXA, G-H2AX, GAMMA-H2AX | H2AXA; ...	6e-55	GB|ACU13138.1| unknown [Glycine max]	7e-48	Unclassified protein
nta0587	116	AT1G08880.1 | Symbols: HTA5, H2AXA, G-H2AX, GAMMA-H2AX | H2AXA; ...	4e-55	GB|ACU13138.1| unknown [Glycine max]	5e-49	Unclassified protein
nta0588	116	AT1G08880.1 | Symbols: HTA5, H2AXA, G-H2AX, GAMMA-H2AX | H2AXA; ...	2e-55	GB|ACU13138.1| unknown [Glycine max]	3e-49	Unclassified protein
nta0589	117	AT1G54690.1 | Symbols: HTA3, H2AXB, G-H2AX, GAMMA-H2AX | GAMMA-H...	2e-36	REF|XP_002271469.1| PREDICTED: hypothetical protein [Vitis vi...	1e-24	Unclassified protein
nta0590	117	AT1G08880.1 | Symbols: HTA5, H2AXA, G-H2AX, GAMMA-H2AX | H2AXA; ...	9e-53	REF|XP_002271506.1| PREDICTED: hypothetical protein [Vitis vi...	9e-43	Unclassified protein
nta0591	117	AT1G54690.1 | Symbols: HTA3, H2AXB, G-H2AX, GAMMA-H2AX | GAMMA-H...	1e-55	REF|XP_002271506.1| PREDICTED: hypothetical protein [Vitis vi...	3e-39	Unclassified protein
nta0592	118	AT5G65360.1 | Symbols: | histone H3 | chr5:26120099-26120509 RE...	2e-70	REF|XP_002456691.1| hypothetical protein SORBIDRAFT_03g040890...	1e-52	Unclassified protein
nta0593	118	AT5G65360.1 | Symbols: | histone H3 | chr5:26120099-26120509 RE...	2e-70	REF|XP_002456691.1| hypothetical protein SORBIDRAFT_03g040890...	1e-53	Unclassified protein
nta0594	118	AT5G65360.1 | Symbols: | histone H3 | chr5:26120099-26120509 RE...	1e-70	GB|ACG40473.1| histone H3 [Zea mays] >gb|ACR37474.1| unknown ...	9e-64	Unclassified protein
nta0595	119	AT5G65360.1 | Symbols: | histone H3 | chr5:26120099-26120509 RE...	8e-70	GB|EFB20847.1| hypothetical protein PANDA_018538 [Ailuropoda ...	2e-52	Unclassified protein
nta0596	119	AT5G65360.1 | Symbols: | histone H3 | chr5:26120099-26120509 RE...	5e-70	GB|EFB20847.1| hypothetical protein PANDA_018538 [Ailuropoda ...	1e-52	Unclassified protein
nta0597	119	AT5G65360.1 | Symbols: | histone H3 | chr5:26120099-26120509 RE...	3e-70	GB|EFB20847.1| hypothetical protein PANDA_018538 [Ailuropoda ...	9e-53	Unclassified protein
nta0598	120	No similarity		No similarity		No similarity
nta0599	120	No similarity		No similarity		No similarity
nta0600	120	No similarity		No similarity		No similarity
nta0601	121	AT1G27400.1 | Symbols: | 60S ribosomal protein L17 (RPL17A) | c...	1e-71	GB|AAR83848.1| ribosomal protein PETRP [Capsicum annuum]	6e-75	Protein synthesis
nta0602	121	AT1G27400.1 | Symbols: | 60S ribosomal protein L17 (RPL17A) | c...	2e-78	GB|AAR83848.1| ribosomal protein PETRP [Capsicum annuum]	6e-83	Protein synthesis
nta0603	121	AT1G27400.1 | Symbols: | 60S ribosomal protein L17 (RPL17A) | c...	8e-83	GB|AAR83848.1| ribosomal protein PETRP [Capsicum annuum]	1e-78	Protein synthesis
nta0604	122	AT5G02560.1 | Symbols: HTA12 | HTA12; DNA binding | chr5:575437-...	9e-26	SP|Q43213.3|H2A5_WHEAT RecName: Full=Protein H2A.5; AltName: ...	1e-18	Unclassified protein
nta0605	122	AT5G02560.1 | Symbols: HTA12 | HTA12; DNA binding | chr5:575437-...	3e-55	REF|XP_002462725.1| hypothetical protein SORBIDRAFT_02g030950...	4e-38	Unclassified protein
nta0606	122	AT5G02560.1 | Symbols: HTA12 | HTA12; DNA binding | chr5:575437-...	5e-62	REF|XP_002274570.1| PREDICTED: hypothetical protein [Vitis vi...	1e-38	Unclassified protein
nta0607	123	AT1G15250.1 | Symbols: | 60S ribosomal protein L37 (RPL37A) | c...	7e-45	REF|XP_002516579.1| 60S ribosomal protein L37, putative [Rici...	1e-41	Protein synthesis
nta0608	123	AT1G15250.1 | Symbols: | 60S ribosomal protein L37 (RPL37A) | c...	3e-46	REF|XP_002516579.1| 60S ribosomal protein L37, putative [Rici...	5e-14	Protein synthesis
nta0609	123	AT1G15250.1 | Symbols: | 60S ribosomal protein L37 (RPL37A) | c...	1e-46	REF|XP_002516579.1| 60S ribosomal protein L37, putative [Rici...	3e-43	Protein synthesis
nta0610	124	AT3G01130.1 | Symbols: | unknown protein | chr3:44714-45522 REV...	2e-13	No similarity		Unclassified protein
nta0611	124	AT3G01130.1 | Symbols: | unknown protein | chr3:44714-45522 REV...	2e-13	No similarity		Unclassified protein
nta0612	124	AT3G01130.1 | Symbols: | unknown protein | chr3:44714-45522 REV...	1e-13	No similarity		Unclassified protein
nta0613	125	AT3G60245.1 | Symbols: | 60S ribosomal protein L37a (RPL37aC) |...	2e-45	No similarity		Protein synthesis
nta0614	125	AT3G10950.1 | Symbols: | 60S ribosomal protein L37a (RPL37aB) |...	1e-46	No similarity		Protein synthesis
nta0615	125	AT3G10950.1 | Symbols: | 60S ribosomal protein L37a (RPL37aB) |...	1e-46	No similarity		Protein synthesis
nta0616	126	AT5G40370.1 | Symbols: | glutaredoxin, putative | chr5:16147826...	5e-42	GB|ABU96710.1| glutaredoxin [Solanum tuberosum]	2e-44	Cellular transport
nta0617	126	AT5G40370.1 | Symbols: | glutaredoxin, putative | chr5:16147826...	3e-42	GB|ABU96710.1| glutaredoxin [Solanum tuberosum]	1e-44	Cellular transport
nta0618	126	AT5G40370.1 | Symbols: | glutaredoxin, putative | chr5:16147826...	7e-43	GB|ABU96710.1| glutaredoxin [Solanum tuberosum]	2e-47	Cellular transport
nta0619	127	AT3G09390.1 | Symbols: MT2A, ATMT-K, ATMT-1 | MT2A (METALLOTHION...	1e-30	GB|ABA00452.1| metallothionein-like protein [Nicotiana tabacum]	6e-29	Unclassified protein
nta0620	127	AT3G09390.1 | Symbols: MT2A, ATMT-K, ATMT-1 | MT2A (METALLOTHION...	1e-30	GB|ABA00452.1| metallothionein-like protein [Nicotiana tabacum]	5e-29	Unclassified protein
nta0621	127	AT3G09390.1 | Symbols: MT2A, ATMT-K, ATMT-1 | MT2A (METALLOTHION...	6e-31	GB|ABA00452.1| metallothionein-like protein [Nicotiana tabacum]	5e-29	Unclassified protein
nta0622	128	AT5G12030.1 | Symbols: AT-HSP17.6A, HSP17.6 | AT-HSP17.6A (ARABI...	1e-19	GB|AAC14577.1| class II small heat shock protein Le-HSP17.6 [...	4e-36	Cell rescue,defense and virulence
nta0623	128	AT5G12020.1 | Symbols: HSP17.6II | HSP17.6II (17.6 KDA CLASS II ...	7e-40	GB|AAC14577.1| class II small heat shock protein Le-HSP17.6 [...	4e-56	Cell rescue,defense and virulence
nta0624	128	No similarity		GB|AAC14577.1| class II small heat shock protein Le-HSP17.6 [...	2e-12	Cell rescue,defense and virulence
nta0625	129	AT5G59970.1 | Symbols: | histone H4 | chr5:24146352-24146663 RE...	6e-35	GB|ACX50406.1| histone H4 [Eriobotrya japonica]	1e-32	Unclassified protein
nta0626	129	AT5G59970.1 | Symbols: | histone H4 | chr5:24146352-24146663 RE...	6e-36	GB|ACX50406.1| histone H4 [Eriobotrya japonica]	5e-31	Unclassified protein
nta0627	129	AT5G59970.1 | Symbols: | histone H4 | chr5:24146352-24146663 RE...	2e-36	GB|AAI28106.1| HIST2H4B protein [Homo sapiens]	1e-20	Unclassified protein
nta0628	130	AT4G26840.1 | Symbols: SUM1, SUMO 1, SUMO1, ATSUMO1 | SUMO1 (SMA...	2e-43	REF|XP_002529470.1| conserved hypothetical protein [Ricinus c...	5e-11	Protein fate
nta0629	130	AT4G26840.1 | Symbols: SUM1, SUMO 1, SUMO1, ATSUMO1 | SUMO1 (SMA...	2e-43	REF|XP_002529470.1| conserved hypothetical protein [Ricinus c...	1e-43	Protein fate
nta0630	130	AT4G26840.1 | Symbols: SUM1, SUMO 1, SUMO1, ATSUMO1 | SUMO1 (SMA...	2e-43	REF|XP_002529470.1| conserved hypothetical protein [Ricinus c...	9e-44	Protein fate
nta0631	131	AT5G59970.1 | Symbols: | histone H4 | chr5:24146352-24146663 RE...	8e-54	GB|ACX50406.1| histone H4 [Eriobotrya japonica]	7e-36	Unclassified protein
nta0632	131	AT5G59970.1 | Symbols: | histone H4 | chr5:24146352-24146663 RE...	6e-54	GB|ACX50406.1| histone H4 [Eriobotrya japonica]	7e-36	Unclassified protein
nta0633	131	AT5G59970.1 | Symbols: | histone H4 | chr5:24146352-24146663 RE...	6e-54	GB|ACX50406.1| histone H4 [Eriobotrya japonica]	7e-36	Unclassified protein
nta0634	132	AT5G59970.1 | Symbols: | histone H4 | chr5:24146352-24146663 RE...	2e-52	GB|ABK21562.1| unknown [Picea sitchensis] >gb|ABK25293.1| unk...	9e-42	Unclassified protein
nta0635	132	AT5G59970.1 | Symbols: | histone H4 | chr5:24146352-24146663 RE...	2e-53	GB|ABK21562.1| unknown [Picea sitchensis] >gb|ABK25293.1| unk...	1e-38	Unclassified protein
nta0636	132	AT5G59970.1 | Symbols: | histone H4 | chr5:24146352-24146663 RE...	1e-53	GB|ABK21562.1| unknown [Picea sitchensis] >gb|ABK25293.1| unk...	1e-38	Unclassified protein
nta0637	133	AT1G67785.1 | Symbols: | unknown protein | chr1:25416100-254169...	3e-17	REF|NP_683481.1| unknown protein [Arabidopsis thaliana] >gb|A...	4e-15	Unclassified protein
nta0638	133	AT1G67785.1 | Symbols: | unknown protein | chr1:25416100-254169...	5e-22	No similarity		Unclassified protein
nta0639	133	No similarity		No similarity		Unclassified protein
nta0640	134	No similarity		No similarity		Unclassified protein
nta0641	134	No similarity		DBJ|BAB33421.1| putative senescence-associated protein [Pisum...	3e-14	Unclassified protein
nta0642	134	No similarity		DBJ|BAB33421.1| putative senescence-associated protein [Pisum...	1e-23	Unclassified protein
nta0643	135	AT3G06700.3 | Symbols: | 60S ribosomal protein L29 (RPL29A) | c...	2e-21	REF|XP_002276776.1| PREDICTED: similar to 60S ribosomal prote...	2e-22	Protein synthesis
nta0644	135	AT3G06700.3 | Symbols: | 60S ribosomal protein L29 (RPL29A) | c...	5e-23	REF|XP_002276776.1| PREDICTED: similar to 60S ribosomal prote...	5e-24	Protein synthesis
nta0645	135	AT3G06700.3 | Symbols: | 60S ribosomal protein L29 (RPL29A) | c...	4e-23	REF|XP_002276776.1| PREDICTED: similar to 60S ribosomal prote...	5e-24	Protein synthesis
nta0646	136	No similarity		No similarity		No similarity
nta0647	136	No similarity		No similarity		No similarity
nta0648	136	No similarity		No similarity		No similarity
nta0649	137	No similarity		No similarity		No similarity
nta0650	137	No similarity		No similarity		No similarity
nta0651	137	No similarity		No similarity		No similarity
nta0652	138	No similarity		No similarity		No similarity
nta0653	138	No similarity		No similarity		No similarity
nta0654	138	No similarity		No similarity		No similarity
nta0655	139	AT1G54690.1 | Symbols: HTA3, H2AXB, G-H2AX, GAMMA-H2AX | GAMMA-H...	1e-65	REF|XP_002328535.1| histone 2 [Populus trichocarpa] >gb|EEE76...	3e-42	Unclassified protein
nta0656	139	AT1G54690.1 | Symbols: HTA3, H2AXB, G-H2AX, GAMMA-H2AX | GAMMA-H...	3e-66	REF|XP_002328535.1| histone 2 [Populus trichocarpa] >gb|EEE76...	9e-43	Unclassified protein
nta0657	140	AT5G09510.1 | Symbols: | 40S ribosomal protein S15 (RPS15D) | c...	1e-70	REF|XP_002517015.1| 40S ribosomal protein S15, putative [Rici...	1e-66	Protein synthesis
nta0658	140	AT5G09510.1 | Symbols: | 40S ribosomal protein S15 (RPS15D) | c...	5e-72	GB|ACM90156.1| 40S ribosomal protein S15-like protein [Jatrop...	1e-11	Protein synthesis
nta0659	141	AT1G08360.1 | Symbols: | 60S ribosomal protein L10A (RPL10aA) |...	2e-83	DBJ|BAD09090.1| putative 60S ribosomal protein L10A (RPL10aC)...	5e-72	Protein synthesis
nta0660	141	AT1G08360.1 | Symbols: | 60S ribosomal protein L10A (RPL10aA) |...	2e-86	DBJ|BAD09090.1| putative 60S ribosomal protein L10A (RPL10aC)...	4e-75	Protein synthesis
nta0661	142	AT5G03240.3 | Symbols: UBQ3 | UBQ3 (POLYUBIQUITIN 3); protein bi...	1e-108	EMB|CBI22354.1| unnamed protein product [Vitis vinifera]	7e-107	Protein fate
nta0662	142	AT5G03240.3 | Symbols: UBQ3 | UBQ3 (POLYUBIQUITIN 3); protein bi...	1e-111	EMB|CBI22354.1| unnamed protein product [Vitis vinifera]	7e-110	Protein fate
nta0663	143	AT5G41210.1 | Symbols: ATGSTT1, GST10, GSTU12 | ATGSTT1 (GLUTATH...	7e-58	REF|XP_002509786.1| glutathione-s-transferase theta, gst, put...	2e-45	Metabolism
nta0664	143	AT5G41210.1 | Symbols: ATGSTT1, GST10, GSTU12 | ATGSTT1 (GLUTATH...	2e-82	REF|XP_002509786.1| glutathione-s-transferase theta, gst, put...	6e-67	Metabolism
nta0665	144	AT3G12390.1 | Symbols: | nascent polypeptide associated complex...	3e-61	DBJ|BAF46352.1| alpha chain of nascent polypeptide associated...	9e-59	Unclassified protein
nta0666	144	AT3G12390.1 | Symbols: | nascent polypeptide associated complex...	4e-81	No similarity		Unclassified protein
nta0667	145	AT4G09800.1 | Symbols: RPS18C | RPS18C (S18 RIBOSOMAL PROTEIN); ...	6e-78	GB|ABA46765.1| unknown [Solanum tuberosum]	4e-71	Protein synthesis
nta0668	145	AT4G09800.1 | Symbols: RPS18C | RPS18C (S18 RIBOSOMAL PROTEIN); ...	9e-79	GB|ABA46765.1| unknown [Solanum tuberosum]	6e-74	Protein synthesis
nta0669	146	AT1G06760.1 | Symbols: | histone H1, putative | chr1:2076687-20...	1e-36	EMB|CAA12232.1| histone H1 [Solanum lycopersicum]	3e-13	Unclassified protein
nta0670	146	AT1G06760.1 | Symbols: | histone H1, putative | chr1:2076687-20...	1e-43	DBJ|BAA88671.1| histone H1 [Nicotiana tabacum]	8e-15	Unclassified protein
nta0671	147	AT5G55190.1 | Symbols: RAN3, ATRAN3 | RAN3 (RAN GTPASE 3); GTP b...	1e-106	EMB|CBI36254.1| unnamed protein product [Vitis vinifera]	1e-106	Metabolism
nta0672	147	AT5G55190.1 | Symbols: RAN3, ATRAN3 | RAN3 (RAN GTPASE 3); GTP b...	1e-113	EMB|CBI36254.1| unnamed protein product [Vitis vinifera]	4e-113	Metabolism
nta0673	148	AT3G56490.1 | Symbols: | zinc-binding protein, putative / prote...	1e-46	REF|XP_002520586.1| histidine triad (hit) protein, putative [...	2e-54	Unclassified protein
nta0674	148	AT3G56490.1 | Symbols: | zinc-binding protein, putative / prote...	3e-52	REF|XP_002323194.1| predicted protein [Populus trichocarpa] >...	3e-39	Unclassified protein
nta0675	149	AT2G36620.1 | Symbols: RPL24A | RPL24A (ribosomal protein L24); ...	2e-75	GB|ACJ83918.1| unknown [Medicago truncatula]	3e-58	Protein synthesis
nta0676	149	AT2G36620.1 | Symbols: RPL24A | RPL24A (ribosomal protein L24); ...	5e-77	GB|ACJ83918.1| unknown [Medicago truncatula]	8e-56	Protein synthesis
nta0677	150	AT1G65290.1 | Symbols: mtACP2 | mtACP2 (mitochondrial acyl carri...	6e-26	GB|ABA46780.1| unknown [Solanum tuberosum] >gb|ABB86278.1| pu...	8e-55	Metabolism
nta0678	150	AT1G65290.1 | Symbols: mtACP2 | mtACP2 (mitochondrial acyl carri...	7e-46	GB|ABA46780.1| unknown [Solanum tuberosum] >gb|ABB86278.1| pu...	2e-59	Metabolism
nta0679	151	AT5G60670.1 | Symbols: | 60S ribosomal protein L12 (RPL12C) | c...	9e-31	No similarity		Protein synthesis
nta0680	151	AT5G60670.1 | Symbols: | 60S ribosomal protein L12 (RPL12C) | c...	3e-80	REF|XP_002530279.1| 60S ribosomal protein L12, putative [Rici...	3e-84	Protein synthesis
nta0681	152	AT4G34700.1 | Symbols: | complex 1 family protein / LVR family ...	8e-50	REF|XP_002313757.1| predicted protein [Populus trichocarpa] >...	2e-23	Unclassified protein
nta0682	152	AT4G34700.1 | Symbols: | complex 1 family protein / LVR family ...	4e-50	REF|XP_002313757.1| predicted protein [Populus trichocarpa] >...	1e-23	Unclassified protein
nta0683	153	AT3G09200.1 | Symbols: | 60S acidic ribosomal protein P0 (RPP0B...	9e-54	GB|ABB29933.1| P0 ribosomal protein-like [Solanum tuberosum] ...	2e-56	Protein synthesis
nta0684	153	AT3G09200.1 | Symbols: | 60S acidic ribosomal protein P0 (RPP0B...	7e-63	GB|ABB29933.1| P0 ribosomal protein-like [Solanum tuberosum] ...	1e-57	Protein synthesis
nta0685	154	AT1G62790.1 | Symbols: | protease inhibitor/seed storage/lipid ...	1e-20	REF|XP_002264081.1| PREDICTED: hypothetical protein [Vitis vi...	3e-32	Unclassified protein
nta0686	154	No similarity		No similarity		Unclassified protein
nta0687	155	AT1G19310.1 | Symbols: | zinc finger (C3HC4-type RING finger) f...	3e-61	GB|ACN63363.1| RING zinc finger protein 1 [Capsicum annuum]	6e-70	Unclassified protein
nta0688	155	AT2G23780.1 | Symbols: | zinc finger (C3HC4-type RING finger) f...	9e-65	GB|ACN63363.1| RING zinc finger protein 1 [Capsicum annuum]	4e-79	Unclassified protein
nta0689	156	AT3G08580.2 | Symbols: AAC1 | AAC1 (ADP/ATP CARRIER 1); ATP:ADP ...	2e-30	GB|ABB29945.1| ADP/ATP translocator-like [Solanum tuberosum] ...	4e-55	Unclassified protein
nta0690	156	AT3G08580.2 | Symbols: AAC1 | AAC1 (ADP/ATP CARRIER 1); ATP:ADP ...	1e-66	GB|ABB29945.1| ADP/ATP translocator-like [Solanum tuberosum] ...	7e-92	Unclassified protein
nta0691	157	No similarity		GB|EEH50840.1| predicted protein [Micromonas pusilla CCMP1545]	5e-46	Unclassified protein
nta0692	157	No similarity		GB|EEH50840.1| predicted protein [Micromonas pusilla CCMP1545]	5e-71	Unclassified protein
nta0693	158	No similarity		No similarity		No similarity
nta0694	158	No similarity		No similarity		No similarity
nta0695	159	AT3G04120.1 | Symbols: GAPC, GAPC-1, GAPC1 | GAPC1 (GLYCERALDEHY...	3e-85	GB|ABV02033.1| glyceraldehyde 3-phosphate dehydrogenase [Nico...	4e-50	Metabolism
nta0696	159	AT3G04120.1 | Symbols: GAPC, GAPC-1, GAPC1 | GAPC1 (GLYCERALDEHY...	3e-88	GB|ABV02033.1| glyceraldehyde 3-phosphate dehydrogenase [Nico...	3e-91	Metabolism
nta0697	160	AT5G10470.2 | Symbols: | kinesin motor protein-related | chr5:3...	2e-29	REF|XP_002530686.1| ATP binding protein, putative [Ricinus co...	8e-21	Unclassified protein
nta0698	160	AT5G10470.2 | Symbols: | kinesin motor protein-related | chr5:3...	3e-72	REF|XP_002530686.1| ATP binding protein, putative [Ricinus co...	1e-36	Unclassified protein
nta0699	161	AT1G77940.1 | Symbols: | 60S ribosomal protein L30 (RPL30B) | c...	2e-52	REF|XP_002281037.1| PREDICTED: hypothetical protein [Vitis vi...	1e-55	Protein synthesis
nta0700	161	AT1G77940.1 | Symbols: | 60S ribosomal protein L30 (RPL30B) | c...	2e-52	REF|XP_002281037.1| PREDICTED: hypothetical protein [Vitis vi...	9e-56	Protein synthesis
nta0701	162	AT1G13440.1 | Symbols: GAPC-2, GAPC2 | GAPC2 (GLYCERALDEHYDE-3-P...	1e-92	GB|ABV02033.1| glyceraldehyde 3-phosphate dehydrogenase [Nico...	3e-88	Metabolism
nta0702	162	AT1G13440.1 | Symbols: GAPC-2, GAPC2 | GAPC2 (GLYCERALDEHYDE-3-P...	3e-93	GB|ABV02033.1| glyceraldehyde 3-phosphate dehydrogenase [Nico...	9e-89	Metabolism
nta0703	163	AT5G14670.1 | Symbols: ATARFA1B | ATARFA1B (ADP-ribosylation fac...	4e-55	EMB|CBI39638.1| unnamed protein product [Vitis vinifera]	4e-30	Protein fate
nta0704	163	AT5G14670.1 | Symbols: ATARFA1B | ATARFA1B (ADP-ribosylation fac...	4e-95	DBJ|BAB90396.1| ADP-ribosylation factor [Oryza sativa Japonic...	1e-94	Protein fate
nta0705	164	AT1G26880.1 | Symbols: | 60S ribosomal protein L34 (RPL34A) | c...	7e-57	SP|P41098.1|RL34_TOBAC RecName: Full=60S ribosomal protein L3...	3e-45	Protein synthesis
nta0706	164	AT1G26880.1 | Symbols: | 60S ribosomal protein L34 (RPL34A) | c...	2e-58	SP|P41098.1|RL34_TOBAC RecName: Full=60S ribosomal protein L3...	5e-47	Protein synthesis
nta0707	165	AT3G04920.1 | Symbols: | 40S ribosomal protein S24 (RPS24A) | c...	9e-68	PRF||1909359A ribosomal protein S19	1e-60	Protein synthesis
nta0708	165	AT3G04920.1 | Symbols: | 40S ribosomal protein S24 (RPS24A) | c...	8e-68	PRF||1909359A ribosomal protein S19	1e-60	Protein synthesis
nta0709	166	AT1G55160.1 | Symbols: | unknown protein | chr1:20578476-205798...	7e-22	No similarity		Unclassified protein
nta0710	166	AT1G55160.1 | Symbols: | unknown protein | chr1:20578476-205798...	7e-42	REF|XP_002527413.1| conserved hypothetical protein [Ricinus c...	1e-29	Unclassified protein
nta0711	167	AT5G60390.3 | Symbols: | elongation factor 1-alpha / EF-1-alpha...	1e-86	DBJ|BAH19898.1| AT1G07930 [Arabidopsis thaliana]	2e-84	Protein synthesis
nta0712	167	AT5G60390.3 | Symbols: | elongation factor 1-alpha / EF-1-alpha...	1e-100	REF|XP_002528028.1| elongation factor 1-alpha, putative [Rici...	9e-99	Protein synthesis
nta0713	168	AT5G62300.2 | Symbols: | 40S ribosomal protein S20 (RPS20C) | c...	1e-53	REF|XP_002265347.1| PREDICTED: hypothetical protein [Vitis vi...	2e-45	Protein synthesis
nta0714	168	AT3G47370.3 | Symbols: | 40S ribosomal protein S20 (RPS20B) | c...	6e-58	REF|XP_002265347.1| PREDICTED: hypothetical protein [Vitis vi...	5e-47	Protein synthesis
nta0715	169	AT3G57870.1 | Symbols: AHUS5, EMB1637, SCE1, SCE1A, ATSCE1 | SCE...	2e-71	EMB|CAN61018.1| hypothetical protein [Vitis vinifera]	2e-54	Protein fate
nta0716	169	AT3G57870.1 | Symbols: AHUS5, EMB1637, SCE1, SCE1A, ATSCE1 | SCE...	1e-71	EMB|CAN61018.1| hypothetical protein [Vitis vinifera]	1e-54	Protein fate
nta0717	170	AT5G59850.1 | Symbols: | 40S ribosomal protein S15A (RPS15aF) |...	3e-70	GB|ABA46758.1| unknown [Solanum tuberosum] >gb|ABB02647.1| un...	3e-58	Protein synthesis
nta0718	170	AT5G59850.1 | Symbols: | 40S ribosomal protein S15A (RPS15aF) |...	3e-70	GB|ABA46758.1| unknown [Solanum tuberosum] >gb|ABB02647.1| un...	3e-58	Protein synthesis
nta0719	171	AT4G09800.1 | Symbols: RPS18C | RPS18C (S18 RIBOSOMAL PROTEIN); ...	2e-77	GB|ABA46765.1| unknown [Solanum tuberosum]	1e-70	Protein synthesis
nta0720	171	AT4G09800.1 | Symbols: RPS18C | RPS18C (S18 RIBOSOMAL PROTEIN); ...	7e-79	GB|ABA46765.1| unknown [Solanum tuberosum]	4e-72	Protein synthesis
nta0721	172	AT1G54690.1 | Symbols: HTA3, H2AXB, G-H2AX, GAMMA-H2AX | GAMMA-H...	1e-65	REF|XP_002328535.1| histone 2 [Populus trichocarpa] >gb|EEE76...	9e-43	Unclassified protein
nta0722	172	AT1G54690.1 | Symbols: HTA3, H2AXB, G-H2AX, GAMMA-H2AX | GAMMA-H...	1e-65	REF|XP_002328535.1| histone 2 [Populus trichocarpa] >gb|EEE76...	9e-43	Unclassified protein
nta0723	173	AT3G51030.1 | Symbols: ATTRX1, ATTRX H1 | ATTRX1; oxidoreductase...	3e-43	GB|ACV52592.1| thioredoxin H-type 1 [Nicotiana benthamiana]	8e-26	Cellular transport
nta0724	173	AT3G51030.1 | Symbols: ATTRX1, ATTRX H1 | ATTRX1; oxidoreductase...	2e-44	GB|ACV52592.1| thioredoxin H-type 1 [Nicotiana benthamiana]	2e-16	Cellular transport
nta0725	174	AT3G04840.1 | Symbols: | 40S ribosomal protein S3A (RPS3aA) | c...	4e-59	SP|Q285L8.1|RS3A_TOBAC RecName: Full=40S ribosomal protein S3...	2e-48	Protein synthesis
nta0726	174	AT4G34670.1 | Symbols: | 40S ribosomal protein S3A (RPS3aB) | c...	1e-86	SP|Q285L8.1|RS3A_TOBAC RecName: Full=40S ribosomal protein S3...	3e-81	Protein synthesis
nta0727	175	AT1G17880.1 | Symbols: | nascent polypeptide-associated complex...	1e-67	GB|ABE01085.1| BTF3 [Nicotiana benthamiana]	8e-52	Transcription
nta0728	175	AT1G17880.1 | Symbols: | nascent polypeptide-associated complex...	4e-68	GB|ABE01085.1| BTF3 [Nicotiana benthamiana]	2e-52	Transcription
nta0729	176	AT3G05540.1 | Symbols: | INVOLVED IN: biological_process unknow...	2e-67	SP|P43349.2|TCTP_SOLTU RecName: Full=Translationally-controll...	6e-65	Unclassified protein
nta0730	176	AT3G05540.1 | Symbols: | INVOLVED IN: biological_process unknow...	8e-71	SP|P43349.2|TCTP_SOLTU RecName: Full=Translationally-controll...	1e-66	Unclassified protein
nta0731	177	AT2G09990.1 | Symbols: | 40S ribosomal protein S16 (RPS16A) | c...	9e-70	GB|ACU17122.1| unknown [Glycine max]	8e-73	Protein synthesis
nta0732	177	AT2G09990.1 | Symbols: | 40S ribosomal protein S16 (RPS16A) | c...	3e-70	GB|ACU17122.1| unknown [Glycine max]	2e-73	Protein synthesis
nta0733	178	AT3G02790.1 | Symbols: | zinc finger (C2H2 type) family protein...	9e-20	GB|ABA46781.1| unknown [Solanum tuberosum] >gb|ABB29930.1| un...	2e-24	Transcription
nta0734	178	AT3G02790.1 | Symbols: | zinc finger (C2H2 type) family protein...	4e-41	GB|ABA46781.1| unknown [Solanum tuberosum] >gb|ABB29930.1| un...	2e-41	Transcription
nta0735	179	AT3G04840.1 | Symbols: | 40S ribosomal protein S3A (RPS3aA) | c...	2e-49	SP|Q285L8.1|RS3A_TOBAC RecName: Full=40S ribosomal protein S3...	6e-40	Protein synthesis
nta0736	179	AT4G34670.1 | Symbols: | 40S ribosomal protein S3A (RPS3aB) | c...	7e-84	SP|Q285L8.1|RS3A_TOBAC RecName: Full=40S ribosomal protein S3...	3e-79	Protein synthesis
nta0737	180	AT4G22380.1 | Symbols: | ribosomal protein L7Ae/L30e/S12e/Gadd4...	4e-60	REF|XP_002281586.1| PREDICTED: hypothetical protein [Vitis vi...	2e-52	Protein synthesis
nta0738	180	AT4G22380.1 | Symbols: | ribosomal protein L7Ae/L30e/S12e/Gadd4...	4e-60	REF|XP_002281586.1| PREDICTED: hypothetical protein [Vitis vi...	2e-52	Protein synthesis
nta0739	181	AT1G25260.1 | Symbols: | acidic ribosomal protein P0-related | ...	8e-41	GB|ABA40425.1| unknown [Solanum tuberosum]	5e-47	Protein synthesis
nta0740	181	AT1G25260.1 | Symbols: | acidic ribosomal protein P0-related | ...	4e-76	GB|ABA40425.1| unknown [Solanum tuberosum]	2e-90	Protein synthesis
nta0741	182	AT1G65720.1 | Symbols: | unknown protein | chr1:24440471-244410...	2e-12	REF|XP_002327581.1| predicted protein [Populus trichocarpa] >...	1e-10	Unclassified protein
nta0742	182	AT1G65720.1 | Symbols: | unknown protein | chr1:24440471-244410...	3e-17	REF|XP_002327581.1| predicted protein [Populus trichocarpa] >...	2e-11	Unclassified protein
nta0743	183	AT5G20720.2 | Symbols: CPN20, CPN10, CHCPN10, ATCPN21, CPN21 | C...	8e-30	GB|AAF60293.1| chaperonin 21 precursor [Solanum lycopersicum]	3e-33	Unclassified protein
nta0744	183	AT5G20720.2 | Symbols: CPN20, CPN10, CHCPN10, ATCPN21, CPN21 | C...	1e-39	GB|AAF60293.1| chaperonin 21 precursor [Solanum lycopersicum]	1e-43	Unclassified protein
nta0745	184	AT3G49470.1 | Symbols: NACA2 | NACA2 (NASCENT POLYPEPTIDE-ASSOCI...	4e-55	REF|XP_002270020.1| PREDICTED: hypothetical protein [Vitis vi...	3e-28	Unclassified protein
nta0746	184	AT3G49470.1 | Symbols: NACA2 | NACA2 (NASCENT POLYPEPTIDE-ASSOCI...	8e-71	REF|XP_002270020.1| PREDICTED: hypothetical protein [Vitis vi...	2e-35	Unclassified protein
nta0747	185	AT5G11340.1 | Symbols: | GCN5-related N-acetyltransferase (GNAT...	4e-67	REF|XP_002308640.1| predicted protein [Populus trichocarpa] >...	1e-72	Metabolism
nta0748	185	AT5G11340.1 | Symbols: | GCN5-related N-acetyltransferase (GNAT...	2e-68	REF|XP_002308640.1| predicted protein [Populus trichocarpa] >...	6e-74	Metabolism
nta0749	186	AT3G12580.1 | Symbols: HSP70 | HSP70 (heat shock protein 70); AT...	8e-85	SP|P27322.1|HSP72_SOLLC RecName: Full=Heat shock cognate 70 k...	5e-78	Protein fate
nta0750	186	AT3G12580.1 | Symbols: HSP70 | HSP70 (heat shock protein 70); AT...	3e-96	GB|ACJ11745.1| heat shock protein 70 [Gossypium hirsutum]	3e-74	Protein fate
nta0751	187	AT2G15000.5 | Symbols: | unknown protein | chr2:6481839-6482316...	3e-11	EMB|CBI22508.1| unnamed protein product [Vitis vinifera]	1e-11	Unclassified protein
nta0752	187	AT2G15000.5 | Symbols: | unknown protein | chr2:6481839-6482316...	2e-14	REF|XP_002270434.1| PREDICTED: hypothetical protein [Vitis vi...	2e-17	Unclassified protein
nta0753	188	AT2G33470.2 | Symbols: GLTP1 | GLTP1 (glycolipid transfer protei...	9e-57	REF|XP_002528828.1| Glycolipid transfer protein, putative [Ri...	3e-73	Unclassified protein
nta0754	188	AT2G33470.2 | Symbols: GLTP1 | GLTP1 (glycolipid transfer protei...	1e-78	REF|XP_002528828.1| Glycolipid transfer protein, putative [Ri...	4e-70	Unclassified protein
nta0755	189	AT3G49910.1 | Symbols: | 60S ribosomal protein L26 (RPL26A) | c...	7e-70	GB|AAY41426.1| putative L24 ribosomal protein [Ipomoea batatas]	5e-46	Protein synthesis
nta0756	189	AT3G49910.1 | Symbols: | 60S ribosomal protein L26 (RPL26A) | c...	2e-71	GB|AAY41426.1| putative L24 ribosomal protein [Ipomoea batatas]	2e-47	Protein synthesis
nta0757	190	AT5G60390.3 | Symbols: | elongation factor 1-alpha / EF-1-alpha...	3e-30	No similarity		Protein synthesis
nta0758	190	AT5G60390.3 | Symbols: | elongation factor 1-alpha / EF-1-alpha...	1e-64	DBJ|BAA09709.1| elongation factor-1 alpha [Nicotiana tabacum]	2e-58	Protein synthesis
nta0759	191	AT4G27090.1 | Symbols: | 60S ribosomal protein L14 (RPL14B) | c...	2e-22	GB|ABA40467.1| glycoprotein-like protein [Solanum tuberosum]	3e-17	Protein synthesis
nta0760	191	AT4G27090.1 | Symbols: | 60S ribosomal protein L14 (RPL14B) | c...	9e-59	GB|ABA40467.1| glycoprotein-like protein [Solanum tuberosum]	3e-50	Protein synthesis
nta0761	192	AT5G20290.1 | Symbols: | 40S ribosomal protein S8 (RPS8A) | chr...	2e-79	GB|ABA46755.1| unknown [Solanum tuberosum]	9e-64	Protein synthesis
nta0762	192	AT5G20290.1 | Symbols: | 40S ribosomal protein S8 (RPS8A) | chr...	5e-86	GB|ABA46755.1| unknown [Solanum tuberosum]	1e-69	Protein synthesis
nta0763	193	AT3G46060.3 | Symbols: ARA3 | ATRAB8A; GTP binding | chr3:169179...	2e-82	REF|NP_001141291.1| hypothetical protein LOC100273382 [Zea ma...	2e-69	Metabolism
nta0764	193	AT3G46060.3 | Symbols: ARA3 | ATRAB8A; GTP binding | chr3:169179...	4e-92	REF|XP_002533108.1| protein with unknown function [Ricinus co...	3e-69	Metabolism
nta0765	194	AT3G52580.1 | Symbols: | 40S ribosomal protein S14 (RPS14C) | c...	2e-66	GB|ABB02624.1| ribosomal protein S14-like [Solanum tuberosum]	5e-51	Protein synthesis
nta0766	194	AT3G11510.1 | Symbols: | 40S ribosomal protein S14 (RPS14B) | c...	4e-75	GB|ABB87124.1| hypothetical protein [Solanum tuberosum] >gb|A...	1e-61	Protein synthesis
nta0767	195	AT5G03240.3 | Symbols: UBQ3 | UBQ3 (POLYUBIQUITIN 3); protein bi...	2e-11	No similarity		Protein fate
nta0768	195	AT2G47110.1 | Symbols: UBQ6 | UBQ6; protein binding | chr2:19344...	8e-74	REF|XP_002270170.1| PREDICTED: hypothetical protein [Vitis vi...	5e-62	Protein fate
nta0769	196	AT3G62840.2 | Symbols: | FUNCTIONS IN: molecular_function unkno...	3e-49	GB|ACU17317.1| unknown [Glycine max]	4e-29	Transcription
nta0770	196	AT3G62840.2 | Symbols: | FUNCTIONS IN: molecular_function unkno...	1e-49	REF|XP_002302713.1| predicted protein [Populus trichocarpa] >...	1e-30	Transcription
nta0771	197	AT1G27400.1 | Symbols: | 60S ribosomal protein L17 (RPL17A) | c...	5e-75	GB|AAL09401.1|AF307336_1 ribosomal protein [Petunia x hybrida]	3e-74	Protein synthesis
nta0772	197	AT1G27400.1 | Symbols: | 60S ribosomal protein L17 (RPL17A) | c...	1e-87	GB|AAL09401.1|AF307336_1 ribosomal protein [Petunia x hybrida]	5e-76	Protein synthesis
nta0773	198	AT1G57860.1 | Symbols: | 60S ribosomal protein L21 | chr1:21430...	5e-78	GB|ABA40469.1| 60S ribosomal protein L21-like protein [Solanu...	2e-20	Protein synthesis
nta0774	198	AT1G57860.1 | Symbols: | 60S ribosomal protein L21 | chr1:21430...	4e-79	GB|ABA40469.1| 60S ribosomal protein L21-like protein [Solanu...	2e-28	Protein synthesis
nta0775	199	AT3G53870.1 | Symbols: | 40S ribosomal protein S3 (RPS3B) | chr...	2e-31	REF|XP_002516123.1| 40S ribosomal protein S3, putative [Ricin...	3e-30	Protein synthesis
nta0776	199	AT5G35530.1 | Symbols: | 40S ribosomal protein S3 (RPS3C) | chr...	2e-64	REF|XP_002281141.1| PREDICTED: hypothetical protein [Vitis vi...	1e-66	Protein synthesis
nta0777	200	AT2G09990.1 | Symbols: | 40S ribosomal protein S16 (RPS16A) | c...	6e-69	GB|ABK20993.1| unknown [Picea sitchensis] >gb|ABK22272.1| unk...	1e-20	Protein synthesis
nta0778	200	AT2G09990.1 | Symbols: | 40S ribosomal protein S16 (RPS16A) | c...	1e-69	GB|ABK20993.1| unknown [Picea sitchensis] >gb|ABK22272.1| unk...	7e-16	Protein synthesis
nta0779	201	AT4G29735.1 | Symbols: | unknown protein | chr4:14562962-145642...	8e-23	REF|XP_002331450.1| predicted protein [Populus trichocarpa] >...	2e-11	Unclassified protein
nta0780	201	AT4G29735.1 | Symbols: | unknown protein | chr4:14562962-145642...	1e-27	EMB|CBI27908.1| unnamed protein product [Vitis vinifera]	5e-16	Unclassified protein
nta0781	202	AT2G47110.1 | Symbols: UBQ6 | UBQ6; protein binding | chr2:19344...	1e-73	REF|XP_002525394.1| ubiquitin, putative [Ricinus communis] >e...	2e-60	Protein fate
nta0782	202	AT2G47110.1 | Symbols: UBQ6 | UBQ6; protein binding | chr2:19344...	6e-74	REF|XP_002525394.1| ubiquitin, putative [Ricinus communis] >e...	2e-60	Protein fate
nta0783	203	AT5G39740.1 | Symbols: OLI7, RPL5B | 60S ribosomal protein L5 (R...	4e-73	GB|ABB16983.1| unknown [Solanum tuberosum]	5e-79	Protein synthesis
nta0784	203	AT5G39740.1 | Symbols: OLI7, RPL5B | 60S ribosomal protein L5 (R...	1e-82	GB|ABB16983.1| unknown [Solanum tuberosum]	7e-83	Protein synthesis
nta0785	204	AT1G69410.1 | Symbols: ATELF5A-3, ELF5A-3 | ELF5A-3 (EUKARYOTIC ...	4e-72	SP|P24922.1|IF5A2_NICPL RecName: Full=Eukaryotic translation ...	4e-41	Protein synthesis
nta0786	204	No similarity		No similarity		Protein synthesis
nta0787	205	AT4G15470.1 | Symbols: | EXPRESSED IN: 24 plant structures; EXP...	2e-60	EMB|CBI26161.1| unnamed protein product [Vitis vinifera]	1e-56	Unclassified protein
nta0788	205	AT4G15470.1 | Symbols: | EXPRESSED IN: 24 plant structures; EXP...	5e-70	EMB|CBI26161.1| unnamed protein product [Vitis vinifera]	5e-67	Unclassified protein
nta0789	206	AT5G61170.1 | Symbols: | 40S ribosomal protein S19 (RPS19C) | c...	2e-67	GB|ABB87116.1| 40S ribosomal protein S19-like [Solanum tubero...	1e-60	Protein synthesis
nta0790	206	AT5G61170.1 | Symbols: | 40S ribosomal protein S19 (RPS19C) | c...	4e-68	GB|ABB87116.1| 40S ribosomal protein S19-like [Solanum tubero...	3e-61	Protein synthesis
nta0791	207	AT2G18040.1 | Symbols: PIN1AT | PIN1AT (PEPTIDYLPROLYL CIS/TRANS...	5e-48	REF|XP_002310854.1| predicted protein [Populus trichocarpa] >...	2e-18	Cell cycle and DNA processing
nta0792	207	AT2G18040.1 | Symbols: PIN1AT | PIN1AT (PEPTIDYLPROLYL CIS/TRANS...	3e-48	REF|XP_002310854.1| predicted protein [Populus trichocarpa] >...	2e-14	Cell cycle and DNA processing
nta0793	208	AT1G27970.2 | Symbols: NTF2B | NTF2B (NUCLEAR TRANSPORT FACTOR 2...	3e-35	REF|NP_174118.1| NTF2B (NUCLEAR TRANSPORT FACTOR 2B); Ran GTP...	4e-27	Protein fate
nta0794	208	AT1G27970.1 | Symbols: NTF2B | NTF2B (NUCLEAR TRANSPORT FACTOR 2...	1e-51	REF|NP_174118.1| NTF2B (NUCLEAR TRANSPORT FACTOR 2B); Ran GTP...	4e-23	Protein fate
nta0795	209	AT5G02960.1 | Symbols: | 40S ribosomal protein S23 (RPS23B) | c...	1e-72	GB|EAZ14059.1| hypothetical protein OsJ_03983 [Oryza sativa J...	7e-47	Protein synthesis
nta0796	209	AT5G02960.1 | Symbols: | 40S ribosomal protein S23 (RPS23B) | c...	9e-75	GB|EAZ14059.1| hypothetical protein OsJ_03983 [Oryza sativa J...	2e-59	Protein synthesis
nta0797	210	AT5G59850.1 | Symbols: | 40S ribosomal protein S15A (RPS15aF) |...	3e-70	GB|ABA46758.1| unknown [Solanum tuberosum] >gb|ABB02647.1| un...	2e-21	Protein synthesis
nta0798	210	AT5G59850.1 | Symbols: | 40S ribosomal protein S15A (RPS15aF) |...	3e-70	GB|ABA46758.1| unknown [Solanum tuberosum] >gb|ABB02647.1| un...	3e-68	Protein synthesis
nta0799	211	No similarity		No similarity		No similarity
nta0800	211	No similarity		No similarity		No similarity
nta0801	212	AT2G14880.1 | Symbols: | SWIB complex BAF60b domain-containing ...	1e-16	REF|XP_002272147.1| PREDICTED: hypothetical protein [Vitis vi...	1e-42	Unclassified protein
nta0802	212	AT4G34290.1 | Symbols: | SWIB complex BAF60b domain-containing ...	7e-35	REF|XP_002272147.1| PREDICTED: hypothetical protein [Vitis vi...	1e-10	Unclassified protein
nta0803	213	AT5G19510.1 | Symbols: | elongation factor 1B alpha-subunit 2 (...	1e-60	GB|AAT40505.1| Elongation factor 1-beta' , putative [Solanum ...	3e-45	Protein synthesis
nta0804	213	AT5G19510.1 | Symbols: | elongation factor 1B alpha-subunit 2 (...	9e-67	GB|AAT40505.1| Elongation factor 1-beta' , putative [Solanum ...	2e-52	Protein synthesis
nta0805	214	AT3G20390.1 | Symbols: | endoribonuclease L-PSP family protein ...	5e-62	GB|ABA18634.1| constitutive plastid-lipid associated protein ...	2e-42	Metabolism
nta0806	214	AT3G20390.1 | Symbols: | endoribonuclease L-PSP family protein ...	1e-63	GB|ABA18634.1| constitutive plastid-lipid associated protein ...	4e-43	Metabolism
nta0807	215	AT3G04920.1 | Symbols: | 40S ribosomal protein S24 (RPS24A) | c...	9e-67	PRF||1909359A ribosomal protein S19	9e-61	Protein synthesis
nta0808	215	AT3G04920.1 | Symbols: | 40S ribosomal protein S24 (RPS24A) | c...	2e-67	PRF||1909359A ribosomal protein S19	2e-61	Protein synthesis
nta0809	216	AT3G06340.2 | Symbols: | DNAJ heat shock N-terminal domain-cont...	8e-13	REF|XP_002266568.1| PREDICTED: hypothetical protein [Vitis vi...	6e-18	Protein fate
nta0810	216	AT3G06340.2 | Symbols: | DNAJ heat shock N-terminal domain-cont...	2e-15	REF|XP_002266568.1| PREDICTED: hypothetical protein [Vitis vi...	5e-21	Protein fate
nta0811	217	AT5G13490.2 | Symbols: AAC2 | AAC2 (ADP/ATP carrier 2); ATP:ADP ...	1e-75	REF|XP_002299948.1| predicted protein [Populus trichocarpa] >...	1e-64	Unclassified protein
nta0812	217	AT5G13490.2 | Symbols: AAC2 | AAC2 (ADP/ATP carrier 2); ATP:ADP ...	8e-89	EMB|CAA05979.1| adenine nucleotide translocator [Lupinus albus]	3e-78	Unclassified protein
nta0813	218	AT5G67510.1 | Symbols: | 60S ribosomal protein L26 (RPL26B) | c...	2e-31	REF|XP_002304321.1| predicted protein [Populus trichocarpa] >...	8e-30	Protein synthesis
nta0814	218	AT3G49910.1 | Symbols: | 60S ribosomal protein L26 (RPL26A) | c...	2e-69	GB|AAY41426.1| putative L24 ribosomal protein [Ipomoea batatas]	3e-54	Protein synthesis
nta0815	219	AT5G58420.1 | Symbols: | 40S ribosomal protein S4 (RPS4D) | chr...	2e-92	GB|ABB72798.1| 40S ribosomal protein S4-like protein [Solanum...	4e-57	Protein synthesis
nta0816	219	AT5G58420.1 | Symbols: | 40S ribosomal protein S4 (RPS4D) | chr...	2e-93	GB|ABB72798.1| 40S ribosomal protein S4-like protein [Solanum...	9e-58	Protein synthesis
nta0817	220	AT2G19730.3 | Symbols: | 60S ribosomal protein L28 (RPL28A) | c...	3e-29	GB|ABA46763.1| unknown [Solanum tuberosum]	4e-36	Protein synthesis
nta0818	220	AT2G19730.3 | Symbols: | 60S ribosomal protein L28 (RPL28A) | c...	2e-58	GB|ABA46763.1| unknown [Solanum tuberosum]	1e-40	Protein synthesis
nta0819	221	AT3G25400.1 | Symbols: | FUNCTIONS IN: molecular_function unkno...	7e-47	REF|XP_002264474.1| PREDICTED: hypothetical protein [Vitis vi...	1e-45	Unclassified protein
nta0820	221	AT3G25400.1 | Symbols: | FUNCTIONS IN: molecular_function unkno...	7e-48	REF|XP_002264474.1| PREDICTED: hypothetical protein [Vitis vi...	1e-46	Unclassified protein
nta0821	222	AT1G52740.1 | Symbols: HTA9 | HTA9 (HISTONE H2A PROTEIN 9); DNA ...	7e-59	GB|ACU14550.1| unknown [Glycine max]	1e-56	Unclassified protein
nta0822	222	AT1G52740.1 | Symbols: HTA9 | HTA9 (HISTONE H2A PROTEIN 9); DNA ...	3e-60	GB|ACU14550.1| unknown [Glycine max]	7e-55	Unclassified protein
nta0823	223	AT1G74270.1 | Symbols: | 60S ribosomal protein L35a (RPL35aC) |...	4e-57	GB|ACJ02349.1| 60S ribosomal protein L35a [Vernicia fordii]	3e-20	Protein synthesis
nta0824	223	AT1G74270.1 | Symbols: | 60S ribosomal protein L35a (RPL35aC) |...	4e-57	GB|ACJ02349.1| 60S ribosomal protein L35a [Vernicia fordii]	2e-20	Protein synthesis
nta0825	224	AT5G64080.1 | Symbols: | protease inhibitor/seed storage/lipid ...	4e-24	No similarity		Unclassified protein
nta0826	224	No similarity		No similarity		Unclassified protein
nta0827	225	AT3G46030.1 | Symbols: HTB11 | HTB11; DNA binding | chr3:1691361...	2e-65	EMB|CBI16180.1| unnamed protein product [Vitis vinifera]	8e-43	Unclassified protein
nta0828	225	AT3G46030.1 | Symbols: HTB11 | HTB11; DNA binding | chr3:1691361...	1e-65	EMB|CBI16180.1| unnamed protein product [Vitis vinifera]	6e-43	Unclassified protein
nta0829	226	AT2G20820.1 | Symbols: | unknown protein | chr2:8964450-8965166...	5e-27	EMB|CAJ13713.1| hypothetical protein [Capsicum chinense]	2e-34	Unclassified protein
nta0830	226	AT2G20820.1 | Symbols: | unknown protein | chr2:8964450-8965166...	1e-27	EMB|CAJ13713.1| hypothetical protein [Capsicum chinense]	4e-33	Unclassified protein
nta0831	227	AT1G07890.8 | Symbols: APX1, CS1 | APX1 (ascorbate peroxidase 1)...	4e-77	DBJ|BAA12918.1| cytosolic ascorbate peroxidase [Nicotiana tab...	3e-46	Metabolism
nta0832	227	AT1G07890.8 | Symbols: APX1, CS1 | APX1 (ascorbate peroxidase 1)...	1e-77	DBJ|BAA12918.1| cytosolic ascorbate peroxidase [Nicotiana tab...	2e-46	Metabolism
nta0833	228	AT4G25200.1 | Symbols: ATHSP23.6-MITO | ATHSP23.6-MITO (MITOCHON...	3e-22	DBJ|BAA32547.1| mitochondrial small heat shock protein [Solan...	1e-37	Cell rescue,defense and virulence
nta0834	228	AT4G25200.1 | Symbols: ATHSP23.6-MITO | ATHSP23.6-MITO (MITOCHON...	1e-28	DBJ|BAA32547.1| mitochondrial small heat shock protein [Solan...	3e-26	Cell rescue,defense and virulence
nta0835	229	No similarity		No similarity		No similarity
nta0836	229	No similarity		No similarity		No similarity
nta0837	230	AT3G12490.2 | Symbols: ATCYSB | cysteine protease inhibitor, put...	4e-31	GB|AAF23127.1|AF198389_1 cystatin [Solanum lycopersicum]	3e-46	Unclassified protein
nta0838	230	AT3G12490.2 | Symbols: ATCYSB | cysteine protease inhibitor, put...	3e-31	GB|AAF23127.1|AF198389_1 cystatin [Solanum lycopersicum]	2e-46	Unclassified protein
nta0839	231	AT3G24100.1 | Symbols: | FUNCTIONS IN: molecular_function unkno...	2e-17	No similarity		Unclassified protein
nta0840	231	No similarity		No similarity		Unclassified protein
nta0841	232	AT2G19740.1 | Symbols: | 60S ribosomal protein L31 (RPL31A) | c...	2e-50	REF|XP_002514173.1| 60S ribosomal protein L31, putative [Rici...	8e-27	Protein synthesis
nta0842	232	AT2G19740.1 | Symbols: | 60S ribosomal protein L31 (RPL31A) | c...	5e-53	REF|XP_002514173.1| 60S ribosomal protein L31, putative [Rici...	4e-46	Protein synthesis
nta0843	233	AT1G79530.1 | Symbols: GAPCP-1 | GAPCP-1 (GLYCERALDEHYDE-3-PHOSP...	3e-24	REF|XP_002312235.1| predicted protein [Populus trichocarpa] >...	7e-23	Metabolism
nta0844	233	AT1G16300.1 | Symbols: GAPCP-2 | GAPCP-2; NAD or NADH binding / ...	6e-57	REF|NP_001130796.1| hypothetical protein LOC100191900 [Zea ma...	2e-54	Metabolism
nta0845	234	AT4G29480.1 | Symbols: | mitochondrial ATP synthase g subunit f...	6e-32	GB|ABA40451.1| unknown [Solanum tuberosum]	5e-28	Energy
nta0846	234	AT4G29480.1 | Symbols: | mitochondrial ATP synthase g subunit f...	4e-56	GB|ABA40451.1| unknown [Solanum tuberosum]	3e-61	Energy
nta0847	235	AT2G21130.1 | Symbols: | peptidyl-prolyl cis-trans isomerase / ...	2e-76	SP|P21568.1|CYPH_SOLLC RecName: Full=Peptidyl-prolyl cis-tran...	5e-75	Protein fate
nta0848	235	AT2G21130.1 | Symbols: | peptidyl-prolyl cis-trans isomerase / ...	1e-80	SP|P21568.1|CYPH_SOLLC RecName: Full=Peptidyl-prolyl cis-tran...	4e-79	Protein fate
nta0849	236	AT2G34160.1 | Symbols: | nucleic acid binding | chr2:14426283-1...	9e-45	No similarity		Unclassified protein
nta0850	236	AT2G34160.1 | Symbols: | nucleic acid binding | chr2:14426283-1...	9e-45	No similarity		Unclassified protein
nta0851	237	AT3G07110.1 | Symbols: | 60S ribosomal protein L13A (RPL13aA) |...	2e-25	GB|ABA46790.1| 60S ribosomal protein L13a-like protein [Solan...	2e-32	Protein synthesis
nta0852	237	AT5G48760.2 | Symbols: | 60S ribosomal protein L13A (RPL13aD) |...	9e-61	GB|ABA46790.1| 60S ribosomal protein L13a-like protein [Solan...	2e-66	Protein synthesis
nta0853	238	AT5G59970.1 | Symbols: | histone H4 | chr5:24146352-24146663 RE...	1e-35	REF|XP_001498098.2| PREDICTED: similar to Hist1h4c protein [E...	2e-27	Unclassified protein
nta0854	238	AT5G59970.1 | Symbols: | histone H4 | chr5:24146352-24146663 RE...	4e-53	REF|XP_001498098.2| PREDICTED: similar to Hist1h4c protein [E...	1e-39	Unclassified protein
nta0855	239	AT3G61110.1 | Symbols: ARS27A | ARS27A (ARABIDOPSIS RIBOSOMAL PR...	7e-44	REF|XP_002273119.1| PREDICTED: hypothetical protein [Vitis vi...	9e-30	Protein synthesis
nta0856	239	AT3G61110.1 | Symbols: ARS27A | ARS27A (ARABIDOPSIS RIBOSOMAL PR...	1e-44	GB|ABA40465.1| ribosomal protein S27-like protein [Solanum tu...	5e-36	Protein synthesis
nta0857	240	AT2G36620.1 | Symbols: RPL24A | RPL24A (ribosomal protein L24); ...	3e-76	GB|ABB72816.1| ribosomal protein L24-like protein [Solanum tu...	8e-61	Protein synthesis
nta0858	240	AT2G36620.1 | Symbols: RPL24A | RPL24A (ribosomal protein L24); ...	9e-77	GB|ABB72816.1| ribosomal protein L24-like protein [Solanum tu...	2e-61	Protein synthesis
nta0859	241	AT4G14320.1 | Symbols: | 60S ribosomal protein L36a/L44 (RPL36a...	1e-55	EMB|CBI27147.1| unnamed protein product [Vitis vinifera]	4e-47	Protein synthesis
nta0860	241	AT4G14320.1 | Symbols: | 60S ribosomal protein L36a/L44 (RPL36a...	4e-56	EMB|CBI27147.1| unnamed protein product [Vitis vinifera]	4e-47	Protein synthesis
nta0861	242	AT4G26840.1 | Symbols: SUM1, SUMO 1, SUMO1, ATSUMO1 | SUMO1 (SMA...	1e-40	EMB|CAB60728.1| SUMO protein [Solanum lycopersicum]	3e-40	Protein fate
nta0862	242	AT4G26840.1 | Symbols: SUM1, SUMO 1, SUMO1, ATSUMO1 | SUMO1 (SMA...	1e-40	EMB|CAB60728.1| SUMO protein [Solanum lycopersicum]	3e-40	Protein fate
nta0863	243	AT1G14320.1 | Symbols: SAC52 | SAC52 (SUPPRESSOR OF ACAULIS 52);...	5e-39	GB|ACT65738.1| QM [Nicotiana benthamiana]	4e-77	Protein synthesis
nta0864	243	AT1G14320.1 | Symbols: SAC52 | SAC52 (SUPPRESSOR OF ACAULIS 52);...	1e-93	GB|ACT65738.1| QM [Nicotiana benthamiana]	1e-64	Protein synthesis
nta0865	244	No similarity		No similarity		Unclassified protein
nta0866	244	No similarity		REF|XP_002299302.1| predicted protein [Populus trichocarpa] >...	2e-40	Unclassified protein
nta0867	245	No similarity		No similarity		No similarity
nta0868	245	No similarity		No similarity		No similarity
nta0869	246	AT1G57860.1 | Symbols: | 60S ribosomal protein L21 | chr1:21430...	2e-46	GB|ABA81862.1| unknown [Solanum tuberosum]	2e-47	Protein synthesis
nta0870	246	AT1G57860.1 | Symbols: | 60S ribosomal protein L21 | chr1:21430...	2e-79	GB|ABA40469.1| 60S ribosomal protein L21-like protein [Solanu...	2e-69	Protein synthesis
nta0871	247	AT2G40765.1 | Symbols: | unknown protein | chr2:17012301-170130...	1e-10	SP|P48505.2|UCR11_SOLTU RecName: Full=Ubiquinol-cytochrome c ...	8e-11	Unclassified protein
nta0872	247	No similarity		No similarity		Unclassified protein
nta0873	248	AT4G40030.2 | Symbols: | histone H3.2 | chr4:18555840-18556827 ...	2e-71	EMB|CBI23573.1| unnamed protein product [Vitis vinifera]	1e-69	Unclassified protein
nta0874	248	AT4G40030.2 | Symbols: | histone H3.2 | chr4:18555840-18556827 ...	2e-71	EMB|CBI23573.1| unnamed protein product [Vitis vinifera]	7e-70	Unclassified protein
nta0875	249	AT2G39770.1 | Symbols: CYT1, VTC1, SOZ1, EMB101, GMP1 | CYT1 (CY...	9e-26	REF|XP_002282431.1| PREDICTED: hypothetical protein isoform 2...	6e-25	Metabolism
nta0876	249	AT2G39770.1 | Symbols: CYT1, VTC1, SOZ1, EMB101, GMP1 | CYT1 (CY...	6e-50	DBJ|BAB62108.1| GDP-D-mannose pyrophosphorylase [Nicotiana ta...	3e-50	Metabolism
nta0877	250	AT3G10950.1 | Symbols: | 60S ribosomal protein L37a (RPL37aB) |...	1e-46	REF|XP_002282974.1| PREDICTED: similar to protein synthesis i...	1e-46	Protein synthesis
nta0878	250	AT3G10950.1 | Symbols: | 60S ribosomal protein L37a (RPL37aB) |...	1e-46	REF|XP_002282974.1| PREDICTED: similar to protein synthesis i...	8e-47	Protein synthesis
nta0879	251	AT3G43810.1 | Symbols: CAM7 | CAM7 (CALMODULIN 7); calcium ion b...	5e-13	No similarity		Unclassified protein
nta0880	251	AT3G43810.1 | Symbols: CAM7 | CAM7 (CALMODULIN 7); calcium ion b...	9e-31	No similarity		Unclassified protein
nta0881	252	AT3G04840.1 | Symbols: | 40S ribosomal protein S3A (RPS3aA) | c...	6e-72	SP|Q285L8.1|RS3A_TOBAC RecName: Full=40S ribosomal protein S3...	9e-63	Protein synthesis
nta0882	252	AT3G04840.1 | Symbols: | 40S ribosomal protein S3A (RPS3aA) | c...	2e-72	SP|Q285L8.1|RS3A_TOBAC RecName: Full=40S ribosomal protein S3...	3e-63	Protein synthesis
nta0883	253	AT4G02230.1 | Symbols: | 60S ribosomal protein L19 (RPL19C) | c...	3e-76	GB|ABC01909.1| 60S ribosomal protein L19-like protein [Solanu...	6e-70	Protein synthesis
nta0884	253	AT4G02230.1 | Symbols: | 60S ribosomal protein L19 (RPL19C) | c...	2e-85	GB|ABC01909.1| 60S ribosomal protein L19-like protein [Solanu...	1e-79	Protein synthesis
nta0885	254	AT1G31812.1 | Symbols: ACBP6, ACBP | ACBP6 (acyl-CoA-binding pro...	8e-34	SP|O04066.1|ACBP_RICCO RecName: Full=Acyl-CoA-binding protein...	1e-35	Metabolism
nta0886	254	AT1G31812.1 | Symbols: ACBP6, ACBP | ACBP6 (acyl-CoA-binding pro...	6e-34	SP|O04066.1|ACBP_RICCO RecName: Full=Acyl-CoA-binding protein...	9e-36	Metabolism
nta0887	255	AT3G16080.1 | Symbols: | 60S ribosomal protein L37 (RPL37C) | c...	5e-18	No similarity		Protein synthesis
nta0888	255	AT3G16080.1 | Symbols: | 60S ribosomal protein L37 (RPL37C) | c...	1e-47	REF|NP_566535.1| 60S ribosomal protein L37 (RPL37C) [Arabidop...	2e-45	Protein synthesis
nta0889	256	AT5G65360.1 | Symbols: | histone H3 | chr5:26120099-26120509 RE...	2e-70	REF|XP_001608164.1| PREDICTED: hypothetical protein isoform 1...	1e-57	Unclassified protein
nta0890	256	AT5G65360.1 | Symbols: | histone H3 | chr5:26120099-26120509 RE...	3e-71	REF|XP_001608164.1| PREDICTED: hypothetical protein isoform 1...	1e-58	Unclassified protein
nta0891	257	AT1G55805.1 | Symbols: | BolA-like family protein | chr1:208589...	9e-28	DBJ|BAF11316.2| Os03g0219500 [Oryza sativa Japonica Group]	8e-35	Transcription
nta0892	257	AT1G55805.1 | Symbols: | BolA-like family protein | chr1:208589...	9e-28	DBJ|BAF11316.2| Os03g0219500 [Oryza sativa Japonica Group]	8e-35	Transcription
nta0893	258	AT1G51060.1 | Symbols: HTA10 | HTA10; DNA binding | chr1:1892694...	4e-64	REF|XP_002319269.1| histone 2 [Populus trichocarpa] >gb|EEE95...	2e-43	Unclassified protein
nta0894	258	AT1G51060.1 | Symbols: HTA10 | HTA10; DNA binding | chr1:1892694...	1e-64	REF|XP_002319269.1| histone 2 [Populus trichocarpa] >gb|EEE95...	4e-44	Unclassified protein
nta0895	259	AT5G59970.1 | Symbols: | histone H4 | chr5:24146352-24146663 RE...	2e-28	EMB|CBI31698.1| unnamed protein product [Vitis vinifera]	5e-26	Unclassified protein
nta0896	259	AT5G59970.1 | Symbols: | histone H4 | chr5:24146352-24146663 RE...	8e-53	GB|ACX50406.1| histone H4 [Eriobotrya japonica]	1e-37	Unclassified protein
nta0897	260	No similarity		No similarity		Unclassified protein
nta0898	260	No similarity		GB|AAA64607.1| A3 [Nicotiana tabacum]	5e-31	Unclassified protein
nta0899	261	AT1G26880.1 | Symbols: | 60S ribosomal protein L34 (RPL34A) | c...	2e-58	SP|P41098.1|RL34_TOBAC RecName: Full=60S ribosomal protein L3...	7e-47	Protein synthesis
nta0900	261	AT1G26880.1 | Symbols: | 60S ribosomal protein L34 (RPL34A) | c...	2e-58	SP|P41098.1|RL34_TOBAC RecName: Full=60S ribosomal protein L3...	7e-47	Protein synthesis
nta0901	262	AT3G59540.1 | Symbols: | 60S ribosomal protein L38 (RPL38B) | c...	3e-29	SP|P46291.1|RL38_SOLLC RecName: Full=60S ribosomal protein L3...	4e-31	Protein synthesis
nta0902	262	AT3G59540.1 | Symbols: | 60S ribosomal protein L38 (RPL38B) | c...	3e-30	SP|P46291.1|RL38_SOLLC RecName: Full=60S ribosomal protein L3...	5e-32	Protein synthesis
nta0903	263	AT5G60670.1 | Symbols: | 60S ribosomal protein L12 (RPL12C) | c...	1e-79	REF|XP_002530279.1| 60S ribosomal protein L12, putative [Rici...	3e-82	Protein synthesis
nta0904	263	No similarity		No similarity		Protein synthesis
nta0905	264	AT5G42300.1 | Symbols: UBL5 | UBL5 (UBIQUITIN-LIKE PROTEIN 5) | ...	1e-34	REF|NP_001066134.1| Os12g0143100 [Oryza sativa (japonica cult...	2e-24	Protein fate
nta0906	264	AT5G42300.1 | Symbols: UBL5 | UBL5 (UBIQUITIN-LIKE PROTEIN 5) | ...	1e-36	REF|NP_001066134.1| Os12g0143100 [Oryza sativa (japonica cult...	2e-12	Protein fate
nta0907	265	AT5G59613.1 | Symbols: | unknown protein | chr5:24016162-240165...	1e-19	No similarity		Unclassified protein
nta0908	265	AT5G59613.1 | Symbols: | unknown protein | chr5:24016162-240165...	1e-19	GB|ACV50432.1| mitochondrial ATP synthase 6kDa subunit [Jatro...	5e-20	Unclassified protein
nta0909	266	AT5G08040.1 | Symbols: TOM5 | TOM5 (MITOCHONDRIAL IMPORT RECEPTO...	1e-16	REF|XP_002328637.1| predicted protein [Populus trichocarpa] >...	2e-17	Unclassified protein
nta0910	266	AT5G08040.1 | Symbols: TOM5 | TOM5 (MITOCHONDRIAL IMPORT RECEPTO...	7e-17	REF|XP_002328637.1| predicted protein [Populus trichocarpa] >...	2e-17	Unclassified protein
nta0911	267	AT5G63135.1 | Symbols: | unknown protein | chr5:25325253-253264...	2e-35	REF|XP_002511326.1| conserved hypothetical protein [Ricinus c...	8e-24	Unclassified protein
nta0912	267	AT5G63135.1 | Symbols: | unknown protein | chr5:25325253-253264...	3e-36	REF|XP_002511326.1| conserved hypothetical protein [Ricinus c...	9e-25	Unclassified protein
nta0913	268	AT5G59970.1 | Symbols: | histone H4 | chr5:24146352-24146663 RE...	1e-52	REF|XP_001498098.2| PREDICTED: similar to Hist1h4c protein [E...	2e-39	Unclassified protein
nta0914	268	AT5G59970.1 | Symbols: | histone H4 | chr5:24146352-24146663 RE...	9e-54	REF|XP_001498098.2| PREDICTED: similar to Hist1h4c protein [E...	3e-40	Unclassified protein
nta0915	269	AT4G34700.1 | Symbols: | complex 1 family protein / LVR family ...	1e-49	REF|XP_002313757.1| predicted protein [Populus trichocarpa] >...	4e-50	Unclassified protein
nta0916	269	AT4G34700.1 | Symbols: | complex 1 family protein / LVR family ...	6e-50	REF|XP_002313757.1| predicted protein [Populus trichocarpa] >...	4e-29	Unclassified protein
nta0917	270	AT4G14320.1 | Symbols: | 60S ribosomal protein L36a/L44 (RPL36a...	3e-21	No similarity		Protein synthesis
nta0918	270	AT4G14320.1 | Symbols: | 60S ribosomal protein L36a/L44 (RPL36a...	3e-56	EMB|CBI24890.1| unnamed protein product [Vitis vinifera]	2e-48	Protein synthesis
nta0919	271	AT2G32720.1 | Symbols: B5 #4, ATCB5-B, CB5-B | CB5-B (CYTOCHROME...	2e-58	EMB|CAA50575.1| cytochrome b5 [Nicotiana tabacum]	3e-42	Cellular transport
nta0920	271	AT2G32720.1 | Symbols: B5 #4, ATCB5-B, CB5-B | CB5-B (CYTOCHROME...	1e-59	EMB|CAA50575.1| cytochrome b5 [Nicotiana tabacum]	3e-73	Cellular transport
nta0921	272	AT3G48660.1 | Symbols: | unknown protein | chr3:18029659-180301...	5e-27	No similarity		Unclassified protein
nta0922	272	AT3G48660.1 | Symbols: | unknown protein | chr3:18029659-180301...	5e-27	No similarity		Unclassified protein
nta0923	273	AT1G15250.1 | Symbols: | 60S ribosomal protein L37 (RPL37A) | c...	4e-45	REF|XP_002516579.1| 60S ribosomal protein L37, putative [Rici...	6e-45	Protein synthesis
nta0924	273	AT1G15250.1 | Symbols: | 60S ribosomal protein L37 (RPL37A) | c...	2e-46	REF|XP_002516579.1| 60S ribosomal protein L37, putative [Rici...	3e-45	Protein synthesis
nta0925	274	AT4G27090.1 | Symbols: | 60S ribosomal protein L14 (RPL14B) | c...	6e-30	GB|ABA40467.1| glycoprotein-like protein [Solanum tuberosum]	2e-24	Protein synthesis
nta0926	274	AT4G27090.1 | Symbols: | 60S ribosomal protein L14 (RPL14B) | c...	8e-58	GB|ABA40467.1| glycoprotein-like protein [Solanum tuberosum]	2e-49	Protein synthesis
nta0927	275	AT4G28310.1 | Symbols: | unknown protein | chr4:14017458-140180...	2e-17	EMB|CBI21856.1| unnamed protein product [Vitis vinifera]	1e-17	Unclassified protein
nta0928	275	AT4G28310.1 | Symbols: | unknown protein | chr4:14017458-140180...	2e-33	EMB|CBI21856.1| unnamed protein product [Vitis vinifera]	5e-29	Unclassified protein
nta0929	276	AT5G47550.1 | Symbols: | cysteine protease inhibitor, putative ...	6e-12	No similarity		Unclassified protein
nta0930	276	AT5G47550.1 | Symbols: | cysteine protease inhibitor, putative ...	3e-12	No similarity		Unclassified protein
nta0931	277	AT5G39740.1 | Symbols: OLI7, RPL5B | 60S ribosomal protein L5 (R...	1e-69	GB|ABB16983.1| unknown [Solanum tuberosum]	4e-66	Protein synthesis
nta0932	277	AT5G39740.1 | Symbols: OLI7, RPL5B | 60S ribosomal protein L5 (R...	7e-70	GB|ABB16983.1| unknown [Solanum tuberosum]	3e-66	Protein synthesis
nta0933	278	AT5G41010.1 | Symbols: NRPB12, NRPD12, NRPE12 | NRPB12; DNA bind...	5e-21	REF|XP_002267800.1| PREDICTED: hypothetical protein [Vitis vi...	3e-14	Transcription
nta0934	278	AT5G41010.1 | Symbols: NRPB12, NRPD12, NRPE12 | NRPB12; DNA bind...	4e-21	REF|XP_002267800.1| PREDICTED: hypothetical protein [Vitis vi...	2e-11	Transcription
nta0935	279	AT3G22230.1 | Symbols: | 60S ribosomal protein L27 (RPL27B) | c...	1e-30	REF|XP_002277425.1| PREDICTED: hypothetical protein [Vitis vi...	1e-16	Protein synthesis
nta0936	279	AT4G15000.1 | Symbols: | 60S ribosomal protein L27 (RPL27C) | c...	4e-48	REF|XP_002277425.1| PREDICTED: hypothetical protein [Vitis vi...	8e-36	Protein synthesis
nta0937	280	AT3G09390.1 | Symbols: MT2A, ATMT-K, ATMT-1 | MT2A (METALLOTHION...	2e-29	SP|Q40396.1|MT2_NICGU RecName: Full=Metallothionein-like prot...	7e-25	Unclassified protein
nta0938	280	AT3G09390.1 | Symbols: MT2A, ATMT-K, ATMT-1 | MT2A (METALLOTHION...	2e-29	SP|Q40396.1|MT2_NICGU RecName: Full=Metallothionein-like prot...	6e-25	Unclassified protein
nta0939	281	No similarity		No similarity		No similarity
nta0940	281	No similarity		No similarity		No similarity
nta0941	282	AT5G08040.1 | Symbols: TOM5 | TOM5 (MITOCHONDRIAL IMPORT RECEPTO...	1e-13	No similarity		Unclassified protein
nta0942	282	AT5G08040.1 | Symbols: TOM5 | TOM5 (MITOCHONDRIAL IMPORT RECEPTO...	6e-16	REF|XP_002328637.1| predicted protein [Populus trichocarpa] >...	1e-16	Unclassified protein
nta0943	283	AT5G64140.1 | Symbols: RPS28 | RPS28 (RIBOSOMAL PROTEIN S28); st...	1e-24	EMB|CBI29957.1| unnamed protein product [Vitis vinifera]	6e-20	Protein synthesis
nta0944	283	AT5G64140.1 | Symbols: RPS28 | RPS28 (RIBOSOMAL PROTEIN S28); st...	6e-25	EMB|CBI29957.1| unnamed protein product [Vitis vinifera]	5e-20	Protein synthesis
nta0945	284	AT2G22425.2 | Symbols: | peptidase | chr2:9515079-9515357 FORWARD	3e-34	REF|XP_002311714.1| predicted protein [Populus trichocarpa] >...	3e-32	Unclassified protein
nta0946	284	AT2G22425.2 | Symbols: | peptidase | chr2:9515079-9515357 FORWARD	2e-34	REF|XP_002311714.1| predicted protein [Populus trichocarpa] >...	3e-32	Unclassified protein
nta0947	285	AT3G04400.1 | Symbols: emb2171 | emb2171 (embryo defective 2171)...	6e-20	GB|ACU15002.1| unknown [Glycine max]	7e-18	Protein synthesis
nta0948	285	No similarity		No similarity		Protein synthesis
nta0949	286	AT1G10865.1 | Symbols: | FUNCTIONS IN: molecular_function unkno...	5e-30	REF|XP_002513609.1| conserved hypothetical protein [Ricinus c...	1e-26	Unclassified protein
nta0950	286	AT1G10865.1 | Symbols: | FUNCTIONS IN: molecular_function unkno...	3e-30	REF|XP_002513609.1| conserved hypothetical protein [Ricinus c...	4e-21	Unclassified protein
nta0951	287	AT2G37600.2 | Symbols: | 60S ribosomal protein L36 (RPL36A) | c...	2e-43	No similarity		Protein synthesis
nta0952	287	AT2G37600.2 | Symbols: | 60S ribosomal protein L36 (RPL36A) | c...	2e-43	No similarity		Protein synthesis
nta0953	288	AT4G31985.1 | Symbols: | 60S ribosomal protein L39 (RPL39C) | c...	6e-21	EMB|CBI25619.1| unnamed protein product [Vitis vinifera]	3e-17	Protein synthesis
nta0954	288	AT4G31985.1 | Symbols: | 60S ribosomal protein L39 (RPL39C) | c...	3e-23	EMB|CBI25619.1| unnamed protein product [Vitis vinifera]	4e-21	Protein synthesis
nta0955	289	AT1G01170.2 | Symbols: | ozone-responsive stress-related protei...	1e-27	REF|XP_002283878.1| PREDICTED: hypothetical protein [Vitis vi...	3e-22	Cell rescue,defense and virulence
nta0956	289	AT1G01170.2 | Symbols: | ozone-responsive stress-related protei...	1e-27	REF|XP_002283878.1| PREDICTED: hypothetical protein [Vitis vi...	6e-30	Cell rescue,defense and virulence
nta0957	290	AT5G59970.1 | Symbols: | histone H4 | chr5:24146352-24146663 RE...	8e-51	GB|ABK21562.1| unknown [Picea sitchensis] >gb|ABK25293.1| unk...	5e-36	Unclassified protein
nta0958	290	AT5G59970.1 | Symbols: | histone H4 | chr5:24146352-24146663 RE...	6e-52	GB|ABK21562.1| unknown [Picea sitchensis] >gb|ABK25293.1| unk...	2e-33	Unclassified protein
nta0959	291	AT4G23885.1 | Symbols: | unknown protein | chr4:12419472-124202...	3e-15	GB|ACU19335.1| unknown [Glycine max]	2e-16	Unclassified protein
nta0960	291	AT4G23885.1 | Symbols: | unknown protein | chr4:12419472-124202...	8e-16	GB|ACU19335.1| unknown [Glycine max]	2e-13	Unclassified protein
nta0961	292	AT5G59970.1 | Symbols: | histone H4 | chr5:24146352-24146663 RE...	4e-36	GB|ABK21562.1| unknown [Picea sitchensis] >gb|ABK25293.1| unk...	5e-34	Unclassified protein
nta0962	292	AT5G59970.1 | Symbols: | histone H4 | chr5:24146352-24146663 RE...	2e-52	GB|ABK21562.1| unknown [Picea sitchensis] >gb|ABK25293.1| unk...	6e-38	Unclassified protein
nta0963	293	AT2G46540.1 | Symbols: | unknown protein | chr2:19110687-191116...	1e-21	No similarity		Unclassified protein
nta0964	293	AT2G46540.1 | Symbols: | unknown protein | chr2:19110687-191116...	9e-22	No similarity		Unclassified protein
nta0965	294	AT5G02960.1 | Symbols: | 40S ribosomal protein S23 (RPS23B) | c...	3e-67	GB|ABB16993.1| unknown [Solanum tuberosum]	1e-42	Protein synthesis
nta0966	294	AT5G02960.1 | Symbols: | 40S ribosomal protein S23 (RPS23B) | c...	2e-67	EMB|CBI32689.1| unnamed protein product [Vitis vinifera]	2e-56	Protein synthesis
nta0967	295	AT1G78300.1 | Symbols: GRF2, 14-3-3OMEGA, GF14 OMEGA | GRF2 (GEN...	2e-26	No similarity		Unclassified protein
nta0968	295	AT1G78300.1 | Symbols: GRF2, 14-3-3OMEGA, GF14 OMEGA | GRF2 (GEN...	3e-37	No similarity		Unclassified protein
nta0969	296	AT1G49410.1 | Symbols: TOM6 | TOM6 (translocase of the outer mit...	5e-18	REF|XP_002519115.1| conserved hypothetical protein [Ricinus c...	2e-16	Unclassified protein
nta0970	296	AT1G49410.1 | Symbols: TOM6 | TOM6 (translocase of the outer mit...	4e-18	REF|XP_002519115.1| conserved hypothetical protein [Ricinus c...	1e-16	Unclassified protein
nta0971	297	AT5G27670.1 | Symbols: HTA7 | HTA7 (HISTONE H2A 7); DNA binding ...	1e-30	DBJ|BAC53941.1| H2A histone [Nicotiana tabacum]	1e-23	Unclassified protein
nta0972	297	AT5G59870.1 | Symbols: HTA6 | HTA6; DNA binding | chr5:24115605-...	2e-40	DBJ|BAC53941.1| H2A histone [Nicotiana tabacum]	5e-24	Unclassified protein
nta0973	298	AT3G48140.1 | Symbols: | senescence-associated protein, putativ...	2e-32	REF|XP_002283743.1| PREDICTED: hypothetical protein [Vitis vi...	2e-20	Development
nta0974	298	AT3G48140.1 | Symbols: | senescence-associated protein, putativ...	3e-33	REF|XP_002283743.1| PREDICTED: hypothetical protein [Vitis vi...	2e-20	Development
nta0975	299	AT5G64140.1 | Symbols: RPS28 | RPS28 (RIBOSOMAL PROTEIN S28); st...	3e-24	EMB|CBI29957.1| unnamed protein product [Vitis vinifera]	2e-20	Protein synthesis
nta0976	299	AT5G64140.1 | Symbols: RPS28 | RPS28 (RIBOSOMAL PROTEIN S28); st...	1e-24	EMB|CBI29957.1| unnamed protein product [Vitis vinifera]	2e-20	Protein synthesis
nta0977	300	No similarity		No similarity		No similarity
nta0978	300	No similarity		No similarity		No similarity
nta0979	301	AT1G55020.1 | Symbols: LOX1 | LOX1; lipoxygenase | chr1:20525798...	2e-36	GB|ACO57136.1| lipoxygenase 1 [Capsicum annuum]	3e-14	Metabolism
nta0980	301	No similarity		No similarity		Metabolism
nta0981	302	No similarity		No similarity		No similarity
nta0982	302	No similarity		No similarity		No similarity
nta0983	303	AT5G56670.1 | Symbols: | 40S ribosomal protein S30 (RPS30C) | c...	3e-29	DBJ|BAH91917.1| Os02g0804150 [Oryza sativa Japonica Group]	3e-23	Protein synthesis
nta0984	303	AT5G56670.1 | Symbols: | 40S ribosomal protein S30 (RPS30C) | c...	8e-30	DBJ|BAH91917.1| Os02g0804150 [Oryza sativa Japonica Group]	1e-23	Protein synthesis
nta0985	304	No similarity		No similarity		No similarity
nta0986	304	No similarity		No similarity		No similarity
nta0987	305	AT5G02560.1 | Symbols: HTA12 | HTA12; DNA binding | chr5:575437-...	3e-47	REF|XP_002533104.1| histone h2a, putative [Ricinus communis] ...	5e-36	Unclassified protein
nta0988	305	AT5G02560.1 | Symbols: HTA12 | HTA12; DNA binding | chr5:575437-...	1e-58	REF|XP_002533104.1| histone h2a, putative [Ricinus communis] ...	1e-37	Unclassified protein
nta0989	306	AT5G10980.1 | Symbols: | histone H3 | chr5:3472591-3473349 REVERSE	2e-18	GB|ADB28899.1| histone H3.3-like protein [Lolium perenne]	4e-16	Unclassified protein
nta0990	306	AT5G10980.1 | Symbols: | histone H3 | chr5:3472591-3473349 REVERSE	5e-34	GB|ADB28899.1| histone H3.3-like protein [Lolium perenne]	8e-32	Unclassified protein
nta0991	307	AT1G36240.1 | Symbols: | 60S ribosomal protein L30 (RPL30A) | c...	2e-49	REF|XP_002313617.1| predicted protein [Populus trichocarpa] >...	2e-32	Protein synthesis
nta0992	307	AT1G36240.1 | Symbols: | 60S ribosomal protein L30 (RPL30A) | c...	5e-54	REF|XP_002313617.1| predicted protein [Populus trichocarpa] >...	1e-36	Protein synthesis
nta0993	308	AT5G64140.1 | Symbols: RPS28 | RPS28 (RIBOSOMAL PROTEIN S28); st...	8e-25	EMB|CBI29957.1| unnamed protein product [Vitis vinifera]	7e-20	Protein synthesis
nta0994	308	AT5G64140.1 | Symbols: RPS28 | RPS28 (RIBOSOMAL PROTEIN S28); st...	8e-25	EMB|CBI29957.1| unnamed protein product [Vitis vinifera]	7e-20	Protein synthesis
nta0995	309	AT5G09510.2 | Symbols: | 40S ribosomal protein S15 (RPS15D) | c...	1e-16	No similarity		Protein synthesis
nta0996	309	AT5G09510.2 | Symbols: | 40S ribosomal protein S15 (RPS15D) | c...	6e-32	GB|ABB86257.1| 40S ribosomal protein S15-like [Solanum tubero...	4e-17	Protein synthesis
nta0997	310	AT5G09570.1 | Symbols: | FUNCTIONS IN: molecular_function unkno...	9e-21	REF|XP_002532758.1| conserved hypothetical protein [Ricinus c...	2e-20	Unclassified protein
nta0998	310	AT5G09570.1 | Symbols: | FUNCTIONS IN: molecular_function unkno...	6e-21	REF|XP_002532758.1| conserved hypothetical protein [Ricinus c...	8e-21	Unclassified protein
nta0999	311	No similarity		No similarity		No similarity
nta1000	311	No similarity		No similarity		No similarity
nta1001	312	AT3G05590.1 | Symbols: RPL18 | RPL18 (RIBOSOMAL PROTEIN L18); st...	5e-15	No similarity		Protein synthesis
nta1002	312	No similarity		No similarity		Protein synthesis
nta1003	313	AT2G31610.1 | Symbols: | 40S ribosomal protein S3 (RPS3A) | chr...	2e-14	GB|ABB87113.1| unknown [Solanum tuberosum]	2e-20	Protein synthesis
nta1004	313	No similarity		No similarity		Protein synthesis
nta1005	314	No similarity		GB|ACU14662.1| unknown [Glycine max]	1e-10	Unclassified protein
nta1006	314	No similarity		No similarity		Unclassified protein
nta1007	315	AT3G07230.1 | Symbols: | wound-responsive protein-related | chr...	1e-15	No similarity		Unclassified protein
nta1008	315	No similarity		No similarity		Unclassified protein
nta1009	316	No similarity		No similarity		No similarity
nta1010	316	No similarity		No similarity		No similarity
nta1011	317	No similarity		No similarity		No similarity
nta1012	317	No similarity		No similarity		No similarity
nta1013	318	AT1G74060.1 | Symbols: | 60S ribosomal protein L6 (RPL6B) | chr...	3e-15	SP|P34091.1|RL6_MESCR RecName: Full=60S ribosomal protein L6;...	4e-15	Protein synthesis
nta1014	318	No similarity		No similarity		Protein synthesis
nta1015	319	No similarity		No similarity		No similarity
nta1016	319	No similarity		No similarity		No similarity
nta1017	320	No similarity		No similarity		No similarity
nta1018	320	No similarity		No similarity		No similarity
nta1019	321	No similarity		REF|XP_002488956.1| hypothetical protein SORBIDRAFT_1211s0020...	2e-19	Unclassified protein
nta1020	321	No similarity		GB|AAX26869.1| unknown [Schistosoma japonicum]	4e-21	Unclassified protein
nta1021	322	No similarity		No similarity		No similarity
nta1022	322	No similarity		No similarity		No similarity
nta1023	323	AT3G19430.1 | Symbols: | late embryogenesis abundant protein-re...	1e-10	No similarity		Biogenesis of cellular components
nta1024	324	AT5G25450.1 | Symbols: | ubiquinol-cytochrome C reductase compl...	1e-10	No similarity		Energy
nta1025	325	AT2G03430.1 | Symbols: | ankyrin repeat family protein | chr2:1...	1e-10	No similarity		Unclassified protein
nta1026	326	AT1G27400.1 | Symbols: | 60S ribosomal protein L17 (RPL17A) | c...	1e-10	No similarity		Protein synthesis
nta1027	327	AT3G15360.1 | Symbols: ATHM4, TRX-M4, ATM4 | TRX-M4 (ARABIDOPSIS...	1e-10	No similarity		Cellular transport
nta1028	328	AT5G35520.1 | Symbols: MIS12, ATMIS12 | MIS12 (MINICHROMOSOME IN...	1e-10	DBJ|BAI48082.1| MIS12 homologue [Nicotiana tabacum]	3e-47	Cell cycle and DNA processing
nta1029	329	AT4G13520.1 | Symbols: SMAP1 | SMAP1 (SMALL ACIDIC PROTEIN 1) | ...	6e-11	No similarity		Cell cycle and DNA processing
nta1030	330	AT4G38740.1 | Symbols: ROC1 | ROC1 (ROTAMASE CYP 1); peptidyl-pr...	4e-11	GB|ACB05668.1| cyclophilin [Capsicum annuum]	2e-14	Protein fate
nta1031	331	AT3G14720.1 | Symbols: ATMPK19, MPK19 | ATMPK19; MAP kinase | ch...	4e-11	GB|AAN75467.1| mitogen-activated protein kinase [Solanum lyco...	2e-16	Metabolism
nta1032	332	AT1G68725.1 | Symbols: AGP19, ATAGP19 | AGP19 (ARABINOGALACTAN-P...	4e-11	No similarity		Unclassified protein
nta1033	333	AT2G45240.1 | Symbols: MAP1A | MAP1A (METHIONINE AMINOPEPTIDASE ...	3e-11	No similarity		Protein fate
nta1034	334	AT2G28070.1 | Symbols: | ABC transporter family protein | chr2:...	3e-11	REF|XP_002273792.1| PREDICTED: hypothetical protein [Vitis vi...	2e-12	Metabolism
nta1035	335	AT2G40765.1 | Symbols: | unknown protein | chr2:17012301-170130...	3e-11	SP|P48505.2|UCR11_SOLTU RecName: Full=Ubiquinol-cytochrome c ...	5e-13	Unclassified protein
nta1036	336	AT4G26190.1 | Symbols: | FUNCTIONS IN: molecular_function unkno...	2e-11	REF|XP_002336614.1| predicted protein [Populus trichocarpa] >...	8e-21	Unclassified protein
nta1037	337	AT5G01980.1 | Symbols: | zinc finger (C3HC4-type RING finger) f...	1e-11	No similarity		Unclassified protein
nta1038	338	AT3G52230.1 | Symbols: | unknown protein | chr3:19371325-193723...	1e-11	No similarity		Unclassified protein
nta1039	339	AT3G08530.1 | Symbols: | clathrin heavy chain, putative | chr3:...	1e-11	REF|XP_002316201.1| predicted protein [Populus trichocarpa] >...	8e-15	Unclassified protein
nta1040	340	AT3G50340.1 | Symbols: | unknown protein | chr3:18665333-186665...	1e-11	No similarity		Unclassified protein
nta1041	341	AT3G11210.1 | Symbols: | GDSL-motif lipase/hydrolase family pro...	9e-12	REF|XP_002270907.1| PREDICTED: hypothetical protein [Vitis vi...	2e-12	Metabolism
nta1042	342	AT3G12587.1 | Symbols: | unknown protein | chr3:3994586-3994699...	7e-12	No similarity		Unclassified protein
nta1043	343	AT3G58110.1 | Symbols: | unknown protein | chr3:21516775-215191...	7e-12	No similarity		Unclassified protein
nta1044	344	AT1G18040.1 | Symbols: CDKD1;3, AT;CDCKD;3, CAK2AT | CDKD1;3 (CY...	3e-12	DBJ|BAF75824.1| CDK activating kinase [Nicotiana tabacum]	1e-31	Metabolism
nta1045	345	AT5G24105.1 | Symbols: AGP41 | AGP41 (ARABINOGALACTAN-PROTEIN 41...	2e-12	No similarity		Unclassified protein
nta1046	346	AT3G51800.2 | Symbols: ATG2 | ATG2; aminopeptidase/ metalloexope...	2e-12	No similarity		Protein fate
nta1047	347	AT1G71840.1 | Symbols: | transducin family protein / WD-40 repe...	2e-12	REF|XP_002326013.1| predicted protein [Populus trichocarpa] >...	6e-12	Unclassified protein
nta1048	348	AT5G51400.1 | Symbols: | unknown protein | chr5:20878784-208800...	2e-12	REF|XP_002510957.1| conserved hypothetical protein [Ricinus c...	2e-15	Unclassified protein
nta1049	349	AT5G16010.1 | Symbols: | 3-oxo-5-alpha-steroid 4-dehydrogenase ...	1e-12	REF|XP_002310966.1| predicted protein [Populus trichocarpa] >...	1e-11	Metabolism
nta1050	350	AT5G38380.2 | Symbols: | unknown protein | chr5:15345660-153479...	1e-12	EMB|CBI33646.1| unnamed protein product [Vitis vinifera]	9e-12	Unclassified protein
nta1051	351	AT5G66170.2 | Symbols: | FUNCTIONS IN: molecular_function unkno...	1e-12	REF|XP_002265009.1| PREDICTED: hypothetical protein [Vitis vi...	5e-12	Cell fate
nta1052	352	AT1G16270.1 | Symbols: | protein kinase family protein | chr1:5...	1e-12	EMB|CBI27196.1| unnamed protein product [Vitis vinifera]	2e-13	Metabolism
nta1053	353	AT5G06210.1 | Symbols: | RNA-binding protein, putative | chr5:1...	1e-12	EMB|CBI30340.1| unnamed protein product [Vitis vinifera]	1e-15	Unclassified protein
nta1054	354	AT4G16830.3 | Symbols: | nuclear RNA-binding protein (RGGA) | c...	1e-12	GB|AAF14242.1|AF110226_1 nuclear RNA binding protein [Nicotia...	2e-27	Unclassified protein
nta1055	355	AT2G43730.1 | Symbols: | lectin-related | chr2:18124821-1812566...	1e-12	GB|ABA40466.1| unknown [Solanum tuberosum]	8e-43	Unclassified protein
nta1056	356	AT1G20696.1 | Symbols: HMGB3, NFD3, NFD03 | HMGB3 (HIGH MOBILITY...	1e-12	No similarity		Cell cycle and DNA processing
nta1057	357	AT3G20000.1 | Symbols: TOM40 | TOM40; P-P-bond-hydrolysis-driven...	9e-13	REF|XP_002264051.1| PREDICTED: hypothetical protein [Vitis vi...	1e-12	Protein fate
nta1058	358	AT1G55365.1 | Symbols: | unknown protein | chr1:20673983-206743...	8e-13	REF|XP_002319693.1| predicted protein [Populus trichocarpa] >...	6e-16	Unclassified protein
nta1059	359	AT3G08580.2 | Symbols: AAC1 | AAC1 (ADP/ATP CARRIER 1); ATP:ADP ...	6e-13	GB|ABB55387.1| ADP,ATP carrier protein precursor-like [Solanu...	1e-10	Unclassified protein
nta1060	360	AT1G36160.1 | Symbols: ACC1, AT-ACC1, EMB22, GK, PAS3 | ACC1 (AC...	6e-13	EMB|CBI19128.1| unnamed protein product [Vitis vinifera]	2e-11	Metabolism
nta1061	361	AT2G24490.2 | Symbols: RPA2, ATRPA2, ROR1 | RPA2 (REPLICON PROTE...	5e-13	REF|XP_002527967.1| Replication protein A 30 kDa subunit, put...	4e-15	Cell cycle and DNA processing
nta1062	362	AT5G48480.1 | Symbols: | unknown protein | chr5:19644814-196456...	4e-13	GB|AAO43000.1| early tobacco anther 1 [Nicotiana tabacum]	5e-40	Unclassified protein
nta1063	363	AT5G04750.1 | Symbols: | F1F0-ATPase inhibitor protein, putativ...	3e-13	No similarity		Unclassified protein
nta1064	364	AT5G51510.1 | Symbols: | unknown protein | chr5:20921512-209228...	3e-13	REF|XP_002264446.1| PREDICTED: hypothetical protein isoform 1...	8e-26	Unclassified protein
nta1065	365	AT2G01100.3 | Symbols: | unknown protein | chr2:82245-82988 FOR...	3e-13	No similarity		Unclassified protein
nta1066	366	AT2G30695.2 | Symbols: | FUNCTIONS IN: molecular_function unkno...	3e-13	No similarity		Unclassified protein
nta1067	367	AT5G04750.1 | Symbols: | F1F0-ATPase inhibitor protein, putativ...	2e-13	No similarity		Unclassified protein
nta1068	368	AT5G40382.1 | Symbols: | cytochrome-c oxidase | chr5:16155486-1...	2e-13	No similarity		Unclassified protein
nta1069	369	AT4G12400.2 | Symbols: | stress-inducible protein, putative | c...	2e-13	DBJ|BAH19733.1| AT4G12400 [Arabidopsis thaliana]	5e-11	Cell rescue,defense and virulence
nta1070	370	AT3G12410.1 | Symbols: | 3'-5' exonuclease/ nucleic acid bindin...	2e-13	REF|XP_002277541.1| PREDICTED: hypothetical protein [Vitis vi...	6e-32	Unclassified protein
nta1071	371	AT1G53200.2 | Symbols: | unknown protein | chr1:19840486-198426...	2e-13	EMB|CBI20229.1| unnamed protein product [Vitis vinifera]	5e-37	Unclassified protein
nta1072	372	AT1G09760.1 | Symbols: U2A' | U2A' (U2 small nuclear ribonucleop...	2e-13	No similarity		Transcription
nta1073	373	AT4G10650.1 | Symbols: | GTP binding | chr4:6574472-6576231 REV...	7e-14	REF|XP_002526350.1| GTP binding protein, putative [Ricinus co...	2e-12	Unclassified protein
nta1074	374	AT3G07910.1 | Symbols: | FUNCTIONS IN: molecular_function unkno...	7e-14	REF|XP_002298477.1| predicted protein [Populus trichocarpa] >...	1e-17	Unclassified protein
nta1075	375	AT4G26110.1 | Symbols: NAP1;1, ATNAP1;1 | NAP1;1 (NUCLEOSOME ASS...	5e-14	No similarity		Unclassified protein
nta1076	376	AT3G51890.1 | Symbols: | protein binding / structural molecule ...	5e-14	REF|XP_002269465.1| PREDICTED: hypothetical protein [Vitis vi...	2e-22	Unclassified protein
nta1077	377	AT5G47550.1 | Symbols: | cysteine protease inhibitor, putative ...	3e-14	No similarity		Unclassified protein
nta1078	378	AT3G56150.1 | Symbols: EIF3C, ATEIF3C-1, EIF3C-1, ATTIF3C1, TIF3...	3e-14	REF|XP_002281426.1| PREDICTED: hypothetical protein [Vitis vi...	2e-14	Protein synthesis
nta1079	379	AT2G30280.1 | Symbols: | unknown protein | chr2:12909804-129118...	3e-14	No similarity		Unclassified protein
nta1080	380	AT3G16170.1 | Symbols: | acyl-activating enzyme 13 (AAE13) | ch...	2e-14	No similarity		Unclassified protein
nta1081	381	AT2G21620.1 | Symbols: RD2 | RD2 | chr2:9248749-9249986 FORWARD	2e-14	GB|ACU14520.1| unknown [Glycine max] >gb|ACU24076.1| unknown ...	4e-11	Cell rescue,defense and virulence
nta1082	382	AT2G33220.1 | Symbols: | FUNCTIONS IN: molecular_function unkno...	2e-14	REF|XP_002465711.1| hypothetical protein SORBIDRAFT_01g044350...	2e-12	Unclassified protein
nta1083	383	AT2G22250.3 | Symbols: ATAAT, AAT, MEE17 | aminotransferase clas...	2e-14	REF|XP_002528972.1| aspartate aminotransferase, putative [Ric...	1e-12	Metabolism
nta1084	384	AT2G27530.2 | Symbols: PGY1 | PGY1 (PIGGYBACK1); RNA binding / s...	2e-14	REF|NP_563813.2| 60S ribosomal protein L10A (RPL10aA) [Arabid...	3e-13	Protein synthesis
nta1085	385	AT5G58640.2 | Symbols: | selenoprotein-related | chr5:23697996-...	2e-14	REF|XP_002264265.1| PREDICTED: hypothetical protein [Vitis vi...	7e-18	Unclassified protein
nta1086	386	AT3G15395.4 | Symbols: | unknown protein | chr3:5201014-5201307...	1e-14	No similarity		Unclassified protein
nta1087	387	AT3G09890.2 | Symbols: | ankyrin repeat family protein | chr3:3...	1e-14	No similarity		Unclassified protein
nta1088	388	AT5G02560.1 | Symbols: HTA12 | HTA12; DNA binding | chr5:575437-...	1e-14	No similarity		Unclassified protein
nta1089	389	AT2G27260.1 | Symbols: | FUNCTIONS IN: molecular_function unkno...	1e-14	No similarity		Unclassified protein
nta1090	390	AT2G32810.1 | Symbols: BGAL9 | BGAL9 (Beta galactosidase 9); bet...	7e-15	GB|AAF70821.1|AF154420_1 beta-galactosidase [Solanum lycopers...	3e-25	Metabolism
nta1091	391	AT5G08040.1 | Symbols: TOM5 | TOM5 (MITOCHONDRIAL IMPORT RECEPTO...	5e-15	REF|XP_002514647.1| conserved hypothetical protein [Ricinus c...	6e-16	Unclassified protein
nta1092	392	AT1G20450.2 | Symbols: LTI29, LTI45, ERD10 | ERD10 (EARLY RESPON...	5e-15	DBJ|BAD13500.1| dehydrin [Nicotiana tabacum]	6e-22	Cell rescue,defense and virulence
nta1093	393	AT2G34480.1 | Symbols: | 60S ribosomal protein L18A (RPL18aB) |...	4e-15	No similarity		Protein synthesis
nta1094	394	AT5G65495.1 | Symbols: | unknown protein | chr5:26180507-261807...	2e-15	No similarity		Unclassified protein
nta1095	395	AT1G27435.1 | Symbols: | unknown protein | chr1:9527956-9528814...	2e-15	No similarity		Unclassified protein
nta1096	396	AT4G23885.1 | Symbols: | unknown protein | chr4:12419472-124202...	2e-15	GB|ACU19335.1| unknown [Glycine max]	1e-12	Unclassified protein
nta1097	397	AT5G11900.1 | Symbols: | eukaryotic translation initiation fact...	2e-15	REF|XP_002514117.1| Density-regulated protein, putative [Rici...	1e-15	Protein synthesis
nta1098	398	AT5G53860.2 | Symbols: emb2737 | emb2737 (embryo defective 2737)...	2e-15	REF|XP_002285059.1| PREDICTED: hypothetical protein isoform 2...	4e-16	Development
nta1099	399	AT2G30970.2 | Symbols: ASP1 | ASP1 (ASPARTATE AMINOTRANSFERASE 1...	1e-15	DBJ|BAD93907.1| aspartate aminotransferase [Arabidopsis thali...	2e-13	Metabolism
nta1100	400	AT1G17310.1 | Symbols: | MADS-box protein (AGL100) | chr1:59280...	1e-15	DBJ|BAA25245.1| transcription factor [Ceratopteris richardii]	5e-16	Cell cycle and DNA processing
nta1101	401	AT5G12030.1 | Symbols: AT-HSP17.6A, HSP17.6 | AT-HSP17.6A (ARABI...	1e-15	GB|AAC14577.1| class II small heat shock protein Le-HSP17.6 [...	5e-31	Protein fate
nta1102	402	AT3G18430.1 | Symbols: | calcium-binding EF hand family protein...	8e-16	REF|XP_002276287.1| PREDICTED: hypothetical protein isoform 1...	3e-12	Protein fate
nta1103	403	AT3G07230.1 | Symbols: | wound-responsive protein-related | chr...	8e-16	No similarity		Unclassified protein
nta1104	404	AT5G65770.2 | Symbols: LINC4 | LINC4 (LITTLE NUCLEI4) | chr5:263...	6e-16	EMB|CBI29518.1| unnamed protein product [Vitis vinifera]	1e-13	Unclassified protein
nta1105	405	AT4G11660.1 | Symbols: AT-HSFB2B, HSFB2B | AT-HSFB2B; transcript...	6e-16	GB|ADC94861.1| HSP transcription factor [Vitis pseudoreticulata]	4e-15	Cell cycle and DNA processing
nta1106	406	AT3G07170.1 | Symbols: | sterile alpha motif (SAM) domain-conta...	6e-16	REF|XP_002521071.1| transferase, transferring glycosyl groups...	1e-25	Metabolism
nta1107	407	AT5G48335.1 | Symbols: | unknown protein | chr5:19588083-195893...	5e-16	REF|XP_002524568.1| conserved hypothetical protein [Ricinus c...	4e-28	Unclassified protein
nta1108	408	AT5G18790.1 | Symbols: | ribosomal protein L33 family protein |...	4e-16	REF|XP_002516842.1| structural constituent of ribosome, putat...	5e-11	Protein synthesis
nta1109	409	AT1G22540.1 | Symbols: | proton-dependent oligopeptide transpor...	4e-16	REF|XP_002327274.1| predicted protein [Populus trichocarpa] >...	1e-15	Cellular transport
nta1110	410	AT3G22300.1 | Symbols: RPS10 | RPS10 (RIBOSOMAL PROTEIN S10); st...	4e-16	GB|AAD05241.1| ribosomal protein subunit 10 [Solanum tuberosum]	2e-30	Protein synthesis
nta1111	411	AT2G35520.2 | Symbols: DAD2 | DAD2 (DEFENDER AGAINST CELL DEATH ...	3e-16	No similarity		Cell fate
nta1112	412	AT5G14690.1 | Symbols: | unknown protein | chr5:4733862-4734515...	3e-16	REF|XP_002524652.1| conserved hypothetical protein [Ricinus c...	8e-14	Unclassified protein
nta1113	413	AT1G78300.1 | Symbols: GRF2, 14-3-3OMEGA, GF14 OMEGA | GRF2 (GEN...	2e-16	No similarity		Unclassified protein
nta1114	414	AT4G13520.1 | Symbols: SMAP1 | SMAP1 (SMALL ACIDIC PROTEIN 1) | ...	2e-16	No similarity		Cell cycle and DNA processing
nta1115	415	AT2G33880.1 | Symbols: WOX9, HB-3, STIP | HB-3; transcription fa...	2e-16	GB|ABO93067.1| SISTER OF EVERGREEN [Petunia x hybrida]	2e-35	Transcription
nta1116	416	AT2G31270.1 | Symbols: ATCDT1A, CDT1A, CDT1 | CDT1A (ARABIDOPSIS...	1e-16	EMB|CBI37094.1| unnamed protein product [Vitis vinifera]	2e-31	Metabolism
nta1117	417	AT3G17330.2 | Symbols: ECT6 | ECT6 (evolutionarily conserved C-t...	9e-17	REF|XP_002274485.1| PREDICTED: hypothetical protein [Vitis vi...	4e-16	Unclassified protein
nta1118	418	AT3G10950.1 | Symbols: | 60S ribosomal protein L37a (RPL37aB) |...	8e-17	No similarity		Protein synthesis
nta1119	419	AT2G27710.3 | Symbols: | 60S acidic ribosomal protein P2 (RPP2B...	6e-17	No similarity		Protein synthesis
nta1120	420	AT4G26055.1 | Symbols: | unknown protein | chr4:13214098-132144...	4e-17	No similarity		Unclassified protein
nta1121	421	AT4G05530.1 | Symbols: IBR1, SDRA | IBR1 (INDOLE-3-BUTYRIC ACID ...	4e-17	REF|XP_002518407.1| short-chain dehydrogenase, putative [Rici...	1e-15	Unclassified protein
nta1122	422	AT5G41685.1 | Symbols: | mitochondrial import receptor subunit ...	4e-17	SP|O82067.3|TOM7A_SOLTU RecName: Full=Mitochondrial import re...	2e-18	Cellular transport
nta1123	423	AT5G16390.2 | Symbols: CAC1, CAC1A, BCCP, BCCP1, CAC1-A, BCCP-1 ...	4e-17	REF|XP_002526099.1| Biotin carboxyl carrier protein subunit o...	7e-19	Metabolism
nta1124	424	AT5G56010.1 | Symbols: HSP81-3 | HSP81-3; ATP binding / unfolded...	4e-17	DBJ|BAE97400.1| heat shock protein 90 [Nicotiana tabacum]	6e-26	Protein fate
nta1125	425	AT4G27500.1 | Symbols: PPI1 | PPI1 (PROTON PUMP INTERACTOR 1); p...	3e-17	No similarity		Unclassified protein
nta1126	426	AT5G39850.1 | Symbols: | 40S ribosomal protein S9 (RPS9C) | chr...	3e-17	No similarity		Protein synthesis
nta1127	427	AT5G03340.1 | Symbols: | cell division cycle protein 48, putati...	3e-17	GB|ACS28251.1| cell division control protein [Nicotiana gluti...	5e-17	Metabolism
nta1128	428	AT3G55340.1 | Symbols: PHIP1 | PHIP1 (PHRAGMOPLASTIN INTERACTING...	2e-17	No similarity		Unclassified protein
nta1129	429	AT2G44750.2 | Symbols: TPK2 | TPK2 (Thiamin pyrophosphokinase 2)...	2e-17	DBJ|BAH57065.1| AT2G44750 [Arabidopsis thaliana]	6e-11	Metabolism
nta1130	430	AT3G17850.1 | Symbols: | protein kinase, putative | chr3:610985...	2e-17	EMB|CBI15605.1| unnamed protein product [Vitis vinifera]	1e-22	Metabolism
nta1131	431	AT5G11520.1 | Symbols: ASP3, YLS4 | ASP3 (ASPARTATE AMINOTRANSFE...	1e-17	REF|XP_002284313.1| PREDICTED: hypothetical protein [Vitis vi...	1e-10	Metabolism
nta1132	432	AT5G41685.1 | Symbols: | mitochondrial import receptor subunit ...	1e-17	SP|O82067.3|TOM7A_SOLTU RecName: Full=Mitochondrial import re...	2e-23	Cellular transport
nta1133	433	AT3G49910.1 | Symbols: | 60S ribosomal protein L26 (RPL26A) | c...	1e-17	No similarity		Protein synthesis
nta1134	434	AT1G55020.1 | Symbols: LOX1 | LOX1; lipoxygenase | chr1:20525798...	9e-18	GB|ABF60002.1| lipoxygenase 2 [Actinidia deliciosa]	1e-19	Metabolism
nta1135	435	AT4G22820.2 | Symbols: | zinc finger (AN1-like) family protein ...	9e-18	GB|ACM68456.1| stress-associated protein 6 [Solanum pennellii]	2e-36	Unclassified protein
nta1136	436	AT3G18520.1 | Symbols: HDA15, ATHDA15 | HDA15; histone deacetyla...	8e-18	No similarity		Cell cycle and DNA processing
nta1137	437	AT2G29590.1 | Symbols: | thioesterase family protein | chr2:126...	7e-18	REF|XP_002520431.1| acyl-CoA thioesterase, putative [Ricinus ...	1e-23	Metabolism
nta1138	438	AT3G14430.1 | Symbols: | unknown protein | chr3:4824399-4824732...	5e-18	No similarity		Unclassified protein
nta1139	439	AT2G31890.1 | Symbols: ATRAP, RAP | RAP | chr2:13557100-13559715...	5e-18	REF|NP_850176.1| RAP [Arabidopsis thaliana] >gb|AAL57655.1| A...	3e-13	Unclassified protein
nta1140	440	AT2G21950.1 | Symbols: SKIP6 | SKIP6 (SKP1 interacting partner 6...	5e-18	EMB|CBI21507.1| unnamed protein product [Vitis vinifera]	3e-22	Protein fate
nta1141	441	AT4G34555.1 | Symbols: | 40S ribosomal protein S25, putative | ...	5e-18	No similarity		Protein synthesis
nta1142	442	AT1G32583.1 | Symbols: | FUNCTIONS IN: molecular_function unkno...	4e-18	REF|XP_002280540.1| PREDICTED: hypothetical protein [Vitis vi...	3e-16	Unclassified protein
nta1143	443	AT2G04410.1 | Symbols: | FUNCTIONS IN: molecular_function unkno...	4e-18	REF|XP_002532206.1| NOI, putative [Ricinus communis] >gb|EEF3...	2e-22	Unclassified protein
nta1144	444	AT5G11240.1 | Symbols: | transducin family protein / WD-40 repe...	4e-18	EMB|CAN62455.1| hypothetical protein [Vitis vinifera]	2e-38	Unclassified protein
nta1145	445	AT4G16830.3 | Symbols: | nuclear RNA-binding protein (RGGA) | c...	3e-18	No similarity		Unclassified protein
nta1146	446	AT4G23160.1 | Symbols: | protein kinase family protein | chr4:1...	3e-18	DBJ|BAD99221.1| polypepetide with reverse transcriptase and R...	3e-19	Metabolism
nta1147	447	AT4G27500.1 | Symbols: PPI1 | PPI1 (PROTON PUMP INTERACTOR 1); p...	2e-18	No similarity		Unclassified protein
nta1148	448	AT3G50845.1 | Symbols: | FUNCTIONS IN: molecular_function unkno...	2e-18	GB|ACU13490.1| unknown [Glycine max]	4e-12	Unclassified protein
nta1149	449	AT4G13340.1 | Symbols: | leucine-rich repeat family protein / e...	2e-18	No similarity		Unclassified protein
nta1150	450	AT2G38710.2 | Symbols: | AMMECR1 family | chr2:16184517-1618676...	1e-18	REF|XP_002515762.1| AMME syndrome candidateprotein 1 protein,...	8e-11	Unclassified protein
nta1151	451	AT1G02145.3 | Symbols: | transferase, transferring glycosyl gro...	1e-18	REF|XP_002526470.1| glycosyltransferase, putative [Ricinus co...	6e-20	Unclassified protein
nta1152	452	AT3G19190.1 | Symbols: ATATG2, ATG2 | FUNCTIONS IN: molecular_fu...	1e-18	REF|XP_002518778.1| conserved hypothetical protein [Ricinus c...	9e-24	Unclassified protein
nta1153	453	AT1G05760.1 | Symbols: RTM1 | RTM1 (restricted tev movement 1); ...	1e-18	GB|ABA40466.1| unknown [Solanum tuberosum]	8e-30	Unclassified protein
nta1154	454	AT1G33970.4 | Symbols: | avirulence-responsive protein, putativ...	8e-19	No similarity		Unclassified protein
nta1155	455	AT1G05760.1 | Symbols: RTM1 | RTM1 (restricted tev movement 1); ...	8e-19	GB|ABA40466.1| unknown [Solanum tuberosum]	9e-36	Unclassified protein
nta1156	456	AT5G50740.3 | Symbols: | metal ion binding | chr5:20635983-2063...	6e-19	No similarity		Unclassified protein
nta1157	457	AT3G14100.1 | Symbols: | oligouridylate-binding protein, putati...	5e-19	EMB|CAB75429.1| oligouridylate binding protein [Nicotiana plu...	4e-14	Unclassified protein
nta1158	458	AT2G43780.2 | Symbols: | unknown protein | chr2:18136444-181366...	3e-19	DBJ|BAF16312.2| Os05g0103800 [Oryza sativa Japonica Group]	3e-20	Unclassified protein
nta1159	459	AT1G55805.1 | Symbols: | BolA-like family protein | chr1:208589...	3e-19	REF|NP_001151829.1| UV-induced protein uvi31 [Zea mays] >gb|A...	5e-21	Transcription
nta1160	460	AT3G15010.2 | Symbols: | RNA recognition motif (RRM)-containing...	1e-19	No similarity		Unclassified protein
nta1161	461	AT4G03180.1 | Symbols: | unknown protein | chr4:1403289-1404663...	1e-19	EMB|CBI32264.1| unnamed protein product [Vitis vinifera]	2e-18	Unclassified protein
nta1162	462	AT5G27670.1 | Symbols: HTA7 | HTA7 (HISTONE H2A 7); DNA binding ...	9e-20	DBJ|BAC53941.1| H2A histone [Nicotiana tabacum]	6e-11	Unclassified protein
nta1163	463	AT3G46560.1 | Symbols: TIM9, emb2474 | TIM9; P-P-bond-hydrolysis...	8e-20	REF|XP_002265562.1| PREDICTED: hypothetical protein [Vitis vi...	2e-19	Protein fate
nta1164	464	AT3G53740.4 | Symbols: | 60S ribosomal protein L36 (RPL36B) | c...	7e-20	REF|XP_002513689.1| 60S ribosomal protein L36e, putative [Ric...	6e-12	Protein synthesis
nta1165	465	AT3G52590.1 | Symbols: UBQ1, EMB2167, ERD16, HAP4 | UBQ1 (UBIQUI...	7e-20	GB|ACU14903.1| unknown [Glycine max]	3e-12	Protein synthesis
nta1166	466	AT3G02468.1 | Symbols: CPuORF9 | CPuORF9 (Conserved peptide upst...	7e-20	GB|AAR84407.1| S-adenosylmethionine decarboxylase uORF [Daucu...	4e-13	Unclassified protein
nta1167	467	AT2G28550.1 | Symbols: RAP2.7, TOE1 | RAP2.7 (RELATED TO AP2.7);...	7e-20	GB|ACY30435.1| apetala 2-like protein [Nicotiana tabacum]	3e-46	Cell cycle and DNA processing
nta1168	468	AT2G25720.1 | Symbols: | unknown protein | chr2:10955664-109560...	6e-20	GB|AAU90329.1| hypothetical protein SDM1_56t00007 [Solanum de...	2e-30	Unclassified protein
nta1169	469	AT1G27330.1 | Symbols: | FUNCTIONS IN: molecular_function unkno...	5e-20	No similarity		Unclassified protein
nta1170	470	AT3G02555.1 | Symbols: | unknown protein | chr3:540024-540955 R...	5e-20	No similarity		Unclassified protein
nta1171	471	AT4G33090.1 | Symbols: APM1, ATAPM1 | APM1 (AMINOPEPTIDASE M1); ...	4e-20	REF|XP_002280239.1| PREDICTED: hypothetical protein [Vitis vi...	1e-13	Protein fate
nta1172	472	AT3G58450.2 | Symbols: | universal stress protein (USP) family ...	4e-20	REF|XP_002319486.1| predicted protein [Populus trichocarpa] >...	2e-36	Cell rescue,defense and virulence
nta1173	473	AT3G48560.1 | Symbols: CSR1, ALS, AHAS, TZP5, IMR1 | CSR1 (CHLOR...	4e-20	SP|P09342.1|ILVB1_TOBAC RecName: Full=Acetolactate synthase 1...	2e-38	Metabolism
nta1174	474	AT2G21380.1 | Symbols: | kinesin motor protein-related | chr2:9...	3e-20	EMB|CBI18998.1| unnamed protein product [Vitis vinifera]	1e-17	Unclassified protein
nta1175	475	AT3G13580.1 | Symbols: | 60S ribosomal protein L7 (RPL7D) | chr...	2e-20	No similarity		Protein synthesis
nta1176	476	AT1G09790.1 | Symbols: COBL6 | COBL6 (COBRA-LIKE PROTEIN 6 PRECU...	2e-20	REF|XP_002264330.1| PREDICTED: hypothetical protein [Vitis vi...	4e-21	Unclassified protein
nta1177	477	AT1G01370.2 | Symbols: HTR12, CENH3 | HTR12; DNA binding | chr1:...	2e-20	DBJ|BAH03514.1| centromere specific histone H3 variant [Nicot...	4e-34	Unclassified protein
nta1178	478	AT1G60500.1 | Symbols: | dynamin family protein | chr1:22291582...	1e-20	No similarity		Metabolism
nta1179	479	AT3G18640.1 | Symbols: | zinc finger protein-related | chr3:641...	1e-20	EMB|CBI19970.1| unnamed protein product [Vitis vinifera]	3e-21	Unclassified protein
nta1180	480	AT4G25140.1 | Symbols: OLEO1, OLE1 | OLEO1 (OLEOSIN 1) | chr4:12...	1e-20	GB|AAX49392.1| OLE-4 [Coffea canephora]	1e-21	Metabolism
nta1181	481	AT4G26000.1 | Symbols: PEP | PEP (PEPPER); RNA binding / nucleic...	1e-20	REF|XP_002332094.1| predicted protein [Populus trichocarpa] >...	2e-55	Unclassified protein
nta1182	482	AT5G04670.1 | Symbols: | FUNCTIONS IN: molecular_function unkno...	9e-21	REF|XP_002532013.1| conserved hypothetical protein [Ricinus c...	1e-18	Unclassified protein
nta1183	483	AT1G51200.2 | Symbols: | zinc finger (AN1-like) family protein ...	9e-21	GB|ACM68442.1| stress-associated protein 5 [Solanum lycopersi...	7e-47	Unclassified protein
nta1184	484	AT1G74480.1 | Symbols: | RWP-RK domain-containing protein | chr...	8e-21	EMB|CBI15219.1| unnamed protein product [Vitis vinifera]	1e-15	Transcription
nta1185	485	AT5G66140.1 | Symbols: PAD2 | PAD2 (PROTEASOME ALPHA SUBUNIT D 2...	6e-21	No similarity		Protein fate
nta1186	486	AT3G19910.1 | Symbols: | zinc finger (C3HC4-type RING finger) f...	4e-21	REF|XP_002310069.1| predicted protein [Populus trichocarpa] >...	9e-18	Unclassified protein
nta1187	487	AT3G54010.2 | Symbols: PAS1, DEI1 | PAS1 (PASTICCINO 1); FK506 b...	4e-21	REF|XP_002273173.1| PREDICTED: hypothetical protein [Vitis vi...	8e-25	Protein fate
nta1188	488	AT3G15610.1 | Symbols: | transducin family protein / WD-40 repe...	3e-21	No similarity		Unclassified protein
nta1189	489	AT4G04955.1 | Symbols: ATALN | ATALN (Arabidopsis allantoinase);...	3e-21	DBJ|BAC23046.1| putative allantoinase [Solanum tuberosum]	2e-35	Metabolism
nta1190	490	AT1G58370.1 | Symbols: RXF12, ATXYN1 | RXF12; endo-1,4-beta-xyla...	2e-21	GB|AAZ79232.1| putative xylanase Xyn1 [Nicotiana tabacum]	7e-13	Metabolism
nta1191	491	AT1G54690.1 | Symbols: HTA3, H2AXB, G-H2AX, GAMMA-H2AX | GAMMA-H...	2e-21	REF|XP_002271469.1| PREDICTED: hypothetical protein [Vitis vi...	3e-20	Unclassified protein
nta1192	492	AT5G05000.1 | Symbols: TOC34, ATTOC34, OEP34 | TOC34 (TRANSLOCON...	2e-21	GB|ABB16976.1| GTP-binding-like protein [Solanum tuberosum]	9e-36	Protein fate
nta1193	493	AT5G60790.1 | Symbols: ATGCN1, GCN1 | ATGCN1; transporter | chr5...	1e-21	EMB|CAI48070.1| ABC transporter protein [Capsicum chinense]	1e-10	Cellular transport
nta1194	494	AT4G29340.1 | Symbols: PRF4 | PRF4 (PROFILIN 4); actin binding |...	1e-21	GB|ABB16985.1| profilin-like protein [Solanum tuberosum]	2e-17	Unclassified protein
nta1195	495	AT1G63770.3 | Symbols: | peptidase M1 family protein | chr1:236...	1e-21	REF|NP_001117543.4| peptidase M1 family protein [Arabidopsis ...	1e-27	Protein fate
nta1196	496	AT3G16640.1 | Symbols: TCTP | TCTP (TRANSLATIONALLY CONTROLLED T...	1e-21	DBJ|BAF47120.1| translationally controlled tumor protein like...	3e-29	Unclassified protein
nta1197	497	AT3G56150.1 | Symbols: EIF3C, ATEIF3C-1, EIF3C-1, ATTIF3C1, TIF3...	9e-22	REF|XP_002281426.1| PREDICTED: hypothetical protein [Vitis vi...	6e-28	Protein synthesis
nta1198	498	AT4G02380.1 | Symbols: SAG21, AtLEA5 | SAG21 (SENESCENCE-ASSOCIA...	9e-22	EMB|CAA66948.1| protein induced upon tuberization [Solanum de...	8e-30	Cell rescue,defense and virulence
nta1199	499	AT5G51210.1 | Symbols: OLEO3 | OLEO3 (OLEOSIN3) | chr5:20820171-...	8e-22	REF|XP_002263432.1| PREDICTED: hypothetical protein [Vitis vi...	4e-12	Metabolism
nta1200	500	AT3G08943.1 | Symbols: | binding / protein transporter | chr3:2...	8e-22	REF|XP_002269769.1| PREDICTED: hypothetical protein [Vitis vi...	3e-27	Unclassified protein
nta1201	501	AT4G39680.2 | Symbols: | SAP domain-containing protein | chr4:1...	7e-22	EMB|CBI21473.1| unnamed protein product [Vitis vinifera]	1e-14	Unclassified protein
nta1202	502	AT5G64220.2 | Symbols: | calmodulin-binding protein | chr5:2568...	6e-22	No similarity		Transcription
nta1203	503	AT4G28510.1 | Symbols: ATPHB1 | ATPHB1 (PROHIBITIN 1) | chr4:140...	6e-22	GB|ABA81868.1| unknown [Solanum tuberosum]	2e-14	Unclassified protein
nta1204	504	AT4G16450.1 | Symbols: | unknown protein | chr4:9280132-9280541...	5e-22	GB|ACU14137.1| unknown [Glycine max]	3e-43	Unclassified protein
nta1205	505	AT1G07890.8 | Symbols: APX1, CS1 | APX1 (ascorbate peroxidase 1)...	3e-22	GB|ACM17464.1| ascorbate peroxidase 2 [Citrus maxima]	1e-10	Metabolism
nta1206	506	AT2G21270.3 | Symbols: | ubiquitin fusion degradation UFD1 fami...	3e-22	GB|ABB29959.1| ubiquitin fusion-degradation protein-like [Sol...	5e-13	Protein fate
nta1207	507	AT3G06035.1 | Symbols: | unknown protein | chr3:1823172-1824110...	3e-22	GB|ACU20620.1| unknown [Glycine max]	2e-15	Unclassified protein
nta1208	508	AT2G22360.1 | Symbols: | DNAJ heat shock family protein | chr2:...	3e-22	EMB|CAN71908.1| hypothetical protein [Vitis vinifera]	5e-25	Protein fate
nta1209	509	AT3G15352.1 | Symbols: ATCOX17, COX17 | ATCOX17; copper chaperon...	1e-22	REF|XP_002531715.1| Cytochrome c oxidase copper chaperone, pu...	2e-13	Protein fate
nta1210	510	AT2G30410.1 | Symbols: KIS, TFCA | KIS (KIESEL); unfolded protei...	1e-22	REF|XP_002523979.1| tubulin-specific chaperone A (tubulin-fol...	1e-14	Cell cycle and DNA processing
nta1211	511	AT5G62050.1 | Symbols: OXA1, ATOXA1, OXA1AT | OXA1; P-P-bond-hyd...	1e-22	REF|XP_002530480.1| cytochrome oxidase biogenesis protein, pu...	8e-21	Protein fate
nta1212	512	AT3G03590.1 | Symbols: | SWIB complex BAF60b domain-containing ...	1e-22	GB|AAQ24534.1| SWIb domain-containing protein [Solanum chacoe...	2e-31	Unclassified protein
nta1213	513	AT1G14450.1 | Symbols: | unknown protein | chr1:4947337-4947558...	9e-23	REF|XP_002328810.1| predicted protein [Populus trichocarpa] >...	1e-20	Unclassified protein
nta1214	514	AT4G34670.1 | Symbols: | 40S ribosomal protein S3A (RPS3aB) | c...	9e-23	GB|ABB87133.1| 40S ribosomal protein S3a-like [Solanum tubero...	6e-26	Protein synthesis
nta1215	515	AT5G47570.1 | Symbols: | unknown protein | chr5:19292869-192946...	8e-23	GB|ACU13472.1| unknown [Glycine max]	2e-13	Unclassified protein
nta1216	516	AT3G06680.1 | Symbols: | 60S ribosomal protein L29 (RPL29B) | c...	8e-23	REF|XP_002275815.1| PREDICTED: similar to 60S ribosomal prote...	2e-15	Protein synthesis
nta1217	517	AT3G51100.3 | Symbols: | unknown protein | chr3:18980531-189821...	5e-23	REF|XP_002267001.1| PREDICTED: hypothetical protein [Vitis vi...	6e-26	Unclassified protein
nta1218	518	AT1G15690.1 | Symbols: AVP1, ATAVP3, AVP-3 | AVP1; ATPase/ hydro...	4e-23	No similarity		Metabolism
nta1219	519	AT5G18520.1 | Symbols: | LOCATED IN: endomembrane system, integ...	3e-23	EMB|CBI25306.1| unnamed protein product [Vitis vinifera]	4e-13	Unclassified protein
nta1220	520	AT5G17920.2 | Symbols: ATCIMS | ATMS1; 5-methyltetrahydropteroyl...	3e-23	GB|ABI95860.1| methionine synthase [Nicotiana suaveolens]	4e-17	Metabolism
nta1221	521	AT5G58920.1 | Symbols: | unknown protein | chr5:23793239-237940...	3e-23	REF|XP_002313395.1| predicted protein [Populus trichocarpa] >...	1e-17	Unclassified protein
nta1222	522	AT5G47830.1 | Symbols: | unknown protein | chr5:19373013-193743...	3e-23	REF|XP_002510176.1| conserved hypothetical protein [Ricinus c...	1e-28	Unclassified protein
nta1223	523	AT1G66890.1 | Symbols: | FUNCTIONS IN: molecular_function unkno...	3e-23	REF|XP_002284159.1| PREDICTED: hypothetical protein [Vitis vi...	1e-38	Unclassified protein
nta1224	524	AT5G40480.1 | Symbols: EMB3012 | EMB3012 (embryo defective 3012)...	2e-23	No similarity		Development
nta1225	525	AT4G31700.2 | Symbols: RPS6 | RPS6 (RIBOSOMAL PROTEIN S6); struc...	2e-23	GB|ABB87117.1| unknown [Solanum tuberosum]	9e-15	Protein synthesis
nta1226	526	AT5G59970.1 | Symbols: | histone H4 | chr5:24146352-24146663 RE...	2e-23	REF|XP_002169186.1| PREDICTED: similar to Late histone H2A.2....	3e-18	Unclassified protein
nta1227	527	AT5G17190.1 | Symbols: | unknown protein | chr5:5652310-5652702...	2e-23	GB|AAO32066.1| Erwinia induced protein 2 [Solanum tuberosum]	1e-18	Unclassified protein
nta1228	528	AT3G45630.1 | Symbols: | RNA recognition motif (RRM)-containing...	2e-23	REF|NP_190149.1| RNA recognition motif (RRM)-containing prote...	5e-21	Unclassified protein
nta1229	529	AT4G31985.1 | Symbols: | 60S ribosomal protein L39 (RPL39C) | c...	2e-23	No similarity		Protein synthesis
nta1230	530	AT4G31985.1 | Symbols: | 60S ribosomal protein L39 (RPL39C) | c...	1e-23	No similarity		Protein synthesis
nta1231	531	AT5G65430.2 | Symbols: GRF8, GF14 KAPPA | GRF8 (GENERAL REGULATO...	1e-23	No similarity		Unclassified protein
nta1232	532	AT4G12400.2 | Symbols: | stress-inducible protein, putative | c...	1e-23	REF|XP_002509580.1| heat shock protein 70 (HSP70)-interacting...	8e-13	Cell rescue,defense and virulence
nta1233	533	AT3G06680.1 | Symbols: | 60S ribosomal protein L29 (RPL29B) | c...	1e-23	REF|XP_002275815.1| PREDICTED: similar to 60S ribosomal prote...	2e-15	Protein synthesis
nta1234	534	AT3G07170.1 | Symbols: | sterile alpha motif (SAM) domain-conta...	1e-23	REF|XP_002267796.1| PREDICTED: hypothetical protein [Vitis vi...	5e-29	Metabolism
nta1235	535	AT4G21460.1 | Symbols: | unknown protein | chr4:11428530-114303...	9e-24	REF|XP_002279561.1| PREDICTED: hypothetical protein [Vitis vi...	7e-12	Unclassified protein
nta1236	536	AT1G15740.1 | Symbols: | leucine-rich repeat family protein | c...	9e-24	REF|XP_002517700.1| F-box/LRR-repeat protein, putative [Ricin...	6e-23	Unclassified protein
nta1237	537	AT3G48120.1 | Symbols: | unknown protein | chr3:17772137-177745...	8e-24	EMB|CBI15097.1| unnamed protein product [Vitis vinifera]	4e-14	Unclassified protein
nta1238	538	AT5G64140.1 | Symbols: RPS28 | RPS28 (RIBOSOMAL PROTEIN S28); st...	8e-24	GB|AAR83864.1| 28 kDa small subunit ribosomal protein [Capsic...	2e-18	Protein synthesis
nta1239	539	AT5G37600.1 | Symbols: ATGSR1, GLN1;1, GSR 1 | ATGSR1; copper io...	8e-24	REF|XP_002329715.1| predicted protein [Populus trichocarpa] >...	7e-23	Metabolism
nta1240	540	AT5G05990.1 | Symbols: | mitochondrial glycoprotein family prot...	8e-24	REF|XP_002282374.1| PREDICTED: hypothetical protein [Vitis vi...	2e-28	Unclassified protein
nta1241	541	AT1G22280.1 | Symbols: | protein phosphatase 2C, putative / PP2...	7e-24	EMB|CBI32982.1| unnamed protein product [Vitis vinifera]	5e-24	Metabolism
nta1242	542	AT4G09800.1 | Symbols: RPS18C | RPS18C (S18 RIBOSOMAL PROTEIN); ...	6e-24	EMB|CBI28706.1| unnamed protein product [Vitis vinifera]	2e-12	Protein synthesis
nta1243	543	AT5G15930.1 | Symbols: PAM1 | PAM1 (plant adhesion molecule 1); ...	5e-24	REF|NP_197097.1| PAM1 (plant adhesion molecule 1); RAB GTPase...	3e-27	Unclassified protein
nta1244	544	AT1G72020.1 | Symbols: | unknown protein | chr1:27109521-271103...	5e-24	REF|XP_002325548.1| predicted protein [Populus trichocarpa] >...	8e-31	Unclassified protein
nta1245	545	AT4G16720.1 | Symbols: | 60S ribosomal protein L15 (RPL15A) | c...	3e-24	REF|NP_001148602.1| 60S ribosomal protein L15 [Zea mays] >gb|...	1e-25	Protein synthesis
nta1246	546	AT3G58680.1 | Symbols: MBF1B, ATMBF1B | MBF1B (MULTIPROTEIN BRID...	2e-24	No similarity		Transcription
nta1247	547	AT3G28710.1 | Symbols: | H+-transporting two-sector ATPase, put...	2e-24	EMB|CBI22163.1| unnamed protein product [Vitis vinifera]	7e-17	Cellular transport
nta1248	548	AT5G09810.1 | Symbols: ACT2, ACT7 | ACT7 (ACTIN 7); structural c...	2e-24	DBJ|BAD27408.1| actin [Nicotiana tabacum]	1e-39	Cell rescue,defense and virulence
nta1249	549	AT5G23420.1 | Symbols: HMGB6 | HMGB6; transcription factor | chr...	2e-24	REF|XP_002310906.1| high mobility group family [Populus trich...	3e-40	Cell cycle and DNA processing
nta1250	550	AT2G29530.2 | Symbols: TIM10 | mitochondrial import inner membra...	1e-24	No similarity		Protein fate
nta1251	551	AT5G64140.1 | Symbols: RPS28 | RPS28 (RIBOSOMAL PROTEIN S28); st...	1e-24	EMB|CBI29957.1| unnamed protein product [Vitis vinifera]	5e-21	Protein synthesis
nta1252	552	AT2G33470.2 | Symbols: GLTP1 | GLTP1 (glycolipid transfer protei...	1e-24	REF|NP_001149896.1| pleckstrin homology domain containing, fa...	4e-23	Unclassified protein
nta1253	553	AT2G42680.1 | Symbols: MBF1A, ATMBF1A | MBF1A (MULTIPROTEIN BRID...	1e-24	DBJ|BAB88859.1| putative multiprotein bridging factor 1 [Nico...	4e-24	Transcription
nta1254	554	AT5G03070.1 | Symbols: IMPA-9 | IMPA-9 (IMPORTIN ALPHA ISOFORM 9...	9e-25	REF|XP_002279724.1| PREDICTED: hypothetical protein [Vitis vi...	1e-10	Unclassified protein
nta1255	555	AT5G64140.1 | Symbols: RPS28 | RPS28 (RIBOSOMAL PROTEIN S28); st...	7e-25	EMB|CBI29957.1| unnamed protein product [Vitis vinifera]	7e-20	Protein synthesis
nta1256	556	AT3G06140.1 | Symbols: | zinc finger (C3HC4-type RING finger) f...	5e-25	EMB|CBI26184.1| unnamed protein product [Vitis vinifera]	1e-18	Unclassified protein
nta1257	557	AT2G47380.1 | Symbols: | cytochrome c oxidase subunit Vc family...	4e-25	REF|XP_002515282.1| Cytochrome c oxidase polypeptide Vc, puta...	7e-17	Energy
nta1258	558	AT4G10270.1 | Symbols: | wound-responsive family protein | chr4...	4e-25	REF|XP_002275321.1| PREDICTED: hypothetical protein [Vitis vi...	6e-22	Cell rescue,defense and virulence
nta1259	559	AT3G05590.1 | Symbols: RPL18 | RPL18 (RIBOSOMAL PROTEIN L18); st...	3e-25	No similarity		Protein synthesis
nta1260	560	AT2G01250.1 | Symbols: | 60S ribosomal protein L7 (RPL7B) | chr...	3e-25	REF|XP_002310943.1| predicted protein [Populus trichocarpa] >...	3e-23	Protein synthesis
nta1261	561	AT1G31175.1 | Symbols: | unknown protein | chr1:11140549-111409...	3e-25	REF|XP_002514443.1| conserved hypothetical protein [Ricinus c...	8e-29	Unclassified protein
nta1262	562	AT5G56010.1 | Symbols: HSP81-3 | HSP81-3; ATP binding / unfolded...	2e-25	No similarity		Protein fate
nta1263	563	AT5G39850.1 | Symbols: | 40S ribosomal protein S9 (RPS9C) | chr...	2e-25	SP|P49214.1|RS9_TOBAC RecName: Full=40S ribosomal protein S9;...	3e-16	Protein synthesis
nta1264	564	AT5G59240.1 | Symbols: | 40S ribosomal protein S8 (RPS8B) | chr...	2e-25	GB|ACU19111.1| unknown [Glycine max]	6e-21	Protein synthesis
nta1265	565	AT1G72020.1 | Symbols: | unknown protein | chr1:27109521-271103...	2e-25	REF|XP_002325548.1| predicted protein [Populus trichocarpa] >...	4e-33	Unclassified protein
nta1266	566	AT5G27770.1 | Symbols: | 60S ribosomal protein L22 (RPL22C) | c...	1e-25	No similarity		Protein synthesis
nta1267	567	AT5G61500.1 | Symbols: ATATG3, ATG3 | ATG3 | chr5:24734216-24736...	1e-25	DBJ|BAE98447.1| autophagocytosis protein - like [Arabidopsis ...	1e-26	Unclassified protein
nta1268	568	AT5G51260.1 | Symbols: | acid phosphatase, putative | chr5:2083...	1e-25	REF|XP_002283385.1| PREDICTED: hypothetical protein [Vitis vi...	2e-30	Metabolism
nta1269	569	AT5G13450.1 | Symbols: | ATP synthase delta chain, mitochondria...	9e-26	DBJ|BAA77508.1| F1-ATP synthase delta subunit [Ipomoea batatas]	2e-38	Energy
nta1270	570	AT5G59970.1 | Symbols: | histone H4 | chr5:24146352-24146663 RE...	7e-26	EMB|CBI31700.1| unnamed protein product [Vitis vinifera]	8e-16	Unclassified protein
nta1271	571	AT2G20860.1 | Symbols: LIP1 | LIP1 (LIPOIC ACID SYNTHASE 1); lip...	6e-26	GB|ABA29156.1| putative lipoic acid synthase [Pisum sativum]	6e-25	Metabolism
nta1272	572	AT4G21070.1 | Symbols: ATBRCA1, BRCA1 | ATBRCA1; ubiquitin-prote...	5e-26	No similarity		Cell cycle and DNA processing
nta1273	573	AT1G15690.1 | Symbols: AVP1, ATAVP3, AVP-3 | AVP1; ATPase/ hydro...	4e-26	EMB|CBI36400.1| unnamed protein product [Vitis vinifera]	3e-25	Metabolism
nta1274	574	AT4G39340.1 | Symbols: | unknown protein | chr4:18293129-182935...	4e-26	REF|XP_002275198.1| PREDICTED: hypothetical protein [Vitis vi...	1e-26	Unclassified protein
nta1275	575	AT5G48480.1 | Symbols: | unknown protein | chr5:19644814-196456...	4e-26	GB|AAO43000.1| early tobacco anther 1 [Nicotiana tabacum]	1e-38	Unclassified protein
nta1276	576	AT2G23350.1 | Symbols: PAB4, PABP4 | PAB4 (POLY(A) BINDING PROTE...	3e-26	GB|AAF66825.1| poly(A)-binding protein [Nicotiana tabacum]	2e-15	Protein synthesis
nta1277	577	AT4G25730.1 | Symbols: | FtsJ-like methyltransferase family pro...	3e-26	REF|XP_002512920.1| ribosomal RNA methyltransferase, putative...	4e-16	Metabolism
nta1278	578	AT5G14030.4 | Symbols: | translocon-associated protein beta (TR...	3e-26	GB|ABK94173.1| unknown [Populus trichocarpa]	4e-19	Unclassified protein
nta1279	579	AT2G17975.1 | Symbols: | zinc finger (Ran-binding) family prote...	3e-26	EMB|CBI17384.1| unnamed protein product [Vitis vinifera]	3e-38	Unclassified protein
nta1280	580	AT1G72040.1 | Symbols: | deoxynucleoside kinase family | chr1:2...	3e-26	GB|AAQ08181.1| dCK/dGK-like deoxyribonucleoside kinase [Solan...	1e-41	Metabolism
nta1281	581	AT5G40580.2 | Symbols: PBB2 | PBB2; endopeptidase/ peptidase/ th...	2e-26	No similarity		Protein fate
nta1282	582	AT1G56410.1 | Symbols: ERD2, HSP70T-1 | ERD2 (EARLY-RESPONSIVE T...	2e-26	SP|P27322.1|HSP72_SOLLC RecName: Full=Heat shock cognate 70 k...	1e-17	Protein fate
nta1283	583	AT4G22740.2 | Symbols: | glycine-rich protein | chr4:11944050-1...	2e-26	EMB|CBI22146.1| unnamed protein product [Vitis vinifera]	2e-23	Unclassified protein
nta1284	584	AT4G27670.1 | Symbols: HSP21 | HSP21 (HEAT SHOCK PROTEIN 21) | c...	2e-26	GB|AAM96946.1| small heat shock protein [Solanum lycopersicum]	1e-36	Cell rescue,defense and virulence
nta1285	585	AT1G64590.1 | Symbols: | short-chain dehydrogenase/reductase (S...	1e-26	No similarity		Unclassified protein
nta1286	586	AT1G70780.1 | Symbols: | unknown protein | chr1:26695462-266959...	1e-26	No similarity		Unclassified protein
nta1287	587	AT3G13170.1 | Symbols: ATSPO11-1 | ATSPO11-1; ATP binding / DNA ...	1e-26	REF|XP_002264649.1| PREDICTED: hypothetical protein [Vitis vi...	3e-23	Cell cycle and DNA processing
nta1288	588	AT5G48810.1 | Symbols: ATB5-B, B5 #3, ATCB5-D, CB5-D | CB5-D (CY...	1e-26	EMB|CAA50575.1| cytochrome b5 [Nicotiana tabacum]	1e-24	Cellular transport
nta1289	589	AT5G18380.1 | Symbols: | 40S ribosomal protein S16 (RPS16C) | c...	1e-26	REF|XP_002285101.1| PREDICTED: hypothetical protein [Vitis vi...	3e-25	Protein synthesis
nta1290	590	AT5G66100.1 | Symbols: | La domain-containing protein | chr5:26...	1e-26	EMB|CBI19921.1| unnamed protein product [Vitis vinifera]	5e-38	Unclassified protein
nta1291	591	AT4G16830.3 | Symbols: | nuclear RNA-binding protein (RGGA) | c...	9e-27	GB|ABA81884.1| nuclear RNA binding protein-like [Solanum tube...	3e-21	Unclassified protein
nta1292	592	AT1G27330.1 | Symbols: | FUNCTIONS IN: molecular_function unkno...	7e-27	No similarity		Unclassified protein
nta1293	593	AT2G18040.1 | Symbols: PIN1AT | PIN1AT (PEPTIDYLPROLYL CIS/TRANS...	7e-27	SP|Q94G00.1|PIN1_MALDO RecName: Full=Peptidyl-prolyl cis-tran...	2e-25	Cell cycle and DNA processing
nta1294	594	AT4G33865.1 | Symbols: | 40S ribosomal protein S29 (RPS29C) | c...	6e-27	No similarity		Protein synthesis
nta1295	595	AT1G64750.2 | Symbols: ATDSS1(I) | ATDSS1(I) (ARABIDOPSIS THALIA...	6e-27	GB|ADB03785.1| deleted in split hand/splt foot protein 1 [Ipo...	6e-11	Unclassified protein
nta1296	596	AT3G51880.3 | Symbols: HMGB1, NFD1 | HMGB1 (HIGH MOBILITY GROUP ...	6e-27	REF|XP_002267697.1| PREDICTED: hypothetical protein [Vitis vi...	6e-13	Cell cycle and DNA processing
nta1297	597	AT3G48660.1 | Symbols: | unknown protein | chr3:18029659-180301...	4e-27	No similarity		Unclassified protein
nta1298	598	AT5G06830.1 | Symbols: | unknown protein | chr5:2116882-2119559...	4e-27	REF|XP_002331003.1| predicted protein [Populus trichocarpa] >...	1e-10	Unclassified protein
nta1299	599	AT4G24280.1 | Symbols: cpHsc70-1 | cpHsc70-1 (chloroplast heat s...	4e-27	GB|ABZ04080.1| chloroplast heat shock protein 70-1 [Ipomoea nil]	4e-16	Protein fate
nta1300	600	AT3G05960.1 | Symbols: ATSTP6, STP6 | STP6 (SUGAR TRANSPORTER 6)...	4e-27	EMB|CBI26224.1| unnamed protein product [Vitis vinifera]	3e-16	Cellular transport
nta1301	601	AT5G23760.1 | Symbols: | heavy-metal-associated domain-containi...	3e-27	REF|XP_002510790.1| metal ion binding protein, putative [Rici...	6e-11	Unclassified protein
nta1302	602	AT5G27450.2 | Symbols: MVK, MK | MK (MEVALONATE KINASE); mevalon...	3e-27	GB|AAL18925.1|AF429384_1 mevalonate kinase [Hevea brasiliensi...	7e-33	Metabolism
nta1303	603	AT1G12830.1 | Symbols: | unknown protein | chr1:4374412-4375053...	2e-27	No similarity		Unclassified protein
nta1304	604	AT4G29735.1 | Symbols: | unknown protein | chr4:14562962-145642...	2e-27	EMB|CBI27908.1| unnamed protein product [Vitis vinifera]	3e-16	Unclassified protein
nta1305	605	AT4G24690.1 | Symbols: | ubiquitin-associated (UBA)/TS-N domain...	2e-27	REF|XP_002277480.1| PREDICTED: similar to ubiquitin-associate...	1e-16	Unclassified protein
nta1306	606	AT2G46020.1 | Symbols: CHR2, ATBRM, BRM, CHA2 | transcription re...	2e-27	EMB|CBI40396.1| unnamed protein product [Vitis vinifera]	1e-19	Transcription
nta1307	607	AT2G20490.1 | Symbols: NOP10, EDA27 | NOP10; RNA binding | chr2:...	2e-27	GB|ADB08692.1| nucleolar RNA-binding Nop10p-like protein [Wol...	3e-28	Unclassified protein
nta1308	608	AT5G45290.1 | Symbols: | zinc finger (C3HC4-type RING finger) f...	2e-27	EMB|CBI25594.1| unnamed protein product [Vitis vinifera]	2e-33	Protein fate
nta1309	609	AT4G38100.1 | Symbols: | unknown protein | chr4:17887033-178881...	2e-27	EMB|CBI18707.1| unnamed protein product [Vitis vinifera]	3e-36	Protein fate
nta1310	610	AT2G35010.2 | Symbols: ATO1 | ATO1 (Arabidopsis thioredoxin O1) ...	1e-27	EMB|CBI27208.1| unnamed protein product [Vitis vinifera]	2e-28	Cellular transport
nta1311	611	AT3G25940.1 | Symbols: | transcription factor S-II (TFIIS) doma...	1e-27	EMB|CBI19898.1| unnamed protein product [Vitis vinifera]	1e-28	Cell cycle and DNA processing
nta1312	612	AT2G47620.1 | Symbols: ATSWI3A, CHB1 | ATSWI3A (SWITCH/SUCROSE N...	9e-28	REF|XP_002280389.1| PREDICTED: hypothetical protein [Vitis vi...	2e-20	Cell cycle and DNA processing
nta1313	613	AT1G33970.4 | Symbols: | avirulence-responsive protein, putativ...	8e-28	GB|AAD09518.1| NTGP4 [Nicotiana tabacum]	4e-24	Unclassified protein
nta1314	614	AT5G02610.1 | Symbols: | 60S ribosomal protein L35 (RPL35D) | c...	7e-28	DBJ|BAD95794.1| similar to 60S ribosomal protein L35 [Solanum...	8e-16	Protein synthesis
nta1315	615	AT1G72020.1 | Symbols: | unknown protein | chr1:27109521-271103...	7e-28	REF|XP_002325548.1| predicted protein [Populus trichocarpa] >...	3e-30	Unclassified protein
nta1316	616	AT1G28250.1 | Symbols: | unknown protein | chr1:9874296-9875175...	6e-28	REF|XP_002305788.1| predicted protein [Populus trichocarpa] >...	2e-29	Unclassified protein
nta1317	617	AT4G30010.1 | Symbols: | unknown protein | chr4:14672947-146732...	5e-28	REF|XP_002268964.1| PREDICTED: hypothetical protein [Vitis vi...	3e-16	Unclassified protein
nta1318	618	AT1G76860.1 | Symbols: | small nuclear ribonucleoprotein, putat...	3e-28	EMB|CBI18198.1| unnamed protein product [Vitis vinifera]	2e-19	Transcription
nta1319	619	AT2G27960.1 | Symbols: CKS1, CKS1AT | CKS1 (CYCLIN-DEPENDENT KIN...	3e-28	REF|XP_002523737.1| Cyclin-dependent kinases regulatory subun...	2e-23	Metabolism
nta1320	620	AT5G64400.2 | Symbols: | unknown protein | chr5:25748922-257499...	3e-28	REF|XP_002532758.1| conserved hypothetical protein [Ricinus c...	2e-32	Unclassified protein
nta1321	621	AT5G64630.2 | Symbols: FAS2, NFB01, NFB1, MUB3.9 | FAS2 (FASCIAT...	2e-28	REF|XP_002274967.1| PREDICTED: hypothetical protein [Vitis vi...	3e-20	Cell cycle and DNA processing
nta1322	622	AT1G02330.1 | Symbols: | FUNCTIONS IN: molecular_function unkno...	2e-28	EMB|CBI37029.1| unnamed protein product [Vitis vinifera]	2e-25	Unclassified protein
nta1323	623	AT1G74270.1 | Symbols: | 60S ribosomal protein L35a (RPL35aC) |...	2e-28	REF|NP_172188.1| 60S ribosomal protein L35a (RPL35aA) [Arabid...	2e-26	Protein synthesis
nta1324	624	AT1G47278.1 | Symbols: | unknown protein | chr1:17331383-173317...	2e-28	EMB|CBI16155.1| unnamed protein product [Vitis vinifera]	3e-29	Unclassified protein
nta1325	625	AT2G46170.1 | Symbols: | reticulon family protein (RTNLB5) | ch...	2e-28	REF|XP_002299504.1| predicted protein [Populus trichocarpa] >...	4e-33	Unclassified protein
nta1326	626	AT3G46970.1 | Symbols: ATPHS2, PHS2 | PHS2 (ALPHA-GLUCAN PHOSPHO...	2e-28	REF|XP_002305114.1| predicted protein [Populus trichocarpa] >...	3e-40	Metabolism
nta1327	627	AT1G76810.1 | Symbols: | eukaryotic translation initiation fact...	2e-28	No similarity		Protein synthesis
nta1328	628	AT1G01170.2 | Symbols: | ozone-responsive stress-related protei...	1e-28	REF|XP_002519491.1| ATOZI1, putative [Ricinus communis] >gb|E...	3e-32	Cell rescue,defense and virulence
nta1329	629	AT4G18930.1 | Symbols: | cyclic phosphodiesterase | chr4:103707...	1e-28	REF|XP_002317317.1| predicted protein [Populus trichocarpa] >...	3e-33	Metabolism
nta1330	630	AT2G46080.1 | Symbols: | INVOLVED IN: biological_process unknow...	1e-28	GB|ABX26124.1| bypass1 [Nicotiana benthamiana]	2e-33	Unclassified protein
nta1331	631	AT1G21320.2 | Symbols: | nucleic acid binding / nucleotide bind...	1e-28	EMB|CAI84655.1| hypothetical protein [Nicotiana tabacum]	3e-64	Unclassified protein
nta1332	632	AT3G62810.1 | Symbols: | complex 1 family protein / LVR family ...	8e-29	REF|XP_002523083.1| catalytic, putative [Ricinus communis] >g...	9e-11	Unclassified protein
nta1333	633	AT1G64230.4 | Symbols: UBC28 | ubiquitin-conjugating enzyme, put...	8e-29	REF|XP_002438462.1| hypothetical protein SORBIDRAFT_10g020030...	4e-46	Protein fate
nta1334	634	AT5G27200.1 | Symbols: ACP5 | ACP5 (acyl carrier protein 5); acy...	8e-29	GB|AAD21198.1| acyl carrier protein [Capsicum chinense]	1e-49	Metabolism
nta1335	635	AT1G47710.1 | Symbols: | serpin, putative / serine protease inh...	7e-29	REF|XP_002510281.1| Protein Z, putative [Ricinus communis] >g...	6e-11	Unclassified protein
nta1336	636	AT5G25760.2 | Symbols: PEX4 | PEX4 (PEROXIN4); protein binding /...	7e-29	GB|ACU19638.1| unknown [Glycine max]	7e-18	Protein fate
nta1337	637	AT3G47500.1 | Symbols: CDF3 | CDF3 (CYCLING DOF FACTOR 3); DNA b...	7e-29	DBJ|BAH58100.1| Dof zinc finger protein [Ipomoea batatas]	5e-60	Transcription
nta1338	638	AT1G27530.1 | Symbols: | FUNCTIONS IN: molecular_function unkno...	6e-29	No similarity		Unclassified protein
nta1339	639	AT1G61570.1 | Symbols: TIM13 | TIM13 (TRANSLOCASE OF THE INNER M...	6e-29	REF|XP_002277915.1| PREDICTED: hypothetical protein [Vitis vi...	9e-20	Protein fate
nta1340	640	AT1G59900.1 | Symbols: AT-E1 ALPHA | AT-E1 ALPHA; oxidoreductase...	5e-29	No similarity		Metabolism
nta1341	641	AT1G17880.1 | Symbols: | nascent polypeptide-associated complex...	5e-29	GB|ABE01085.1| BTF3 [Nicotiana benthamiana]	2e-18	Transcription
nta1342	642	AT3G06310.1 | Symbols: | NADH-ubiquinone oxidoreductase 19 kDa ...	5e-29	REF|XP_002278120.1| PREDICTED: hypothetical protein isoform 2...	9e-38	Energy
nta1343	643	AT2G03150.1 | Symbols: emb1579 | emb1579 (embryo defective 1579)...	4e-29	No similarity		Unclassified protein
nta1344	644	AT5G02560.1 | Symbols: HTA12 | HTA12; DNA binding | chr5:575437-...	3e-29	DBJ|BAA85117.1| histone H2A-like protein [Solanum melongena]	8e-22	Unclassified protein
nta1345	645	AT3G57610.1 | Symbols: ADSS | ADSS (ADENYLOSUCCINATE SYNTHASE); ...	3e-29	GB|AAR06294.1| adenylosuccinate synthase [Nicotiana tabacum]	5e-33	Metabolism
nta1346	646	AT5G50700.1 | Symbols: | short-chain dehydrogenase/reductase (S...	2e-29	EMB|CBI38151.1| unnamed protein product [Vitis vinifera]	1e-14	Unclassified protein
nta1347	647	AT5G56670.1 | Symbols: | 40S ribosomal protein S30 (RPS30C) | c...	2e-29	DBJ|BAH91917.1| Os02g0804150 [Oryza sativa Japonica Group]	8e-22	Protein synthesis
nta1348	648	AT1G11755.1 | Symbols: LEW1 | LEW1 (LEAF WILTING 1); dehydrodoli...	2e-29	EMB|CBI32565.1| unnamed protein product [Vitis vinifera]	2e-34	Unclassified protein
nta1349	649	AT4G37830.1 | Symbols: | cytochrome c oxidase-related | chr4:17...	1e-29	REF|XP_002531993.1| cytochrome-c oxidase, putative [Ricinus c...	7e-19	Energy
nta1350	650	AT2G43660.1 | Symbols: | glycosyl hydrolase family protein 17 |...	1e-29	REF|NP_850398.1| glycosyl hydrolase family protein 17 [Arabid...	3e-26	Unclassified protein
nta1351	651	AT2G34070.1 | Symbols: | unknown protein | chr2:14387631-143901...	1e-29	REF|XP_002316834.1| predicted protein [Populus trichocarpa] >...	6e-30	Unclassified protein
nta1352	652	AT2G45070.4 | Symbols: SEC61 BETA | SEC61 BETA; protein transpor...	9e-30	EMB|CBI16600.1| unnamed protein product [Vitis vinifera]	2e-17	Cellular transport
nta1353	653	AT3G07430.1 | Symbols: emb1990 | emb1990 (embryo defective 1990)...	9e-30	REF|XP_002527246.1| conserved hypothetical protein [Ricinus c...	6e-28	Development
nta1354	654	AT2G16060.1 | Symbols: GLB1, AHB1, ARATH GLB1, NSHB1, ATGLB1 | A...	7e-30	GB|AAN85431.1| hemoglobin [Solanum tuberosum]	8e-27	Unclassified protein
nta1355	655	AT1G12810.1 | Symbols: | proline-rich family protein | chr1:436...	6e-30	No similarity		Cellular communication
nta1356	656	AT3G59840.1 | Symbols: | unknown protein | chr3:22105853-221061...	6e-30	REF|XP_002282023.1| PREDICTED: hypothetical protein [Vitis vi...	2e-29	Unclassified protein
nta1357	657	AT2G45070.4 | Symbols: SEC61 BETA | SEC61 BETA; protein transpor...	5e-30	EMB|CBI16600.1| unnamed protein product [Vitis vinifera]	9e-18	Cellular transport
nta1358	658	AT1G15120.1 | Symbols: | ubiquinol-cytochrome C reductase compl...	5e-30	SP|P48504.2|QCR6_SOLTU RecName: Full=Cytochrome b-c1 complex ...	5e-21	Energy
nta1359	659	AT5G47890.1 | Symbols: | NADH-ubiquinone oxidoreductase B8 subu...	5e-30	REF|XP_002299367.1| predicted protein [Populus trichocarpa] >...	6e-28	Unclassified protein
nta1360	660	AT4G01320.1 | Symbols: ATSTE24, STE24 | ATSTE24; endopeptidase/ ...	4e-30	No similarity		Protein fate
nta1361	661	AT3G47010.1 | Symbols: | hydrolase, hydrolyzing O-glycosyl comp...	4e-30	EMB|CBI16000.1| unnamed protein product [Vitis vinifera]	1e-23	Metabolism
nta1362	662	AT1G26355.1 | Symbols: SP1L1 | SP1L1 (SPIRAL1-LIKE1) | chr1:9117...	4e-30	REF|XP_002280232.1| PREDICTED: hypothetical protein isoform 2...	3e-27	Unclassified protein
nta1363	663	AT3G62870.1 | Symbols: | 60S ribosomal protein L7A (RPL7aB) | c...	4e-30	GB|ABB72809.1| 60S ribosomal protein L7A-like protein [Solanu...	6e-30	Protein synthesis
nta1364	664	AT1G47970.1 | Symbols: | unknown protein | chr1:17687342-176885...	3e-30	No similarity		Unclassified protein
nta1365	665	AT1G33140.1 | Symbols: PGY2 | PGY2 (PIGGYBACK2); structural cons...	3e-30	No similarity		Protein synthesis
nta1366	666	AT1G01100.4 | Symbols: | 60S acidic ribosomal protein P1 (RPP1A...	3e-30	GB|ABB29934.1| acidic ribosomal protein P1a-like [Solanum tub...	2e-13	Protein synthesis
nta1367	667	AT3G10920.1 | Symbols: MSD1, MEE33, ATMSD1 | MSD1 (MANGANESE SUP...	3e-30	SP|Q9SM64.1|SODM_PRUPE RecName: Full=Superoxide dismutase [Mn...	4e-16	Cell rescue,defense and virulence
nta1368	668	AT4G01150.1 | Symbols: | unknown protein | chr4:493692-494668 F...	3e-30	GB|ABK22388.1| unknown [Picea sitchensis] >gb|ABK24109.1| unk...	1e-27	Unclassified protein
nta1369	669	AT5G22120.1 | Symbols: | unknown protein | chr5:7334612-7336755...	3e-30	No similarity		Unclassified protein
nta1370	670	AT5G65220.1 | Symbols: | ribosomal protein L29 family protein |...	2e-30	No similarity		Protein synthesis
nta1371	671	AT2G19730.3 | Symbols: | 60S ribosomal protein L28 (RPL28A) | c...	2e-30	No similarity		Protein synthesis
nta1372	672	AT1G15120.1 | Symbols: | ubiquinol-cytochrome C reductase compl...	2e-30	SP|P48504.2|QCR6_SOLTU RecName: Full=Cytochrome b-c1 complex ...	2e-13	Energy
nta1373	673	AT5G06270.1 | Symbols: | unknown protein | chr5:1912895-1913263...	2e-30	REF|XP_002530166.1| conserved hypothetical protein [Ricinus c...	2e-25	Unclassified protein
nta1374	674	AT4G04210.1 | Symbols: PUX4 | PUX4; protein binding | chr4:20303...	2e-30	REF|XP_002518419.1| NSFL1 cofactor p47, putative [Ricinus com...	2e-30	Unclassified protein
nta1375	675	AT3G59540.1 | Symbols: | 60S ribosomal protein L38 (RPL38B) | c...	1e-30	SP|P46291.1|RL38_SOLLC RecName: Full=60S ribosomal protein L3...	1e-22	Protein synthesis
nta1376	676	AT1G04690.1 | Symbols: KAB1, KV-BETA1 | KAB1 (POTASSIUM CHANNEL ...	8e-31	EMB|CAA04451.1| putative beta-subunit of K+ channels [Solanum...	3e-27	Cellular transport
nta1377	677	AT5G59845.1 | Symbols: | gibberellin-regulated family protein |...	8e-31	GB|ABQ42623.1| snakin-1 [Solanum chacoense] >gb|ABQ42624.1| s...	4e-33	Unclassified protein
nta1378	678	AT3G02090.1 | Symbols: MPPBETA | mitochondrial processing peptid...	8e-31	GB|AAB28042.1| cytochrome c reductase-processing peptidase su...	1e-39	Protein fate
nta1379	679	AT1G10865.1 | Symbols: | FUNCTIONS IN: molecular_function unkno...	7e-31	REF|XP_002513609.1| conserved hypothetical protein [Ricinus c...	3e-20	Unclassified protein
nta1380	680	AT1G26480.1 | Symbols: GRF12, GF14 IOTA | GRF12 (GENERAL REGULAT...	5e-31	DBJ|BAB68527.1| 14-3-3 protein [Nicotiana tabacum]	1e-19	Unclassified protein
nta1381	681	AT5G06270.1 | Symbols: | unknown protein | chr5:1912895-1913263...	5e-31	REF|XP_002530166.1| conserved hypothetical protein [Ricinus c...	5e-26	Unclassified protein
nta1382	682	AT2G29540.2 | Symbols: ATRPC14, ATRPAC14 | ATRPC14 (RNA POLYMERA...	5e-31	REF|XP_002281364.1| PREDICTED: hypothetical protein isoform 2...	3e-29	Transcription
nta1383	683	AT1G51650.1 | Symbols: | ATP synthase epsilon chain, mitochondr...	5e-31	REF|XP_002517228.1| ATP synthase epsilon chain, mitochondrial...	7e-31	Metabolism
nta1384	684	AT3G23660.1 | Symbols: | transport protein, putative | chr3:851...	3e-31	REF|XP_002329468.1| predicted protein [Populus trichocarpa] >...	6e-14	Unclassified protein
nta1385	685	AT1G06760.1 | Symbols: | histone H1, putative | chr1:2076687-20...	2e-31	GB|ABP87679.1| histone H1E [Nicotiana tabacum]	1e-11	Unclassified protein
nta1386	686	AT2G26280.1 | Symbols: CID7 | CID7; ATP binding / damaged DNA bi...	2e-31	EMB|CBI20737.1| unnamed protein product [Vitis vinifera]	2e-20	Cell cycle and DNA processing
nta1387	687	AT1G76200.1 | Symbols: | unknown protein | chr1:28593351-285939...	2e-31	REF|XP_002510641.1| conserved hypothetical protein [Ricinus c...	2e-26	Unclassified protein
nta1388	688	AT2G35605.1 | Symbols: | SWIB complex BAF60b domain-containing ...	2e-31	GB|AAQ24534.1| SWIb domain-containing protein [Solanum chacoe...	1e-43	Unclassified protein
nta1389	689	AT1G72830.1 | Symbols: HAP2C, ATHAP2C, NF-YA3 | NF-YA3 (NUCLEAR ...	2e-31	GB|AAD28439.1| CCAAT-binding transcription factor subunit B [...	2e-67	Cell cycle and DNA processing
nta1390	690	AT1G06760.1 | Symbols: | histone H1, putative | chr1:2076687-20...	1e-31	GB|ABP87679.1| histone H1E [Nicotiana tabacum]	1e-21	Unclassified protein
nta1391	691	AT1G74270.1 | Symbols: | 60S ribosomal protein L35a (RPL35aC) |...	1e-31	REF|NP_177567.1| 60S ribosomal protein L35a (RPL35aC) [Arabid...	1e-21	Protein synthesis
nta1392	692	AT5G05370.1 | Symbols: | ubiquinol-cytochrome C reductase compl...	9e-32	SP|P46269.2|QCR8_SOLTU RecName: Full=Cytochrome b-c1 complex ...	4e-11	Energy
nta1393	693	AT3G48140.1 | Symbols: | senescence-associated protein, putativ...	8e-32	REF|XP_002283743.1| PREDICTED: hypothetical protein [Vitis vi...	1e-18	Development
nta1394	694	AT1G76750.1 | Symbols: | unknown protein | chr1:28811107-288115...	8e-32	REF|NP_177801.1| unknown protein [Arabidopsis thaliana] >gb|A...	2e-25	Unclassified protein
nta1395	695	AT3G15820.1 | Symbols: | phosphatidic acid phosphatase-related ...	8e-32	REF|XP_002266079.1| PREDICTED: hypothetical protein [Vitis vi...	5e-30	Unclassified protein
nta1396	696	AT3G07910.1 | Symbols: | FUNCTIONS IN: molecular_function unkno...	7e-32	REF|XP_002298477.1| predicted protein [Populus trichocarpa] >...	5e-23	Unclassified protein
nta1397	697	AT5G27700.1 | Symbols: | structural constituent of ribosome | c...	6e-32	EMB|CAN60816.1| hypothetical protein [Vitis vinifera]	6e-34	Protein synthesis
nta1398	698	AT1G07740.1 | Symbols: | pentatricopeptide (PPR) repeat-contain...	6e-32	REF|XP_002531100.1| pentatricopeptide repeat-containing prote...	1e-34	Unclassified protein
nta1399	699	AT5G64200.2 | Symbols: ATSC35, SC35 | ATSC35; RNA binding / nucl...	6e-32	GB|ABK94120.1| unknown [Populus trichocarpa]	6e-36	Transcription
nta1400	700	AT5G15090.1 | Symbols: VDAC3, ATVDAC3 | VDAC3 (VOLTAGE DEPENDENT...	6e-32	DBJ|BAF95070.1| voltage-dependent anion channel [Nicotiana ta...	1e-45	Cellular transport
nta1401	701	AT4G01100.1 | Symbols: ADNT1 | ADNT1 (ADENINE NUCLEOTIDE TRANSPO...	5e-32	REF|XP_002280675.1| PREDICTED: hypothetical protein [Vitis vi...	2e-32	Unclassified protein
nta1402	702	AT2G11910.2 | Symbols: | unknown protein | chr2:4805862-4807164...	5e-32	No similarity		Unclassified protein
nta1403	703	AT2G01250.1 | Symbols: | 60S ribosomal protein L7 (RPL7B) | chr...	3e-32	REF|NP_178234.1| 60S ribosomal protein L7 (RPL7B) [Arabidopsi...	3e-18	Protein synthesis
nta1404	704	AT4G31360.1 | Symbols: | selenium binding | chr4:15221945-15223...	3e-32	REF|XP_002282811.1| PREDICTED: hypothetical protein [Vitis vi...	5e-33	Unclassified protein
nta1405	705	AT2G21270.3 | Symbols: | ubiquitin fusion degradation UFD1 fami...	2e-32	GB|ABB29959.1| ubiquitin fusion-degradation protein-like [Sol...	1e-16	Protein fate
nta1406	706	AT3G50370.1 | Symbols: | unknown protein | chr3:18676436-186838...	2e-32	EMB|CBI21433.1| unnamed protein product [Vitis vinifera]	2e-19	Unclassified protein
nta1407	707	AT3G12490.1 | Symbols: ATCYSB | cysteine protease inhibitor, put...	2e-32	REF|XP_002523225.1| Cysteine proteinase inhibitor, putative [...	3e-27	Unclassified protein
nta1408	708	AT1G73940.1 | Symbols: | unknown protein | chr1:27798519-277995...	2e-32	REF|XP_002518962.1| conserved hypothetical protein [Ricinus c...	2e-30	Unclassified protein
nta1409	709	AT5G39740.1 | Symbols: OLI7, RPL5B | 60S ribosomal protein L5 (R...	2e-32	GB|ABB16983.1| unknown [Solanum tuberosum]	7e-36	Protein synthesis
nta1410	710	AT2G28060.1 | Symbols: | protein kinase-related | chr2:11950174...	2e-32	REF|XP_002277230.1| PREDICTED: hypothetical protein isoform 2...	2e-36	Unclassified protein
nta1411	711	AT3G07110.1 | Symbols: | 60S ribosomal protein L13A (RPL13aA) |...	1e-32	GB|ABA46790.1| 60S ribosomal protein L13a-like protein [Solan...	5e-18	Protein synthesis
nta1412	712	AT4G14385.3 | Symbols: | FUNCTIONS IN: molecular_function unkno...	1e-32	GB|ACU13685.1| unknown [Glycine max]	5e-26	Unclassified protein
nta1413	713	AT1G07400.1 | Symbols: | 17.8 kDa class I heat shock protein (H...	9e-33	SP|O82011.1|HSP11_SOLPE RecName: Full=17.7 kDa class I heat s...	6e-33	Cell rescue,defense and virulence
nta1414	714	AT5G17440.1 | Symbols: | LUC7 N_terminus domain-containing prot...	8e-33	REF|NP_568347.1| LUC7 N_terminus domain-containing protein [A...	9e-13	Unclassified protein
nta1415	715	AT4G14320.1 | Symbols: | 60S ribosomal protein L36a/L44 (RPL36a...	8e-33	EMB|CBI24890.1| unnamed protein product [Vitis vinifera]	1e-53	Protein synthesis
nta1416	716	AT2G02400.1 | Symbols: | cinnamoyl-CoA reductase family | chr2:...	5e-33	No similarity		Metabolism
nta1417	717	AT5G27700.1 | Symbols: | structural constituent of ribosome | c...	5e-33	EMB|CAN60816.1| hypothetical protein [Vitis vinifera]	4e-29	Protein synthesis
nta1418	718	AT4G26810.2 | Symbols: | SWIB complex BAF60b domain-containing ...	5e-33	GB|ABE11612.1| SWIb domain-containing protein [Solanum chacoe...	9e-37	Unclassified protein
nta1419	719	AT4G11860.1 | Symbols: | FUNCTIONS IN: molecular_function unkno...	5e-33	REF|XP_002275737.1| PREDICTED: hypothetical protein [Vitis vi...	8e-44	Unclassified protein
nta1420	720	AT1G06760.1 | Symbols: | histone H1, putative | chr1:2076687-20...	4e-33	GB|AAC41651.1| histone H1 [Nicotiana tabacum]	3e-22	Unclassified protein
nta1421	721	AT1G49400.1 | Symbols: emb1129 | emb1129 (embryo defective 1129)...	2e-33	EMB|CAA70082.1| 40S ribosomal protein S17 [Nicotiana plumbagi...	1e-12	Protein synthesis
nta1422	722	AT3G66654.2 | Symbols: | peptidyl-prolyl cis-trans isomerase cy...	2e-33	GB|ACU17734.1| unknown [Glycine max]	1e-29	Protein fate
nta1423	723	AT3G52560.1 | Symbols: UEV1D-4, MMZ4, UEV1D | UEV1D-4 (UBIQUITIN...	1e-33	GB|ABA40444.1| ubiquitin-conjugating enzyme family protein-li...	7e-23	Protein fate
nta1424	724	AT3G10950.1 | Symbols: | 60S ribosomal protein L37a (RPL37aB) |...	1e-33	No similarity		Protein synthesis
nta1425	725	AT4G20460.2 | Symbols: | NAD-dependent epimerase/dehydratase fa...	9e-34	REF|XP_002529901.1| UDP-glucose 4-epimerase, putative [Ricinu...	3e-27	Metabolism
nta1426	726	AT1G11475.1 | Symbols: NRPB10, NRPD10, NRPE10 | NRPB10; DNA bind...	9e-34	REF|XP_002326311.1| predicted protein [Populus trichocarpa] >...	6e-33	Transcription
nta1427	727	AT4G34555.1 | Symbols: | 40S ribosomal protein S25, putative | ...	9e-34	No similarity		Protein synthesis
nta1428	728	AT3G61200.1 | Symbols: | thioesterase family protein | chr3:226...	6e-34	REF|XP_002302567.1| predicted protein [Populus trichocarpa] >...	4e-17	Metabolism
nta1429	729	AT1G26355.1 | Symbols: SP1L1 | SP1L1 (SPIRAL1-LIKE1) | chr1:9117...	6e-34	REF|XP_002512065.1| SP1L, putative [Ricinus communis] >gb|EEF...	1e-25	Unclassified protein
nta1430	730	AT4G32960.1 | Symbols: | unknown protein | chr4:15908785-159101...	5e-34	REF|XP_002324732.1| predicted protein [Populus trichocarpa] >...	5e-21	Unclassified protein
nta1431	731	AT4G36130.1 | Symbols: | 60S ribosomal protein L8 (RPL8C) | chr...	5e-34	GB|ACU19917.1| unknown [Glycine max]	1e-21	Protein synthesis
nta1432	732	AT3G22530.1 | Symbols: | unknown protein | chr3:7977774-7978370...	5e-34	EMB|CBI26269.1| unnamed protein product [Vitis vinifera]	1e-38	Unclassified protein
nta1433	733	AT3G25040.1 | Symbols: | ER lumen protein retaining receptor, p...	4e-34	SP|Q9ZTN2.1|ERD2_PETHY RecName: Full=ER lumen protein retaini...	2e-25	Cellular transport
nta1434	734	AT5G18810.1 | Symbols: SCL28 | SCL28; RNA binding / nucleic acid...	3e-34	REF|XP_002265951.1| PREDICTED: similar to RNA recognition mot...	1e-24	Transcription
nta1435	735	AT1G13250.1 | Symbols: GATL3 | GATL3 (Galacturonosyltransferase-...	3e-34	GB|AAM61338.1| putative glycosyl transferase [Arabidopsis tha...	3e-30	Metabolism
nta1436	736	AT2G01220.1 | Symbols: | nucleotidyltransferase | chr2:123301-1...	2e-34	No similarity		Unclassified protein
nta1437	737	AT5G27820.1 | Symbols: | ribosomal protein L18 family protein |...	2e-34	REF|XP_002512448.1| 50S ribosomal protein L18, putative [Rici...	4e-23	Protein synthesis
nta1438	738	AT2G23930.1 | Symbols: SNRNP-G | SNRNP-G (PROBABLE SMALL NUCLEAR...	2e-34	REF|XP_002463169.1| hypothetical protein SORBIDRAFT_02g039000...	3e-26	Transcription
nta1439	739	AT4G23630.1 | Symbols: BTI1 | BTI1 (VIRB2-INTERACTING PROTEIN 1)...	2e-34	GB|ABC01908.1| putative 24 kDa seed maturation protein-like p...	2e-66	Unclassified protein
nta1440	740	AT2G47690.1 | Symbols: | NADH-ubiquinone oxidoreductase-related...	1e-34	GB|ABY77914.1| NADH-ubiquinone oxidoreductase-like protein [C...	3e-30	Unclassified protein
nta1441	741	AT3G51300.1 | Symbols: ARAC11, ROP1, ROP1AT, ATRAC11, ATROP1 | R...	1e-34	GB|ACM07419.1| Rac/Rop-like small GTPase [Scoparia dulcis]	2e-32	Metabolism
nta1442	742	AT1G77370.1 | Symbols: | glutaredoxin, putative | chr1:29073916...	1e-34	REF|XP_002273515.1| PREDICTED: hypothetical protein [Vitis vi...	6e-36	Cellular transport
nta1443	743	AT2G42310.1 | Symbols: | unknown protein | chr2:17625251-176255...	1e-34	GB|AAG01124.1|AF273333_9 BAC19.9 [Solanum lycopersicum]	1e-45	Unclassified protein
nta1444	744	AT1G12440.2 | Symbols: | zinc finger (AN1-like) family protein ...	1e-34	GB|ACM68456.1| stress-associated protein 6 [Solanum pennellii]	3e-51	Unclassified protein
nta1445	745	AT1G76440.3 | Symbols: | FUNCTIONS IN: molecular_function unkno...	1e-34	DBJ|BAF45120.1| small heat shock protein [Nicotiana tabacum]	2e-63	Unclassified protein
nta1446	746	AT5G57580.1 | Symbols: | calmodulin-binding protein | chr5:2331...	9e-35	GB|AAB37246.1| calmodulin-binding protein [Nicotiana tabacum]	2e-97	Unclassified protein
nta1447	747	AT4G34290.1 | Symbols: | SWIB complex BAF60b domain-containing ...	8e-35	No similarity		Unclassified protein
nta1448	748	AT2G38550.1 | Symbols: | unknown protein | chr2:16132178-161342...	7e-35	REF|XP_002323079.1| predicted protein [Populus trichocarpa] >...	2e-29	Unclassified protein
nta1449	749	AT1G11400.3 | Symbols: PYM | PYM (Partner of Y14-Mago); protein ...	5e-35	REF|XP_002528618.1| protein with unknown function [Ricinus co...	4e-34	Unclassified protein
nta1450	750	AT3G51610.1 | Symbols: | unknown protein | chr3:19139715-191419...	5e-35	REF|XP_002532862.1| conserved hypothetical protein [Ricinus c...	6e-40	Unclassified protein
nta1451	751	AT3G61110.1 | Symbols: ARS27A | ARS27A (ARABIDOPSIS RIBOSOMAL PR...	4e-35	GB|ABK21973.1| unknown [Picea sitchensis] >gb|ABK27002.1| unk...	6e-34	Protein synthesis
nta1452	752	AT3G47650.1 | Symbols: | bundle-sheath defective protein 2 fami...	4e-35	EMB|CAN62523.1| hypothetical protein [Vitis vinifera] >emb|CB...	4e-41	Unclassified protein
nta1453	753	AT5G42200.1 | Symbols: | zinc finger (C3HC4-type RING finger) f...	3e-35	REF|XP_002510592.1| ring finger protein, putative [Ricinus co...	6e-45	Protein fate
nta1454	754	AT1G26910.1 | Symbols: | 60S ribosomal protein L10 (RPL10B) | c...	3e-35	GB|ACT65738.1| QM [Nicotiana benthamiana]	4e-45	Protein synthesis
nta1455	755	AT5G43070.1 | Symbols: WPP1 | WPP1 (WPP domain protein 1) | chr5...	3e-35	SP|Q9M7N6.1|MAF1_SOLLC RecName: Full=MFP1 attachment factor 1...	4e-49	Unclassified protein
nta1456	756	AT5G66290.1 | Symbols: | unknown protein | chr5:26477917-264794...	2e-35	REF|XP_002269956.1| PREDICTED: hypothetical protein [Vitis vi...	4e-27	Protein fate
nta1457	757	AT5G60870.1 | Symbols: | regulator of chromosome condensation (...	2e-35	REF|XP_002264236.1| PREDICTED: hypothetical protein [Vitis vi...	3e-37	Unclassified protein
nta1458	758	AT3G22170.2 | Symbols: FHY3 | FHY3 (FAR-RED ELONGATED HYPOCOTYLS...	2e-35	EMB|CBI34110.1| unnamed protein product [Vitis vinifera]	3e-37	Unclassified protein
nta1459	759	AT4G03520.1 | Symbols: ATHM2 | ATHM2; enzyme activator | chr4:15...	2e-35	EMB|CBI21843.1| unnamed protein product [Vitis vinifera]	3e-40	Cellular transport
nta1460	760	AT5G43070.1 | Symbols: WPP1 | WPP1 (WPP domain protein 1) | chr5...	2e-35	SP|Q9M7N6.1|MAF1_SOLLC RecName: Full=MFP1 attachment factor 1...	3e-53	Unclassified protein
nta1461	761	AT5G51170.2 | Symbols: | unknown protein | chr5:20794046-207953...	1e-35	REF|XP_002511033.1| conserved hypothetical protein [Ricinus c...	8e-31	Unclassified protein
nta1462	762	AT5G67500.1 | Symbols: VDAC2, ATVDAC2 | VDAC2 (VOLTAGE DEPENDENT...	1e-35	GB|ABB16970.1| POM30-like protein [Solanum tuberosum]	7e-33	Cellular transport
nta1463	763	AT5G04800.4 | Symbols: | 40S ribosomal protein S17 (RPS17D) | c...	1e-35	GB|ABA46777.1| 40S ribosomal protein S17-like protein [Solanu...	5e-35	Protein synthesis
nta1464	764	AT2G37960.2 | Symbols: | unknown protein | chr2:15886962-158891...	1e-35	EMB|CBI30449.1| unnamed protein product [Vitis vinifera]	1e-36	Unclassified protein
nta1465	765	AT3G21640.1 | Symbols: TWD1, UCU2, FKBP42, ATFKBP42 | TWD1 (TWIS...	8e-36	REF|XP_002277668.1| PREDICTED: hypothetical protein isoform 2...	9e-38	Protein fate
nta1466	766	AT5G59970.1 | Symbols: | histone H4 | chr5:24146352-24146663 RE...	5e-36	EMB|CAF98839.1| unnamed protein product [Tetraodon nigroviridis]	6e-34	Unclassified protein
nta1467	767	AT2G30260.1 | Symbols: U2B'' | U2B'' (U2 small nuclear ribonucle...	5e-36	GB|AAA33847.1| spliceosomal protein [Solanum tuberosum]	3e-42	Unclassified protein
nta1468	768	AT5G59900.1 | Symbols: | pentatricopeptide (PPR) repeat-contain...	5e-36	EMB|CBI16176.1| unnamed protein product [Vitis vinifera]	5e-44	Unclassified protein
nta1469	769	AT2G27720.1 | Symbols: | 60S acidic ribosomal protein P2 (RPP2A...	4e-36	GB|ABA81865.1| unknown [Solanum tuberosum]	1e-23	Protein synthesis
nta1470	770	AT5G59970.1 | Symbols: | histone H4 | chr5:24146352-24146663 RE...	4e-36	EMB|CAL50535.1| Histone H4 (ISS) [Ostreococcus tauri]	2e-32	Unclassified protein
nta1471	771	AT2G30100.1 | Symbols: | ubiquitin family protein | chr2:128478...	4e-36	REF|XP_002275653.1| PREDICTED: hypothetical protein [Vitis vi...	1e-35	Protein fate
nta1472	772	AT5G59970.1 | Symbols: | histone H4 | chr5:24146352-24146663 RE...	3e-36	No similarity		Unclassified protein
nta1473	773	AT1G25260.1 | Symbols: | acidic ribosomal protein P0-related | ...	3e-36	GB|ABA40425.1| unknown [Solanum tuberosum]	8e-28	Protein synthesis
nta1474	774	AT2G42210.4 | Symbols: ATOEP16-3, OEP16-3 | mitochondrial import...	3e-36	REF|XP_002532339.1| protein translocase, putative [Ricinus co...	3e-29	Protein fate
nta1475	775	AT4G36980.2 | Symbols: | unknown protein | chr4:17434283-174370...	2e-36	REF|XP_002282485.1| PREDICTED: hypothetical protein [Vitis vi...	1e-25	Unclassified protein
nta1476	776	AT2G36530.1 | Symbols: LOS2 | LOS2; copper ion binding / phospho...	2e-36	GB|ACR56690.1| enolase [Nicotiana tabacum]	2e-28	Metabolism
nta1477	777	AT4G25200.1 | Symbols: ATHSP23.6-MITO | ATHSP23.6-MITO (MITOCHON...	2e-36	DBJ|BAA32547.1| mitochondrial small heat shock protein [Solan...	6e-36	Cell rescue,defense and virulence
nta1478	778	AT2G36460.2 | Symbols: | fructose-bisphosphate aldolase, putati...	2e-36	GB|AAK62818.1| fructose-1,6-bisphosphate aldolase [Solanum ly...	3e-41	Metabolism
nta1479	779	AT1G01100.4 | Symbols: | 60S acidic ribosomal protein P1 (RPP1A...	1e-36	GB|ABB29934.1| acidic ribosomal protein P1a-like [Solanum tub...	2e-23	Protein synthesis
nta1480	780	AT5G56130.1 | Symbols: | transducin family protein / WD-40 repe...	1e-36	REF|XP_002274754.1| PREDICTED: hypothetical protein [Vitis vi...	2e-33	Unclassified protein
nta1481	781	AT4G28310.1 | Symbols: | unknown protein | chr4:14017458-140180...	1e-36	REF|XP_002273678.1| PREDICTED: hypothetical protein [Vitis vi...	9e-37	Unclassified protein
nta1482	782	AT3G48770.1 | Symbols: | ATP binding / DNA binding | chr3:18079...	1e-36	REF|XP_002284314.1| PREDICTED: hypothetical protein [Vitis vi...	2e-65	Unclassified protein
nta1483	783	AT5G48760.2 | Symbols: | 60S ribosomal protein L13A (RPL13aD) |...	9e-37	GB|ABA46790.1| 60S ribosomal protein L13a-like protein [Solan...	1e-36	Protein synthesis
nta1484	784	AT5G27760.1 | Symbols: | hypoxia-responsive family protein | ch...	8e-37	GB|AAZ05072.1| hypoxia-responsive family protein [Citrus sine...	4e-28	Cell rescue,defense and virulence
nta1485	785	AT1G28290.2 | Symbols: AGP31 | AGP31 (arabinogalactan-protein 31...	7e-37	GB|ACN60130.1| putative proline-rich protein [Petunia x hybrida]	1e-30	Unclassified protein
nta1486	786	AT1G76010.1 | Symbols: | nucleic acid binding | chr1:28528505-2...	7e-37	GB|ACU20071.1| unknown [Glycine max]	1e-46	Unclassified protein
nta1487	787	AT5G60670.1 | Symbols: | 60S ribosomal protein L12 (RPL12C) | c...	6e-37	REF|XP_002530279.1| 60S ribosomal protein L12, putative [Rici...	7e-39	Protein synthesis
nta1488	788	AT1G31340.1 | Symbols: RUB1, NEDD8, ATRUB1 | RUB1 (RELATED TO UB...	5e-37	DBJ|BAF20135.2| Os06g0650100 [Oryza sativa Japonica Group]	3e-24	Protein fate
nta1489	789	AT3G53740.4 | Symbols: | 60S ribosomal protein L36 (RPL36B) | c...	5e-37	GB|ACU23270.1| unknown [Glycine max]	3e-37	Protein synthesis
nta1490	790	AT5G20620.1 | Symbols: UBQ4 | UBQ4; protein binding | chr5:69733...	5e-37	REF|XP_001777816.1| predicted protein [Physcomitrella patens ...	8e-61	Protein fate
nta1491	791	AT4G05050.3 | Symbols: UBQ11 | UBQ11 (UBIQUITIN 11); protein bin...	4e-37	EMB|CBI23934.1| unnamed protein product [Vitis vinifera]	9e-18	Protein fate
nta1492	792	AT5G42820.1 | Symbols: ATU2AF35B, U2AF35B | U2AF35B; RNA binding...	4e-37	REF|NP_001034752.1| hypothetical protein LOC664621 [Mus muscu...	2e-32	Unclassified protein
nta1493	793	AT3G12050.1 | Symbols: | Aha1 domain-containing protein | chr3:...	4e-37	REF|XP_002530362.1| Hsp90 co-chaperone AHA1, putative [Ricinu...	9e-48	Unclassified protein
nta1494	794	AT1G32750.1 | Symbols: HAF01, HAF1, HAC13, GTD1, TAF1 | HAF01; D...	3e-37	EMB|CBI21835.1| unnamed protein product [Vitis vinifera]	1e-25	Protein fate
nta1495	795	AT1G51190.1 | Symbols: PLT2 | PLT2 (PLETHORA 2); transcription f...	3e-37	REF|XP_002285539.1| PREDICTED: hypothetical protein [Vitis vi...	2e-31	Cell cycle and DNA processing
nta1496	796	AT3G52590.1 | Symbols: UBQ1, EMB2167, ERD16, HAP4 | UBQ1 (UBIQUI...	2e-37	REF|NP_001147027.1| polyubiquitin containing 7 ubiquitin mono...	2e-35	Protein synthesis
nta1497	797	AT2G38440.1 | Symbols: ITB1, SCAR2, DIS3, WAVE4, ATSCAR2 | SCAR2...	2e-37	REF|XP_002309170.1| predicted protein [Populus trichocarpa] >...	7e-38	Unclassified protein
nta1498	798	AT3G47520.1 | Symbols: MDH | MDH (MALATE DEHYDROGENASE); L-malat...	2e-37	EMB|CAB45387.1| NAD-malate dehydrogenase [Nicotiana tabacum]	3e-74	Metabolism
nta1499	799	AT1G17100.1 | Symbols: | SOUL heme-binding family protein | chr...	2e-37	EMB|CBI14992.1| unnamed protein product [Vitis vinifera]	1e-76	Unclassified protein
nta1500	800	AT3G13580.1 | Symbols: | 60S ribosomal protein L7 (RPL7D) | chr...	1e-37	GB|ABB16984.1| thaliana 60S ribosomal protein L7 (At2g44120) ...	3e-20	Protein synthesis
nta1501	801	AT3G52300.1 | Symbols: ATPQ | ATPQ (ATP SYNTHASE D CHAIN, MITOCH...	1e-37	GB|AAT40531.1| ATP synthase D chain, mitochondrial, putative ...	1e-25	Unclassified protein
nta1502	802	AT5G16390.2 | Symbols: CAC1, CAC1A, BCCP, BCCP1, CAC1-A, BCCP-1 ...	1e-37	GB|ACR61639.1| acetyl-CoA biotin carboxylase subunit [Jatroph...	7e-31	Metabolism
nta1503	803	AT4G34210.1 | Symbols: ASK11 | ASK11 (ARABIDOPSIS SKP1-LIKE 11);...	1e-37	GB|ABB77426.1| Skp1-like protein 1 [Petunia integrifolia subs...	6e-38	Protein fate
nta1504	804	AT5G66860.1 | Symbols: | INVOLVED IN: translation; LOCATED IN: ...	1e-37	REF|XP_002522324.1| 50S ribosomal protein L25, putative [Rici...	7e-39	Unclassified protein
nta1505	805	AT1G65930.1 | Symbols: | isocitrate dehydrogenase, putative / N...	1e-37	SP|P50218.1|IDHC_TOBAC RecName: Full=Isocitrate dehydrogenase...	3e-47	Energy
nta1506	806	AT3G52300.1 | Symbols: ATPQ | ATPQ (ATP SYNTHASE D CHAIN, MITOCH...	1e-37	GB|AAT40531.1| ATP synthase D chain, mitochondrial, putative ...	2e-64	Unclassified protein
nta1507	807	AT1G30845.1 | Symbols: | unknown protein | chr1:10979856-109804...	7e-38	EMB|CBI19810.1| unnamed protein product [Vitis vinifera]	1e-27	Unclassified protein
nta1508	808	AT4G14960.2 | Symbols: TUA6 | TUA6; structural constituent of cy...	6e-38	GB|ACN40181.1| unknown [Picea sitchensis] >gb|ACN40840.1| unk...	3e-29	Biogenesis of cellular components
nta1509	809	AT1G26355.1 | Symbols: SP1L1 | SP1L1 (SPIRAL1-LIKE1) | chr1:9117...	6e-38	EMB|CBI15321.1| unnamed protein product [Vitis vinifera]	2e-32	Unclassified protein
nta1510	810	AT1G48830.2 | Symbols: | 40S ribosomal protein S7 (RPS7A) | chr...	5e-38	No similarity		Protein synthesis
nta1511	811	AT4G02230.1 | Symbols: | 60S ribosomal protein L19 (RPL19C) | c...	5e-38	GB|ABC01909.1| 60S ribosomal protein L19-like protein [Solanu...	4e-32	Protein synthesis
nta1512	812	AT1G56700.2 | Symbols: | pyrrolidone-carboxylate peptidase fami...	5e-38	REF|XP_002280794.1| PREDICTED: hypothetical protein isoform 4...	8e-46	Protein fate
nta1513	813	AT3G63340.1 | Symbols: | protein phosphatase 2C-related / PP2C-...	4e-38	EMB|CBI25040.1| unnamed protein product [Vitis vinifera]	8e-39	Metabolism
nta1514	814	AT2G32720.1 | Symbols: B5 #4, ATCB5-B, CB5-B | CB5-B (CYTOCHROME...	3e-38	GB|ABR04092.2| cytochrome b5 [Malus x domestica]	5e-14	Cellular transport
nta1515	815	AT3G58680.1 | Symbols: MBF1B, ATMBF1B | MBF1B (MULTIPROTEIN BRID...	3e-38	GB|ABG29113.1| multiprotein bridging factor 1b [Solanum lycop...	7e-17	Transcription
nta1516	816	AT4G00810.2 | Symbols: | 60S acidic ribosomal protein P1 (RPP1B...	3e-38	GB|ABB29934.1| acidic ribosomal protein P1a-like [Solanum tub...	6e-25	Protein synthesis
nta1517	817	AT1G42960.1 | Symbols: | expressed protein localized to the inn...	3e-38	REF|XP_002510707.1| conserved hypothetical protein [Ricinus c...	3e-31	Unclassified protein
nta1518	818	AT1G54050.1 | Symbols: | 17.4 kDa class III heat shock protein ...	3e-38	GB|AAK84869.1|AF399821_1 small heat stress protein class CIII...	2e-38	Cell rescue,defense and virulence
nta1519	819	AT5G65360.1 | Symbols: | histone H3 | chr5:26120099-26120509 RE...	2e-38	REF|XP_001608164.1| PREDICTED: hypothetical protein isoform 1...	1e-29	Unclassified protein
nta1520	820	AT4G13850.4 | Symbols: ATGRP2 | GR-RBP2 (GLYCINE-RICH RNA-BINDIN...	2e-38	GB|ABA40453.1| RNA binding protein-like protein [Solanum tube...	1e-29	Unclassified protein
nta1521	821	AT5G46030.1 | Symbols: | unknown protein | chr5:18670531-186711...	2e-38	REF|NP_001060360.1| Os07g0631100 [Oryza sativa (japonica cult...	2e-34	Unclassified protein
nta1522	822	AT2G42260.1 | Symbols: UVI4, PYM | UVI4 (UV-B-INSENSITIVE 4) | c...	2e-38	REF|XP_002532403.1| conserved hypothetical protein [Ricinus c...	1e-38	Unclassified protein
nta1523	823	AT3G46560.1 | Symbols: TIM9, emb2474 | TIM9; P-P-bond-hydrolysis...	2e-38	SP|Q9XGX8.1|TIM9_MESCR RecName: Full=Mitochondrial import inn...	6e-41	Protein fate
nta1524	824	AT1G27050.1 | Symbols: ATHB54 | ATHB54 (ARABIDOPSIS THALIANA HOM...	1e-38	No similarity		Cell cycle and DNA processing
nta1525	825	AT3G59920.1 | Symbols: ATGDI2 | ATGDI2 (RAB GDP DISSOCIATION INH...	1e-38	GB|AAB80717.1| GDP dissociation inhibitor [Nicotiana tabacum]	1e-41	Unclassified protein
nta1526	826	AT1G25580.1 | Symbols: ANAC008 | ANAC008 (Arabidopsis NAC domain...	1e-38	EMB|CBI27068.1| unnamed protein product [Vitis vinifera]	3e-45	Transcription
nta1527	827	AT5G59340.1 | Symbols: WOX2 | WOX2 (WUSCHEL RELATED HOMEOBOX 2);...	9e-39	GB|ACA64094.1| WOX2 [Petunia x hybrida]	9e-57	Cell cycle and DNA processing
nta1528	828	AT2G36530.1 | Symbols: LOS2 | LOS2; copper ion binding / phospho...	8e-39	GB|ACR56690.1| enolase [Nicotiana tabacum]	3e-32	Metabolism
nta1529	829	AT3G46560.1 | Symbols: TIM9, emb2474 | TIM9; P-P-bond-hydrolysis...	7e-39	REF|NP_001067084.1| Os12g0571200 [Oryza sativa (japonica cult...	8e-43	Protein fate
nta1530	830	AT5G07960.1 | Symbols: | unknown protein | chr5:2542350-2543253...	6e-39	EMB|CBI15139.1| unnamed protein product [Vitis vinifera]	1e-20	Unclassified protein
nta1531	831	AT2G19810.1 | Symbols: | zinc finger (CCCH-type) family protein...	6e-39	EMB|CBI20604.1| unnamed protein product [Vitis vinifera]	1e-41	Transcription
nta1532	832	AT4G01897.1 | Symbols: | unknown protein | chr4:820487-821466 R...	4e-39	REF|XP_002301533.1| predicted protein [Populus trichocarpa] >...	3e-34	Unclassified protein
nta1533	833	AT3G12680.1 | Symbols: HUA1 | HUA1 (ENHANCER OF AG-4 1); RNA bin...	4e-39	REF|XP_002269152.1| PREDICTED: hypothetical protein [Vitis vi...	2e-46	Unclassified protein
nta1534	834	AT3G54826.1 | Symbols: | FUNCTIONS IN: molecular_function unkno...	3e-39	REF|XP_002271854.1| PREDICTED: hypothetical protein [Vitis vi...	8e-26	Unclassified protein
nta1535	835	AT2G02050.1 | Symbols: | NADH-ubiquinone oxidoreductase B18 sub...	3e-39	GB|ACQ90599.1| putative NADH dehydrogenase [Thellungiella hal...	4e-37	Energy
nta1536	836	AT5G38830.1 | Symbols: | tRNA synthetase class I (C) family pro...	3e-39	REF|XP_002262997.1| PREDICTED: hypothetical protein, partial ...	3e-56	Protein synthesis
nta1537	837	AT5G50680.2 | Symbols: ATSAE1B, SAE1B | SAE1B (SUMO ACTIVATING E...	2e-39	EMB|CAA09619.1| ubiquitin activating enzyme [Solanum lycopers...	2e-17	Unclassified protein
nta1538	838	AT4G00810.2 | Symbols: | 60S acidic ribosomal protein P1 (RPP1B...	2e-39	GB|ABB29934.1| acidic ribosomal protein P1a-like [Solanum tub...	3e-24	Protein synthesis
nta1539	839	AT2G03150.1 | Symbols: emb1579 | emb1579 (embryo defective 1579)...	2e-39	EMB|CBI31934.1| unnamed protein product [Vitis vinifera]	3e-33	Unclassified protein
nta1540	840	AT2G18260.1 | Symbols: SYP112, ATSYP112 | SYP112 (SYNTAXIN OF PL...	2e-39	REF|XP_002521564.1| syntaxin, putative [Ricinus communis] >gb...	4e-36	Cellular transport
nta1541	841	AT4G30480.2 | Symbols: | tetratricopeptide repeat (TPR)-contain...	2e-39	EMB|CAP16663.1| tetratricopeptide repeat protein [Solanum lyc...	3e-65	Unclassified protein
nta1542	842	AT4G30220.1 | Symbols: RUXF | RUXF (SMALL NUCLEAR RIBONUCLEOPROT...	1e-39	GB|EEC72605.1| hypothetical protein OsI_06076 [Oryza sativa I...	2e-34	Transcription
nta1543	843	AT2G17120.1 | Symbols: LYM2 | LYM2 (LYSM DOMAIN GPI-ANCHORED PRO...	1e-39	GB|AAO32065.1| Erwinia induced protein 1 [Solanum tuberosum]	3e-39	Biogenesis of cellular components
nta1544	844	AT1G55020.1 | Symbols: LOX1 | LOX1; lipoxygenase | chr1:20525798...	8e-40	GB|AAZ04411.1| lipoxygenase [Adelostemma gracillimum]	3e-56	Metabolism
nta1545	845	AT4G24330.1 | Symbols: | unknown protein | chr4:12603848-126062...	6e-40	REF|XP_002528996.1| conserved hypothetical protein [Ricinus c...	4e-32	Unclassified protein
nta1546	846	AT4G22670.1 | Symbols: AtHip1 | AtHip1 (Arabidopsis thaliana Hsp...	4e-40	REF|XP_002303525.1| predicted protein [Populus trichocarpa] >...	1e-22	Unclassified protein
nta1547	847	AT2G36620.1 | Symbols: RPL24A | RPL24A (ribosomal protein L24); ...	4e-40	GB|ABB72816.1| ribosomal protein L24-like protein [Solanum tu...	1e-24	Protein synthesis
nta1548	848	AT3G58610.2 | Symbols: | ketol-acid reductoisomerase | chr3:216...	3e-40	REF|XP_002525115.1| ketol-acid reductoisomerase, chloroplast ...	5e-19	Metabolism
nta1549	849	AT2G27710.3 | Symbols: | 60S acidic ribosomal protein P2 (RPP2B...	2e-40	EMB|CBI17057.1| unnamed protein product [Vitis vinifera]	8e-24	Protein synthesis
nta1550	850	AT4G05050.3 | Symbols: UBQ11 | UBQ11 (UBIQUITIN 11); protein bin...	2e-40	EMB|CAI51312.2| polyubiquitin [Capsicum chinense]	6e-32	Protein fate
nta1551	851	AT4G30220.1 | Symbols: RUXF | RUXF (SMALL NUCLEAR RIBONUCLEOPROT...	2e-40	REF|XP_002272246.1| PREDICTED: similar to Os11g0657300 [Vitis...	4e-35	Transcription
nta1552	852	AT3G55510.1 | Symbols: RBL | RBL (REBELOTE) | chr3:20579232-2058...	1e-40	REF|XP_002312032.1| predicted protein [Populus trichocarpa] >...	3e-13	Unclassified protein
nta1553	853	AT3G24010.1 | Symbols: ING1, ATING1 | ING1 (INHIBITOR OF GROWTH ...	1e-40	REF|XP_002518170.1| Inhibitor of growth protein, putative [Ri...	2e-23	Cell cycle and DNA processing
nta1554	854	AT5G49540.1 | Symbols: | unknown protein | chr5:20104804-201056...	9e-41	EMB|CBI22851.1| unnamed protein product [Vitis vinifera]	3e-37	Unclassified protein
nta1555	855	AT5G26710.1 | Symbols: | glutamate-tRNA ligase, putative / glut...	6e-41	No similarity		Protein synthesis
nta1556	856	AT5G64080.1 | Symbols: | protease inhibitor/seed storage/lipid ...	6e-41	REF|XP_002263068.1| PREDICTED: hypothetical protein [Vitis vi...	3e-45	Unclassified protein
nta1557	857	AT2G32670.1 | Symbols: ATVAMP725, VAMP725 | ATVAMP725 | chr2:138...	5e-41	GB|ACU24640.1| unknown [Glycine max]	2e-28	Cellular transport
nta1558	858	AT3G09640.2 | Symbols: APX2, APX1B | APX2 (ASCORBATE PEROXIDASE ...	5e-41	REF|XP_002322851.1| predicted protein [Populus trichocarpa] >...	4e-61	Metabolism
nta1559	859	AT2G45695.1 | Symbols: | FUNCTIONS IN: molecular_function unkno...	4e-41	REF|XP_002511777.1| Protein C9orf74, putative [Ricinus commun...	2e-35	Unclassified protein
nta1560	860	AT5G02960.1 | Symbols: | 40S ribosomal protein S23 (RPS23B) | c...	3e-41	EMB|CBI32689.1| unnamed protein product [Vitis vinifera]	7e-39	Protein synthesis
nta1561	861	AT1G54690.1 | Symbols: HTA3, H2AXB, G-H2AX, GAMMA-H2AX | GAMMA-H...	2e-41	GB|ACU13138.1| unknown [Glycine max]	2e-33	Unclassified protein
nta1562	862	AT2G24500.1 | Symbols: FZF | FZF; transcription factor | chr2:10...	2e-41	EMB|CAN62771.1| hypothetical protein [Vitis vinifera]	3e-40	Transcription
nta1563	863	AT1G79260.1 | Symbols: | unknown protein | chr1:29813282-298140...	2e-41	GB|ACU14714.1| unknown [Glycine max]	1e-44	Unclassified protein
nta1564	864	AT3G51030.1 | Symbols: ATTRX1, ATTRX H1 | ATTRX1; oxidoreductase...	2e-41	SP|Q07090.1|TRXH2_TOBAC RecName: Full=Thioredoxin H-type 2; S...	2e-48	Cellular transport
nta1565	865	AT3G04830.1 | Symbols: | binding | chr3:1326289-1329132 FORWARD	2e-41	REF|XP_002277809.1| PREDICTED: hypothetical protein [Vitis vi...	5e-58	Unclassified protein
nta1566	866	AT2G36530.1 | Symbols: LOS2 | LOS2; copper ion binding / phospho...	1e-41	GB|ACR56690.1| enolase [Nicotiana tabacum]	2e-13	Metabolism
nta1567	867	AT3G22110.1 | Symbols: PAC1 | PAC1; endopeptidase/ peptidase/ th...	1e-41	GB|AAF34770.1|AF227625_1 proteasome 27 kDa subunit [Euphorbia...	5e-35	Protein fate
nta1568	868	AT4G27660.1 | Symbols: | unknown protein | chr4:13817249-138180...	1e-41	REF|XP_002525594.1| conserved hypothetical protein [Ricinus c...	6e-38	Unclassified protein
nta1569	869	AT3G13580.1 | Symbols: | 60S ribosomal protein L7 (RPL7D) | chr...	1e-41	GB|ABK23069.1| unknown [Picea sitchensis]	1e-52	Protein synthesis
nta1570	870	AT2G32060.2 | Symbols: | 40S ribosomal protein S12 (RPS12C) | c...	9e-42	EMB|CBI36518.1| unnamed protein product [Vitis vinifera]	2e-40	Protein synthesis
nta1571	871	AT5G57870.2 | Symbols: | eukaryotic translation initiation fact...	8e-42	REF|XP_002277218.1| PREDICTED: hypothetical protein [Vitis vi...	5e-24	Protein synthesis
nta1572	872	AT4G02570.3 | Symbols: ATCUL1, CUL1, AXR6 | ATCUL1 (ARABIDOPSIS ...	5e-42	EMB|CAC87835.1| cullin 1A [Nicotiana tabacum]	6e-33	Cell cycle and DNA processing
nta1573	873	AT5G46230.1 | Symbols: | unknown protein | chr5:18742593-187430...	5e-42	REF|XP_002519688.1| conserved hypothetical protein [Ricinus c...	2e-39	Unclassified protein
nta1574	874	AT2G03870.1 | Symbols: | small nuclear ribonucleoprotein, putat...	4e-42	REF|XP_002299952.1| predicted protein [Populus trichocarpa] >...	1e-17	Transcription
nta1575	875	ATMG00730.1 | Symbols: COX3 | Encodes cytochrome c oxidase subun...	4e-42	REF|YP_173457.1| hypothetical protein NitaMp119 [Nicotiana ta...	1e-47	Energy
nta1576	876	AT1G25280.1 | Symbols: AtTLP10 | AtTLP10 (TUBBY LIKE PROTEIN 10)...	4e-42	REF|XP_002265804.1| PREDICTED: hypothetical protein [Vitis vi...	6e-53	Metabolism
nta1577	877	AT5G42940.1 | Symbols: | zinc finger (C3HC4-type RING finger) f...	3e-42	REF|NP_199108.1| zinc finger (C3HC4-type RING finger) family ...	5e-40	Unclassified protein
nta1578	878	AT4G37490.1 | Symbols: CYC1, CYCB1;1, CYCB1 | CYCB1;1 (CYCLIN B1...	2e-42	DBJ|BAA09368.1| B-type cyclin [Nicotiana tabacum]	6e-103	Cell cycle and DNA processing
nta1579	879	AT2G16710.1 | Symbols: | hesB-like domain-containing protein | ...	1e-42	No similarity		Unclassified protein
nta1580	880	AT5G23420.1 | Symbols: HMGB6 | HMGB6; transcription factor | chr...	1e-42	REF|XP_002513135.1| DNA-binding protein MNB1B, putative [Rici...	7e-39	Cell cycle and DNA processing
nta1581	881	AT5G55160.1 | Symbols: SUM2, SUMO 2, SUMO2, ATSUMO2 | SUMO2 (SMA...	1e-42	GB|ACJ54186.1| SUMO [Nicotiana benthamiana]	5e-46	Protein fate
nta1582	882	AT4G13850.4 | Symbols: ATGRP2 | GR-RBP2 (GLYCINE-RICH RNA-BINDIN...	1e-42	DBJ|BAA11089.1| RGP-3 [Nicotiana sylvestris]	6e-55	Unclassified protein
nta1583	883	AT5G60340.1 | Symbols: | maoC-like dehydratase domain-containin...	1e-42	GB|AAT40554.1| Adenylate kinase isoenzyme 6 , putative [Solan...	2e-83	Unclassified protein
nta1584	884	AT4G25290.1 | Symbols: | DNA photolyase | chr4:12941486-1294499...	9e-43	REF|XP_002322411.1| predicted protein [Populus trichocarpa] >...	4e-49	Cell cycle and DNA processing
nta1585	885	AT2G30410.1 | Symbols: KIS, TFCA | KIS (KIESEL); unfolded protei...	8e-43	No similarity		Cell cycle and DNA processing
nta1586	886	AT5G60670.1 | Symbols: | 60S ribosomal protein L12 (RPL12C) | c...	8e-43	GB|AAR83868.1| 60S ribosomal protein L12 [Capsicum annuum]	2e-43	Protein synthesis
nta1587	887	AT5G23740.1 | Symbols: RPS11-BETA | RPS11-BETA (RIBOSOMAL PROTEI...	5e-43	REF|XP_002526494.1| 40S ribosomal protein S11, putative [Rici...	1e-42	Protein synthesis
nta1588	888	AT4G11260.1 | Symbols: ATSGT1B, ETA3, RPR1, EDM1, SGT1B | SGT1B;...	4e-43	GB|AAO85509.1| SGT1 [Nicotiana benthamiana]	1e-13	Protein fate
nta1589	889	AT1G14620.2 | Symbols: DECOY | DECOY (DECOY) | chr1:5014985-5016...	4e-43	EMB|CAN73362.1| hypothetical protein [Vitis vinifera]	6e-29	Metabolism
nta1590	890	AT5G18800.2 | Symbols: | NADH-ubiquinone oxidoreductase 19 kDa ...	3e-43	REF|XP_002278120.1| PREDICTED: hypothetical protein isoform 2...	2e-43	Energy
nta1591	891	AT3G53740.4 | Symbols: | 60S ribosomal protein L36 (RPL36B) | c...	2e-43	REF|XP_002317423.1| predicted protein [Populus trichocarpa] >...	3e-47	Protein synthesis
nta1592	892	AT3G05600.1 | Symbols: | epoxide hydrolase, putative | chr3:162...	2e-43	REF|XP_002512456.1| epoxide hydrolase, putative [Ricinus comm...	6e-80	Metabolism
nta1593	893	AT2G37600.2 | Symbols: | 60S ribosomal protein L36 (RPL36A) | c...	1e-43	REF|XP_002305746.1| predicted protein [Populus trichocarpa] >...	6e-19	Protein synthesis
nta1594	894	AT1G79850.1 | Symbols: RPS17, CS17, PRPS17 | RPS17 (RIBOSOMAL PR...	1e-43	REF|XP_002516024.1| 30S ribosomal protein S17, putative [Rici...	4e-26	Protein synthesis
nta1595	895	AT3G13920.2 | Symbols: EIF4A1, RH4, TIF4A1 | EIF4A1 (EUKARYOTIC ...	1e-43	SP|Q40470.1|IF4A7_TOBAC RecName: Full=Eukaryotic initiation f...	1e-32	Cell cycle and DNA processing
nta1596	896	AT4G38580.1 | Symbols: ATFP6, HIPP26 | ATFP6 (FARNESYLATED PROTE...	1e-43	GB|AAM60879.1| farnesylated protein (ATFP6) [Arabidopsis thal...	2e-41	Unclassified protein
nta1597	897	AT1G13250.1 | Symbols: GATL3 | GATL3 (Galacturonosyltransferase-...	1e-43	REF|XP_002281658.1| PREDICTED: hypothetical protein [Vitis vi...	2e-42	Metabolism
nta1598	898	AT1G07890.8 | Symbols: APX1, CS1 | APX1 (ascorbate peroxidase 1)...	1e-43	DBJ|BAA12918.1| cytosolic ascorbate peroxidase [Nicotiana tab...	7e-50	Metabolism
nta1599	899	AT3G25230.1 | Symbols: ROF1, ATFKBP62, FKBP62 | ROF1 (ROTAMASE F...	8e-44	GB|ACU23964.1| unknown [Glycine max]	8e-17	Protein fate
nta1600	900	AT2G44820.1 | Symbols: | unknown protein | chr2:18484690-184855...	7e-44	REF|XP_002264937.1| PREDICTED: hypothetical protein [Vitis vi...	2e-29	Unclassified protein
nta1601	901	AT3G51030.1 | Symbols: ATTRX1, ATTRX H1 | ATTRX1; oxidoreductase...	6e-44	SP|P29449.1|TRXH1_TOBAC RecName: Full=Thioredoxin H-type 1; S...	2e-66	Cellular transport
nta1602	902	AT3G09860.1 | Symbols: | unknown protein | chr3:3026140-3027000...	5e-44	REF|XP_002282270.1| PREDICTED: hypothetical protein [Vitis vi...	1e-49	Unclassified protein
nta1603	903	AT1G08845.2 | Symbols: | structural constituent of ribosome | c...	4e-44	EMB|CBI34300.1| unnamed protein product [Vitis vinifera]	2e-46	Unclassified protein
nta1604	904	AT5G04410.1 | Symbols: NAC2, anac078 | NAC2; transcription facto...	4e-44	GB|AAM34772.1|AF509872_1 nam-like protein 9 [Petunia x hybrida]	9e-52	Transcription
nta1605	905	AT5G52380.1 | Symbols: | zinc knuckle (CCHC-type) family protei...	3e-44	REF|XP_002510785.1| actin depolymerizing factor, putative [Ri...	5e-28	Unclassified protein
nta1606	906	AT5G56010.1 | Symbols: HSP81-3 | HSP81-3; ATP binding / unfolded...	3e-44	DBJ|BAE97400.1| heat shock protein 90 [Nicotiana tabacum]	3e-42	Protein fate
nta1607	907	AT2G21160.2 | Symbols: | translocon-associated protein alpha (T...	3e-44	REF|XP_002529245.1| translocon-associated protein, alpha subu...	6e-46	Unclassified protein
nta1608	908	AT2G30410.1 | Symbols: KIS, TFCA | KIS (KIESEL); unfolded protei...	2e-44	REF|XP_002523979.1| tubulin-specific chaperone A (tubulin-fol...	2e-22	Cell cycle and DNA processing
nta1609	909	AT5G10980.1 | Symbols: | histone H3 | chr5:3472591-3473349 REVERSE	2e-44	REF|NP_001078516.1| histone H3.2 [Arabidopsis thaliana]	1e-22	Unclassified protein
nta1610	910	AT5G10160.1 | Symbols: | beta-hydroxyacyl-ACP dehydratase, puta...	2e-44	REF|NP_001149606.1| beta-hydroxyacyl-ACP dehydratase [Zea may...	1e-47	Metabolism
nta1611	911	AT3G60240.4 | Symbols: EIF4G, CUM2 | EIF4G (EUKARYOTIC TRANSLATI...	2e-44	REF|XP_002269466.1| PREDICTED: hypothetical protein [Vitis vi...	6e-65	Protein synthesis
nta1612	912	AT1G75220.1 | Symbols: | integral membrane protein, putative | ...	1e-44	REF|NP_177658.1| integral membrane protein, putative [Arabido...	9e-28	Cellular transport
nta1613	913	AT3G62000.1 | Symbols: | O-methyltransferase family 3 protein |...	1e-44	REF|XP_002269070.1| PREDICTED: hypothetical protein [Vitis vi...	4e-36	Metabolism
nta1614	914	AT3G06170.1 | Symbols: | TMS membrane family protein / tumour d...	9e-45	REF|XP_002516786.1| Membrane protein PB1A10.07c, putative [Ri...	1e-31	Unclassified protein
nta1615	915	AT1G44770.1 | Symbols: | unknown protein | chr1:16907834-169094...	8e-45	REF|XP_002513794.1| conserved hypothetical protein [Ricinus c...	3e-43	Unclassified protein
nta1616	916	AT2G26180.1 | Symbols: IQD6 | IQD6 (IQ-domain 6); calmodulin bin...	8e-45	REF|XP_002279054.1| PREDICTED: hypothetical protein [Vitis vi...	6e-55	Unclassified protein
nta1617	917	AT3G05760.1 | Symbols: | nucleic acid binding / zinc ion bindin...	6e-45	EMB|CBI39578.1| unnamed protein product [Vitis vinifera]	2e-36	Unclassified protein
nta1618	918	AT5G45350.2 | Symbols: | proline-rich family protein | chr5:183...	6e-45	No similarity		Cellular communication
nta1619	919	AT3G60245.1 | Symbols: | 60S ribosomal protein L37a (RPL37aC) |...	5e-45	No similarity		Protein synthesis
nta1620	920	AT1G24510.1 | Symbols: | T-complex protein 1 epsilon subunit, p...	5e-45	REF|XP_002515038.1| chaperonin containing t-complex protein 1...	1e-21	Protein fate
nta1621	921	AT3G01435.1 | Symbols: | Expressed protein | chr3:166853-167984...	5e-45	REF|XP_002269953.1| PREDICTED: hypothetical protein [Vitis vi...	9e-29	Unclassified protein
nta1622	922	AT2G20760.1 | Symbols: | protein binding / structural molecule ...	4e-45	EMB|CAN72815.1| hypothetical protein [Vitis vinifera]	3e-26	Unclassified protein
nta1623	923	AT1G64790.1 | Symbols: | binding | chr1:24065232-24081908 REVERSE	4e-45	EMB|CBI28651.1| unnamed protein product [Vitis vinifera]	1e-48	Unclassified protein
nta1624	924	AT2G23790.1 | Symbols: | unknown protein | chr2:10125692-101274...	4e-45	REF|XP_002533269.1| conserved hypothetical protein [Ricinus c...	9e-53	Unclassified protein
nta1625	925	AT4G02230.1 | Symbols: | 60S ribosomal protein L19 (RPL19C) | c...	3e-45	GB|AAR83877.1| 60S ribosomal protein L19 [Capsicum annuum]	6e-22	Protein synthesis
nta1626	926	AT2G30490.1 | Symbols: ATC4H, C4H, CYP73A5 | C4H (CINNAMATE-4-HY...	3e-45	GB|ABC69411.1| CYP73A47v1 [Nicotiana tabacum]	1e-29	Metabolism
nta1627	927	AT5G45775.2 | Symbols: | 60S ribosomal protein L11 (RPL11D) | c...	3e-45	GB|AAR83867.1| ribosomal protein L11-like protein [Capsicum a...	2e-37	Protein synthesis
nta1628	928	AT2G21960.1 | Symbols: | unknown protein | chr2:9354990-9356958...	3e-45	REF|XP_002276081.1| PREDICTED: hypothetical protein [Vitis vi...	2e-46	Unclassified protein
nta1629	929	AT1G01050.1 | Symbols: AtPPa1 | AtPPa1 (Arabidopsis thaliana pyr...	2e-45	GB|AAD46520.1|AF149116_1 soluble inorganic pyrophosphatase [P...	2e-45	Metabolism
nta1630	930	AT3G11730.1 | Symbols: ATFP8, ATRABD1, RABD1 | ATFP8; GTP bindin...	2e-45	GB|AAD10389.1| Rab1-like small GTP-binding protein [Petunia x...	1e-57	Metabolism
nta1631	931	AT3G05590.1 | Symbols: RPL18 | RPL18 (RIBOSOMAL PROTEIN L18); st...	2e-45	REF|XP_002301485.1| predicted protein [Populus trichocarpa] >...	2e-80	Protein synthesis
nta1632	932	AT5G66380.1 | Symbols: ATFOLT1 | ATFOLT1 (ARABIDOPSIS THALIANA F...	1e-45	EMB|CBI17440.1| unnamed protein product [Vitis vinifera]	1e-37	Unclassified protein
nta1633	933	AT3G27340.1 | Symbols: | unknown protein | chr3:10121303-101226...	1e-45	EMB|CBI17697.1| unnamed protein product [Vitis vinifera]	2e-55	Unclassified protein
nta1634	934	AT4G38495.1 | Symbols: | FUNCTIONS IN: molecular_function unkno...	9e-46	REF|XP_002521261.1| conserved hypothetical protein [Ricinus c...	2e-34	Unclassified protein
nta1635	935	AT4G38680.1 | Symbols: GRP2, CSDP2, CSP2, ATCSP2 | GRP2 (GLYCINE...	8e-46	SP|P27484.1|GRP2_NICSY RecName: Full=Glycine-rich protein 2 >...	2e-13	Cell cycle and DNA processing
nta1636	936	AT3G55280.3 | Symbols: RPL23AB | RPL23AB (RIBOSOMAL PROTEIN L23A...	8e-46	REF|NP_191088.1| RPL23AB (RIBOSOMAL PROTEIN L23AB); RNA bindi...	4e-37	Protein synthesis
nta1637	937	AT3G09860.1 | Symbols: | unknown protein | chr3:3026140-3027000...	7e-46	REF|XP_002282270.1| PREDICTED: hypothetical protein [Vitis vi...	8e-51	Unclassified protein
nta1638	938	AT2G29080.1 | Symbols: ftsh3 | ftsh3 (FtsH protease 3); ATP-depe...	6e-46	REF|NP_850129.1| ftsh3 (FtsH protease 3); ATP-dependent pepti...	5e-21	Metabolism
nta1639	939	AT2G47990.1 | Symbols: SWA1, EDA13, EDA19 | SWA1 (SLOW WALKER1);...	6e-46	EMB|CAN67842.1| hypothetical protein [Vitis vinifera]	3e-52	Transcription
nta1640	940	AT5G13440.1 | Symbols: | ubiquinol-cytochrome C reductase iron-...	6e-46	SP|P51133.1|UCRI3_TOBAC RecName: Full=Cytochrome b-c1 complex...	4e-64	Energy
nta1641	941	AT1G65290.1 | Symbols: mtACP2 | mtACP2 (mitochondrial acyl carri...	4e-46	GB|ABA46780.1| unknown [Solanum tuberosum] >gb|ABB86278.1| pu...	9e-33	Metabolism
nta1642	942	AT3G07370.1 | Symbols: ATCHIP, CHIP | CHIP (CARBOXYL TERMINUS OF...	4e-46	GB|EEC82805.1| hypothetical protein OsI_27581 [Oryza sativa I...	3e-60	Protein fate
nta1643	943	AT5G18540.1 | Symbols: | unknown protein | chr5:6153924-6155877...	3e-46	REF|XP_002516894.1| conserved hypothetical protein [Ricinus c...	5e-29	Unclassified protein
nta1644	944	AT1G55020.1 | Symbols: LOX1 | LOX1; lipoxygenase | chr1:20525798...	3e-46	GB|AAG21691.1| lipoxygenase [Solanum lycopersicum]	2e-42	Metabolism
nta1645	945	AT1G52670.1 | Symbols: | biotin/lipoyl attachment domain-contai...	2e-46	REF|XP_002517590.1| Biotin carboxyl carrier protein of acetyl...	3e-18	Unclassified protein
nta1646	946	AT5G59970.1 | Symbols: | histone H4 | chr5:24146352-24146663 RE...	2e-46	GB|ACX50406.1| histone H4 [Eriobotrya japonica]	5e-31	Unclassified protein
nta1647	947	AT3G16080.1 | Symbols: | 60S ribosomal protein L37 (RPL37C) | c...	2e-46	REF|NP_566535.1| 60S ribosomal protein L37 (RPL37C) [Arabidop...	3e-44	Protein synthesis
nta1648	948	AT4G03120.1 | Symbols: | proline-rich family protein | chr4:138...	1e-46	DBJ|BAD95791.1| similar to u1 small nuclear ribonucleoprotein...	1e-51	Unclassified protein
nta1649	949	AT2G27510.1 | Symbols: ATFD3 | ATFD3 (ferredoxin 3); 2 iron, 2 s...	9e-47	REF|XP_002523809.1| Ferredoxin-3, chloroplast precursor, puta...	3e-59	Cellular transport
nta1650	950	AT3G12260.1 | Symbols: | complex 1 family protein / LVR family ...	7e-47	REF|XP_002457883.1| hypothetical protein SORBIDRAFT_03g018290...	5e-32	Unclassified protein
nta1651	951	AT1G20696.1 | Symbols: HMGB3, NFD3, NFD03 | HMGB3 (HIGH MOBILITY...	7e-47	GB|AAC50019.1| high mobility group protein 2 HMG2 [Ipomoea nil]	9e-38	Cell cycle and DNA processing
nta1652	952	AT5G45775.2 | Symbols: | 60S ribosomal protein L11 (RPL11D) | c...	7e-47	REF|NP_001149684.1| 60S ribosomal protein L11-1 [Zea mays] >g...	1e-43	Protein synthesis
nta1653	953	AT1G62740.1 | Symbols: | stress-inducible protein, putative | c...	3e-47	GB|AAO64147.1| putative TPR-repeat protein [Arabidopsis thali...	2e-28	Cell rescue,defense and virulence
nta1654	954	AT5G03860.1 | Symbols: MLS | MLS (MALATE SYNTHASE); malate synth...	3e-47	REF|XP_002511225.1| malate synthase, putative [Ricinus commun...	2e-36	Metabolism
nta1655	955	AT1G65290.1 | Symbols: mtACP2 | mtACP2 (mitochondrial acyl carri...	3e-47	GB|ABA46780.1| unknown [Solanum tuberosum] >gb|ABB86278.1| pu...	2e-52	Metabolism
nta1656	956	AT1G22270.1 | Symbols: | unknown protein | chr1:7865548-7865922...	2e-47	REF|XP_002530505.1| Protein trm112, putative [Ricinus communi...	2e-32	Unclassified protein
nta1657	957	AT1G02970.1 | Symbols: WEE1, ATWEE1 | WEE1 (ARABIDOPSIS WEE1 KIN...	2e-47	EMB|CAL64061.1| putative WEE1 kinase [Nicotiana tabacum]	1e-34	Metabolism
nta1658	958	AT3G02580.1 | Symbols: STE1, DWF7, BUL1 | STE1 (STEROL 1); C-5 s...	2e-47	GB|AAD20458.1| sterol-C5(6)-desaturase homolog [Nicotiana tab...	5e-74	Metabolism
nta1659	959	AT5G40580.2 | Symbols: PBB2 | PBB2; endopeptidase/ peptidase/ th...	1e-47	REF|XP_002323800.1| predicted protein [Populus trichocarpa] >...	3e-24	Protein fate
nta1660	960	AT2G27510.1 | Symbols: ATFD3 | ATFD3 (ferredoxin 3); 2 iron, 2 s...	1e-47	REF|XP_002523809.1| Ferredoxin-3, chloroplast precursor, puta...	1e-32	Cellular transport
nta1661	961	AT1G54690.1 | Symbols: HTA3, H2AXB, G-H2AX, GAMMA-H2AX | GAMMA-H...	1e-47	GB|ACU20713.1| unknown [Glycine max]	1e-32	Unclassified protein
nta1662	962	AT1G05120.1 | Symbols: | SNF2 domain-containing protein / helic...	9e-48	REF|XP_002269303.1| PREDICTED: similar to SNF2 domain-contain...	5e-49	Unclassified protein
nta1663	963	AT3G22400.1 | Symbols: LOX5 | LOX5; electron carrier/ iron ion b...	7e-48	GB|ACO57136.1| lipoxygenase 1 [Capsicum annuum]	6e-45	Metabolism
nta1664	964	AT5G41700.1 | Symbols: UBC8, ATUBC8 | UBC8 (UBIQUITIN CONJUGATIN...	6e-48	REF|XP_002325633.1| predicted protein [Populus trichocarpa] >...	9e-38	Protein fate
nta1665	965	AT4G33950.1 | Symbols: OST1, SNRK2-6, SRK2E, SNRK2.6, P44 | OST1...	6e-48	GB|ABA40436.1| serine/threonine protein kinase SAPK8-like pro...	2e-48	Metabolism
nta1666	966	AT3G12760.1 | Symbols: | FUNCTIONS IN: molecular_function unkno...	6e-48	GB|ABI49160.2| SM10-1 [Nicotiana tabacum] >gb|ACR44084.1| SM1...	1e-60	Unclassified protein
nta1667	967	AT4G02450.2 | Symbols: | glycine-rich protein | chr4:1073987-10...	4e-48	EMB|CBI36840.1| unnamed protein product [Vitis vinifera]	1e-43	Unclassified protein
nta1668	968	AT5G46630.1 | Symbols: | clathrin adaptor complexes medium subu...	4e-48	REF|NP_199475.1| clathrin adaptor complexes medium subunit fa...	1e-58	Unclassified protein
nta1669	969	AT5G51940.1 | Symbols: NRPB6A, NRPD6A, NRPE6A | NRPB6A; DNA bind...	3e-48	GB|AAD34613.1|AF153277_1 DNA-directed RNA polymerase IIa [Nic...	2e-13	Transcription
nta1670	970	AT5G65950.1 | Symbols: | unknown protein | chr5:26380290-263849...	3e-48	REF|XP_002265701.1| PREDICTED: hypothetical protein [Vitis vi...	5e-50	Unclassified protein
nta1671	971	AT3G55440.1 | Symbols: ATCTIMC, TPI | TPI (TRIOSEPHOSPHATE ISOME...	2e-48	GB|ABA46792.1| triosphosphate isomerase-like protein [Solanum...	7e-17	Metabolism
nta1672	972	AT4G34555.1 | Symbols: | 40S ribosomal protein S25, putative | ...	2e-48	SP|P46301.1|RS25_SOLLC RecName: Full=40S ribosomal protein S2...	2e-32	Protein synthesis
nta1673	973	AT1G20696.1 | Symbols: HMGB3, NFD3, NFD03 | HMGB3 (HIGH MOBILITY...	2e-48	GB|AAB61215.1| DNA-binding protein [Nicotiana tabacum]	1e-32	Cell cycle and DNA processing
nta1674	974	AT3G04920.1 | Symbols: | 40S ribosomal protein S24 (RPS24A) | c...	2e-48	PRF||1909359A ribosomal protein S19	2e-41	Protein synthesis
nta1675	975	AT2G39940.1 | Symbols: COI1 | COI1 (CORONATINE INSENSITIVE 1); p...	2e-48	GB|ABK27928.1| coronatine-insensitive 1 [Nicotiana attenuata]	1e-63	Protein fate
nta1676	976	AT2G18040.1 | Symbols: PIN1AT | PIN1AT (PEPTIDYLPROLYL CIS/TRANS...	1e-48	REF|XP_002310854.1| predicted protein [Populus trichocarpa] >...	1e-12	Cell cycle and DNA processing
nta1677	977	AT5G23420.1 | Symbols: HMGB6 | HMGB6; transcription factor | chr...	1e-48	REF|XP_002513135.1| DNA-binding protein MNB1B, putative [Rici...	6e-38	Cell cycle and DNA processing
nta1678	978	AT1G20696.1 | Symbols: HMGB3, NFD3, NFD03 | HMGB3 (HIGH MOBILITY...	8e-49	GB|AAB61215.1| DNA-binding protein [Nicotiana tabacum]	8e-35	Cell cycle and DNA processing
nta1679	979	AT3G09630.2 | Symbols: | 60S ribosomal protein L4/L1 (RPL4A) | ...	7e-49	GB|ABB16969.1| unknown [Solanum tuberosum]	8e-38	Protein synthesis
nta1680	980	AT4G25200.1 | Symbols: ATHSP23.6-MITO | ATHSP23.6-MITO (MITOCHON...	7e-49	DBJ|BAA32547.1| mitochondrial small heat shock protein [Solan...	3e-47	Cell rescue,defense and virulence
nta1681	981	AT1G33970.4 | Symbols: | avirulence-responsive protein, putativ...	6e-49	GB|AAD09518.1| NTGP4 [Nicotiana tabacum]	7e-32	Unclassified protein
nta1682	982	AT5G08560.2 | Symbols: | transducin family protein / WD-40 repe...	6e-49	REF|XP_002306758.1| predicted protein [Populus trichocarpa] >...	2e-46	Unclassified protein
nta1683	983	AT3G12760.1 | Symbols: | FUNCTIONS IN: molecular_function unkno...	5e-49	GB|ABI49160.2| SM10-1 [Nicotiana tabacum] >gb|ACR44084.1| SM1...	8e-44	Unclassified protein
nta1684	984	AT5G14430.2 | Symbols: | dehydration-responsive protein-related...	5e-49	REF|XP_002300064.1| predicted protein [Populus trichocarpa] >...	3e-65	Unclassified protein
nta1685	985	AT1G15200.1 | Symbols: | protein-protein interaction regulator ...	3e-49	REF|XP_002265691.1| PREDICTED: hypothetical protein [Vitis vi...	2e-29	Unclassified protein
nta1686	986	AT1G42960.1 | Symbols: | expressed protein localized to the inn...	3e-49	REF|XP_002273917.1| PREDICTED: hypothetical protein [Vitis vi...	1e-32	Unclassified protein
nta1687	987	AT2G47110.1 | Symbols: UBQ6 | UBQ6; protein binding | chr2:19344...	3e-49	GB|ABK42077.1| ubiquitin extension protein [Capsicum annuum]	2e-33	Protein fate
nta1688	988	AT3G25980.1 | Symbols: | mitotic spindle checkpoint protein, pu...	3e-49	REF|XP_002270903.1| PREDICTED: hypothetical protein [Vitis vi...	5e-53	Cell cycle and DNA processing
nta1689	989	AT5G64400.1 | Symbols: | FUNCTIONS IN: molecular_function unkno...	2e-49	REF|XP_002532758.1| conserved hypothetical protein [Ricinus c...	3e-36	Unclassified protein
nta1690	990	ATMG00990.1 | Symbols: NAD3 | NADH dehydrogenase subunit 3 | chr...	2e-49	REF|XP_002338259.1| predicted protein [Populus trichocarpa] >...	2e-44	Energy
nta1691	991	AT3G62290.1 | Symbols: ATARFA1E | ATARFA1E (ADP-ribosylation fac...	2e-49	EMB|CBI39638.1| unnamed protein product [Vitis vinifera]	5e-65	Protein fate
nta1692	992	AT4G34700.1 | Symbols: | complex 1 family protein / LVR family ...	1e-49	REF|XP_002313757.1| predicted protein [Populus trichocarpa] >...	5e-47	Unclassified protein
nta1693	993	AT2G19450.1 | Symbols: TAG1, AS11, ABX45, DGAT1, RDS1, ATDGAT | ...	1e-49	GB|AAF19345.1|AF129003_1 diacylglycerol acylCoA acyltransfera...	2e-56	Metabolism
nta1694	994	AT1G04410.1 | Symbols: | malate dehydrogenase, cytosolic, putat...	8e-50	DBJ|BAF44222.1| malate dehydrogenase like-protein [Iris x hol...	1e-18	Metabolism
nta1695	995	AT2G36930.1 | Symbols: | zinc finger (C2H2 type) family protein...	8e-50	REF|XP_002270931.1| PREDICTED: hypothetical protein [Vitis vi...	7e-57	Unclassified protein
nta1696	996	AT3G10970.2 | Symbols: | haloacid dehalogenase-like hydrolase f...	5e-50	REF|XP_002274357.1| PREDICTED: hypothetical protein [Vitis vi...	3e-21	Unclassified protein
nta1697	997	AT5G28540.1 | Symbols: BIP1 | BIP1; ATP binding | chr5:10540665-...	5e-50	SP|Q03685.1|BIP5_TOBAC RecName: Full=Luminal-binding protein ...	4e-33	Protein fate
nta1698	998	AT5G64400.1 | Symbols: | FUNCTIONS IN: molecular_function unkno...	4e-50	REF|XP_002532758.1| conserved hypothetical protein [Ricinus c...	1e-29	Unclassified protein
nta1699	999	AT2G21160.2 | Symbols: | translocon-associated protein alpha (T...	4e-50	REF|XP_002275216.1| PREDICTED: hypothetical protein [Vitis vi...	6e-58	Unclassified protein
nta1700	1000	AT5G03860.1 | Symbols: MLS | MLS (MALATE SYNTHASE); malate synth...	3e-50	REF|XP_002279452.1| PREDICTED: hypothetical protein [Vitis vi...	8e-37	Metabolism
nta1701	1001	AT4G35260.1 | Symbols: IDH1 | IDH1 (ISOCITRATE DEHYDROGENASE 1);...	2e-50	EMB|CAA74776.1| NAD-dependent isocitrate dehydrogenase [Nicot...	8e-41	Energy
nta1702	1002	AT1G26880.1 | Symbols: | 60S ribosomal protein L34 (RPL34A) | c...	2e-50	GB|ABK93580.1| unknown [Populus trichocarpa] >gb|ABK94421.1| ...	6e-50	Protein synthesis
nta1703	1003	AT3G08900.1 | Symbols: RGP3, RGP | RGP3 (REVERSIBLY GLYCOSYLATED...	1e-50	GB|ABG76000.1| GRP-like protein 2 [Gossypium hirsutum]	5e-40	Metabolism
nta1704	1004	AT3G02820.1 | Symbols: | zinc knuckle (CCHC-type) family protei...	1e-50	REF|XP_002272919.1| PREDICTED: hypothetical protein [Vitis vi...	1e-54	Unclassified protein
nta1705	1005	AT4G33950.2 | Symbols: OST1, SNRK2-6, SRK2E, SNRK2.6, P44 | OST1...	1e-50	GB|AAD00240.1| PK11-C5 [Nicotiana tabacum]	4e-87	Metabolism
nta1706	1006	AT3G27925.1 | Symbols: DEGP1, Deg1 | DEGP1 (DegP protease 1); se...	9e-51	EMB|CBI18180.1| unnamed protein product [Vitis vinifera]	3e-38	Protein fate
nta1707	1007	AT3G04400.1 | Symbols: emb2171 | emb2171 (embryo defective 2171)...	5e-51	GB|ABF93885.1| 60S ribosomal protein L23, putative, expressed...	6e-51	Protein synthesis
nta1708	1008	AT5G58110.1 | Symbols: | ATPase activator/ chaperone binding | ...	4e-51	REF|XP_002527818.1| conserved hypothetical protein [Ricinus c...	7e-27	Unclassified protein
nta1709	1009	AT4G29480.1 | Symbols: | mitochondrial ATP synthase g subunit f...	4e-51	GB|ABA40451.1| unknown [Solanum tuberosum]	1e-37	Energy
nta1710	1010	AT1G36240.1 | Symbols: | 60S ribosomal protein L30 (RPL30A) | c...	3e-51	REF|XP_002313617.1| predicted protein [Populus trichocarpa] >...	2e-49	Protein synthesis
nta1711	1011	AT1G51200.2 | Symbols: | zinc finger (AN1-like) family protein ...	3e-51	GB|ACM68442.1| stress-associated protein 5 [Solanum lycopersi...	1e-76	Unclassified protein
nta1712	1012	AT4G26110.2 | Symbols: NAP1;1 | NAP1;1 (NUCLEOSOME ASSEMBLY PROT...	3e-51	EMB|CAD27463.1| nucleosome assembly protein 1-like protein 4 ...	7e-81	Unclassified protein
nta1713	1013	AT5G58110.1 | Symbols: | ATPase activator/ chaperone binding | ...	2e-51	REF|XP_002274382.1| PREDICTED: hypothetical protein [Vitis vi...	1e-49	Unclassified protein
nta1714	1014	ATMG00730.1 | Symbols: COX3 | Encodes cytochrome c oxidase subun...	2e-51	REF|YP_002000549.1| cytochrome c oxidase subunit 3 [Oryza sat...	2e-53	Energy
nta1715	1015	AT5G41210.1 | Symbols: ATGSTT1, GST10, GSTU12 | ATGSTT1 (GLUTATH...	1e-51	REF|XP_002509785.1| glutathione-s-transferase theta, gst, put...	1e-40	Metabolism
nta1716	1016	AT3G24500.1 | Symbols: MBF1C, ATMBF1C | MBF1C (MULTIPROTEIN BRID...	9e-52	GB|AAD46402.1|AF096246_1 ethylene-responsive transcriptional ...	1e-32	Transcription
nta1717	1017	AT5G16120.2 | Symbols: | hydrolase, alpha/beta fold family prot...	7e-52	REF|XP_002329285.1| predicted protein [Populus trichocarpa] >...	9e-42	Metabolism
nta1718	1018	AT2G32060.2 | Symbols: | 40S ribosomal protein S12 (RPS12C) | c...	7e-52	EMB|CBI38929.1| unnamed protein product [Vitis vinifera]	2e-51	Protein synthesis
nta1719	1019	AT4G27420.1 | Symbols: | ABC transporter family protein | chr4:...	6e-52	EMB|CBI20349.1| unnamed protein product [Vitis vinifera]	2e-18	Metabolism
nta1720	1020	AT4G09670.1 | Symbols: | oxidoreductase family protein | chr4:6...	6e-52	REF|XP_002306732.1| predicted protein [Populus trichocarpa] >...	3e-42	Cellular transport
nta1721	1021	AT1G36240.1 | Symbols: | 60S ribosomal protein L30 (RPL30A) | c...	6e-52	GB|ABU75308.1| ribosomal protein L30e [Pisum sativum]	1e-54	Protein synthesis
nta1722	1022	AT5G45775.2 | Symbols: | 60S ribosomal protein L11 (RPL11D) | c...	5e-52	GB|AAR83867.1| ribosomal protein L11-like protein [Capsicum a...	1e-41	Protein synthesis
nta1723	1023	AT3G57000.1 | Symbols: | nucleolar essential protein-related | ...	5e-52	GB|AAM65530.1| unknown [Arabidopsis thaliana]	5e-42	Protein synthesis
nta1724	1024	AT5G56940.1 | Symbols: | ribosomal protein S16 family protein |...	4e-52	DBJ|BAG49073.1| 30S ribosomal protein S16 [Solanum lycopersicum]	6e-52	Protein synthesis
nta1725	1025	AT4G22000.1 | Symbols: | unknown protein | chr4:11659810-116602...	3e-52	EMB|CAN76661.1| hypothetical protein [Vitis vinifera]	4e-32	Unclassified protein
nta1726	1026	AT2G42740.1 | Symbols: RPL16A | RPL16A; structural constituent o...	3e-52	GB|AAR83867.1| ribosomal protein L11-like protein [Capsicum a...	1e-42	Protein synthesis
nta1727	1027	AT3G12580.1 | Symbols: HSP70 | HSP70 (heat shock protein 70); AT...	2e-52	GB|ACJ11745.1| heat shock protein 70 [Gossypium hirsutum]	1e-30	Protein fate
nta1728	1028	AT3G63250.1 | Symbols: HMT-2, ATHMT-2, HMT2 | HMT2 (HOMOCYSTEINE...	2e-52	REF|XP_002524742.1| 5-methyltetrahydrofolate:homocysteine met...	1e-51	Metabolism
nta1729	1029	AT2G29500.1 | Symbols: | 17.6 kDa class I small heat shock prot...	2e-52	EMB|CAA12387.1| Hsp20.1 protein [Solanum peruvianum]	9e-56	Cell rescue,defense and virulence
nta1730	1030	AT1G60900.1 | Symbols: | U2 snRNP auxiliary factor large subuni...	2e-52	EMB|CBI25913.1| unnamed protein product [Vitis vinifera]	7e-58	Transcription
nta1731	1031	AT5G59970.1 | Symbols: | histone H4 | chr5:24146352-24146663 RE...	1e-52	GB|ACX50406.1| histone H4 [Eriobotrya japonica]	4e-36	Unclassified protein
nta1732	1032	AT4G30930.1 | Symbols: NFD1 | NFD1 (NUCLEAR FUSION DEFECTIVE 1);...	1e-52	REF|NP_567861.1| NFD1 (NUCLEAR FUSION DEFECTIVE 1); RNA bindi...	1e-37	Protein synthesis
nta1733	1033	AT5G03905.1 | Symbols: | hesB-like domain-containing protein | ...	1e-52	REF|NP_001148399.1| protein aq_1857 [Zea mays] >gb|ACG31342.1...	3e-47	Unclassified protein
nta1734	1034	AT3G44110.2 | Symbols: ATJ3, ATJ | ATJ3; protein binding | chr3:...	1e-52	EMB|CBI16632.1| unnamed protein product [Vitis vinifera]	8e-51	Protein fate
nta1735	1035	AT2G16060.1 | Symbols: GLB1, AHB1, ARATH GLB1, NSHB1, ATGLB1 | A...	1e-52	GB|AAN85431.1| hemoglobin [Solanum tuberosum]	2e-51	Unclassified protein
nta1736	1036	AT5G05450.1 | Symbols: | DEAD/DEAH box helicase, putative (RH18...	7e-53	REF|XP_002312182.1| predicted protein [Populus trichocarpa] >...	6e-35	Cell cycle and DNA processing
nta1737	1037	AT1G77940.1 | Symbols: | 60S ribosomal protein L30 (RPL30B) | c...	7e-53	REF|XP_002281037.1| PREDICTED: hypothetical protein [Vitis vi...	1e-51	Protein synthesis
nta1738	1038	AT5G13430.1 | Symbols: | ubiquinol-cytochrome C reductase iron-...	6e-53	SP|P51132.1|UCRI2_TOBAC RecName: Full=Cytochrome b-c1 complex...	2e-71	Energy
nta1739	1039	AT2G18390.1 | Symbols: TTN5, HAL, ARL2, ATARLC1 | TTN5 (TITAN 5)...	4e-53	GB|ACU13306.1| unknown [Glycine max]	1e-33	Metabolism
nta1740	1040	AT5G39790.1 | Symbols: | 5'-AMP-activated protein kinase beta-1...	4e-53	EMB|CBI33521.1| unnamed protein product [Vitis vinifera]	3e-52	Unclassified protein
nta1741	1041	AT5G59970.1 | Symbols: | histone H4 | chr5:24146352-24146663 RE...	3e-53	GB|ABK21562.1| unknown [Picea sitchensis] >gb|ABK25293.1| unk...	1e-38	Unclassified protein
nta1742	1042	AT2G17200.1 | Symbols: | ubiquitin family protein | chr2:748213...	3e-53	REF|XP_002263194.1| PREDICTED: hypothetical protein [Vitis vi...	1e-39	Protein fate
nta1743	1043	AT1G58684.1 | Symbols: | 40S ribosomal protein S2, putative | c...	3e-53	REF|XP_002322713.1| predicted protein [Populus trichocarpa] >...	8e-54	Protein synthesis
nta1744	1044	AT3G12050.1 | Symbols: | Aha1 domain-containing protein | chr3:...	3e-53	REF|XP_002322737.1| predicted protein [Populus trichocarpa] >...	8e-55	Unclassified protein
nta1745	1045	AT2G20190.1 | Symbols: ATCLASP, CLASP | CLASP (CLIP-ASSOCIATED P...	3e-53	REF|XP_002521154.1| conserved hypothetical protein [Ricinus c...	6e-55	Unclassified protein
nta1746	1046	AT3G56340.1 | Symbols: | 40S ribosomal protein S26 (RPS26C) | c...	2e-53	GB|ACU18961.1| unknown [Glycine max]	1e-28	Protein synthesis
nta1747	1047	AT5G62290.2 | Symbols: | nucleotide-sensitive chloride conducta...	2e-53	REF|XP_002322413.1| predicted protein [Populus trichocarpa] >...	1e-53	Cellular transport
nta1748	1048	AT2G16780.1 | Symbols: MSI2, MSI02, NFC02, NFC2 | MSI2 (MULTICOP...	2e-53	REF|XP_002306184.1| nucleosome/chromatin assembly factor grou...	2e-55	Unclassified protein
nta1749	1049	AT1G36240.1 | Symbols: | 60S ribosomal protein L30 (RPL30A) | c...	2e-53	GB|ABU75308.1| ribosomal protein L30e [Pisum sativum]	3e-56	Protein synthesis
nta1750	1050	AT3G55010.2 | Symbols: ATPURM, PUR5 | PUR5; ATP binding / phosph...	2e-53	GB|AAR06290.1| 5'-aminoimidazole ribonucleotide synthetase [S...	5e-80	Metabolism
nta1751	1051	AT5G58420.1 | Symbols: | 40S ribosomal protein S4 (RPS4D) | chr...	1e-53	GB|ABB72798.1| 40S ribosomal protein S4-like protein [Solanum...	6e-42	Protein synthesis
nta1752	1052	AT5G59970.1 | Symbols: | histone H4 | chr5:24146352-24146663 RE...	8e-54	GB|ACX50406.1| histone H4 [Eriobotrya japonica]	1e-38	Unclassified protein
nta1753	1053	AT1G36240.1 | Symbols: | 60S ribosomal protein L30 (RPL30A) | c...	8e-54	GB|ABU75308.1| ribosomal protein L30e [Pisum sativum]	6e-56	Protein synthesis
nta1754	1054	AT2G44270.1 | Symbols: | ATP binding | chr2:18298078-18300153 R...	8e-54	REF|XP_002307125.1| predicted protein [Populus trichocarpa] >...	2e-58	Unclassified protein
nta1755	1055	AT4G15000.1 | Symbols: | 60S ribosomal protein L27 (RPL27C) | c...	7e-54	REF|XP_002267478.1| PREDICTED: hypothetical protein [Vitis vi...	2e-53	Protein synthesis
nta1756	1056	AT5G59910.1 | Symbols: HTB4 | HTB4; DNA binding | chr5:24127206-...	6e-54	EMB|CBI16180.1| unnamed protein product [Vitis vinifera]	1e-42	Unclassified protein
nta1757	1057	AT5G52640.1 | Symbols: HSP81-1, ATHS83, HSP81.1, HSP83, ATHSP90....	5e-54	SP|P36182.1|HSP82_TOBAC RecName: Full=Heat shock protein 82 >...	2e-26	Unclassified protein
nta1758	1058	AT5G08290.1 | Symbols: YLS8 | YLS8; catalytic | chr5:2666043-266...	4e-54	REF|XP_002310072.1| predicted protein [Populus trichocarpa] >...	4e-21	Cell cycle and DNA processing
nta1759	1059	AT1G54690.1 | Symbols: HTA3, H2AXB, G-H2AX, GAMMA-H2AX | GAMMA-H...	3e-54	REF|XP_002271506.1| PREDICTED: hypothetical protein [Vitis vi...	8e-38	Unclassified protein
nta1760	1060	AT4G15000.1 | Symbols: | 60S ribosomal protein L27 (RPL27C) | c...	3e-54	REF|XP_002267478.1| PREDICTED: hypothetical protein [Vitis vi...	7e-41	Protein synthesis
nta1761	1061	AT3G18060.1 | Symbols: | transducin family protein / WD-40 repe...	3e-54	REF|XP_002281466.1| PREDICTED: hypothetical protein [Vitis vi...	2e-51	Unclassified protein
nta1762	1062	AT3G56340.1 | Symbols: | 40S ribosomal protein S26 (RPS26C) | c...	2e-54	EMB|CBI25376.1| unnamed protein product [Vitis vinifera]	1e-31	Protein synthesis
nta1763	1063	AT4G14110.1 | Symbols: COP9, CSN8, FUS7, EMB143 | COP9 (CONSTITU...	2e-54	GB|AAO85511.1| CSN8 [Nicotiana benthamiana]	9e-47	Protein fate
nta1764	1064	AT3G27430.2 | Symbols: PBB1 | PBB1; endopeptidase/ peptidase/ th...	2e-54	EMB|CAC43321.1| putative beta proteasome subunit [Nicotiana t...	3e-54	Protein fate
nta1765	1065	AT2G33630.1 | Symbols: | 3-beta hydroxysteroid dehydrogenase/is...	2e-54	REF|XP_002510725.1| hydroxysteroid dehydrogenase, putative [R...	1e-55	Metabolism
nta1766	1066	AT1G74310.1 | Symbols: ATHSP101, HSP101, HOT1 | ATHSP101 (ARABID...	1e-54	GB|AAC83688.2| 101 kDa heat shock protein [Nicotiana tabacum]	4e-28	Metabolism
nta1767	1067	AT3G56340.1 | Symbols: | 40S ribosomal protein S26 (RPS26C) | c...	1e-54	GB|ACU13959.1| unknown [Glycine max]	4e-30	Protein synthesis
nta1768	1068	AT5G01650.1 | Symbols: | macrophage migration inhibitory factor...	1e-54	REF|NP_195785.1| macrophage migration inhibitory factor famil...	2e-52	Unclassified protein
nta1769	1069	AT4G26230.1 | Symbols: | 60S ribosomal protein L31 (RPL31B) | c...	9e-55	SP|P46290.1|RL31_NICGU RecName: Full=60S ribosomal protein L3...	1e-45	Protein synthesis
nta1770	1070	AT2G18330.1 | Symbols: | AAA-type ATPase family protein | chr2:...	8e-55	REF|NP_565435.1| AAA-type ATPase family protein [Arabidopsis ...	7e-18	Metabolism
nta1771	1071	AT3G51010.1 | Symbols: | unknown protein | chr3:18946880-189480...	8e-55	REF|NP_566942.1| unknown protein [Arabidopsis thaliana] >emb|...	2e-44	Unclassified protein
nta1772	1072	AT5G47670.1 | Symbols: NF-YB6 | NF-YB6 (NUCLEAR FACTOR Y, SUBUNI...	7e-55	EMB|CAI05932.1| leafy cotyledon 1-like protein [Helianthus an...	8e-56	Transcription
nta1773	1073	AT1G17200.1 | Symbols: | integral membrane family protein | chr...	6e-55	REF|XP_002275339.1| PREDICTED: hypothetical protein [Vitis vi...	3e-40	Unclassified protein
nta1774	1074	AT5G52540.1 | Symbols: | unknown protein | chr5:21321672-213237...	5e-55	EMB|CBI22667.1| unnamed protein product [Vitis vinifera]	3e-50	Unclassified protein
nta1775	1075	AT3G56820.1 | Symbols: | unknown protein | chr3:21040061-210417...	4e-55	REF|XP_002307933.1| predicted protein [Populus trichocarpa] >...	5e-35	Unclassified protein
nta1776	1076	AT1G67430.1 | Symbols: | 60S ribosomal protein L17 (RPL17B) | c...	4e-55	GB|ABB29954.1| ribosomal protein PETRP-like [Solanum tuberosu...	2e-44	Protein synthesis
nta1777	1077	AT2G45640.1 | Symbols: SAP18, ATSAP18 | SAP18 (SIN3 ASSOCIATED P...	4e-55	GB|AAQ24533.1| P18 [Solanum chacoense]	6e-59	Transcription
nta1778	1078	AT5G67590.1 | Symbols: FRO1 | FRO1 (FROSTBITE1); NADH dehydrogen...	3e-55	REF|XP_002265704.1| PREDICTED: hypothetical protein [Vitis vi...	2e-59	Energy
nta1779	1079	AT1G29900.1 | Symbols: CARB | CARB (CARBAMOYL PHOSPHATE SYNTHETA...	2e-55	EMB|CAC85727.1| putative carbamoyl phosphate synthase large s...	9e-44	Metabolism
nta1780	1080	AT5G02610.1 | Symbols: | 60S ribosomal protein L35 (RPL35D) | c...	1e-55	DBJ|BAD95794.1| similar to 60S ribosomal protein L35 [Solanum...	9e-17	Protein synthesis
nta1781	1081	AT4G10040.1 | Symbols: CYTC-2 | CYTC-2 (cytochrome c-2); electro...	1e-55	REF|XP_002277692.1| PREDICTED: hypothetical protein [Vitis vi...	2e-34	Cellular transport
nta1782	1082	AT1G24360.1 | Symbols: | 3-oxoacyl-(acyl-carrier protein) reduc...	1e-55	GB|ACF17653.1| putative 3-oxoacyl-(acyl-carrier protein) redu...	2e-69	Metabolism
nta1783	1083	AT1G56700.3 | Symbols: | pyrrolidone-carboxylate peptidase fami...	7e-56	EMB|CBI39644.1| unnamed protein product [Vitis vinifera]	8e-57	Protein fate
nta1784	1084	AT4G35490.1 | Symbols: MRPL11 | MRPL11 (MITOCHONDRIAL RIBOSOMAL ...	6e-56	REF|XP_002277084.1| PREDICTED: hypothetical protein [Vitis vi...	6e-36	Protein synthesis
nta1785	1085	AT5G47840.1 | Symbols: AMK2 | AMK2 (Adenosine monophosphate kina...	5e-56	REF|XP_002325533.1| predicted protein [Populus trichocarpa] >...	9e-48	Metabolism
nta1786	1086	AT1G18030.2 | Symbols: | protein phosphatase 2C, putative / PP2...	4e-56	REF|XP_002277457.1| PREDICTED: hypothetical protein [Vitis vi...	1e-36	Metabolism
nta1787	1087	AT1G27400.1 | Symbols: | 60S ribosomal protein L17 (RPL17A) | c...	4e-56	GB|AAR83848.1| ribosomal protein PETRP [Capsicum annuum]	2e-46	Protein synthesis
nta1788	1088	AT3G22670.1 | Symbols: | pentatricopeptide (PPR) repeat-contain...	3e-56	REF|XP_002279088.1| PREDICTED: hypothetical protein [Vitis vi...	1e-47	Unclassified protein
nta1789	1089	AT1G29990.1 | Symbols: PDF6 | PDF6 (PREFOLDIN 6); unfolded prote...	3e-56	GB|ACU14692.1| unknown [Glycine max]	6e-49	Protein fate
nta1790	1090	AT5G02610.1 | Symbols: | 60S ribosomal protein L35 (RPL35D) | c...	3e-56	DBJ|BAD95794.1| similar to 60S ribosomal protein L35 [Solanum...	4e-58	Protein synthesis
nta1791	1091	AT2G02960.3 | Symbols: | zinc finger (C3HC4-type RING finger) f...	3e-56	REF|XP_002522435.1| membrane associated ring finger 1,8, puta...	2e-59	Unclassified protein
nta1792	1092	AT5G20290.1 | Symbols: | 40S ribosomal protein S8 (RPS8A) | chr...	3e-56	GB|ACU16800.1| unknown [Glycine max]	3e-63	Protein synthesis
nta1793	1093	AT5G67500.1 | Symbols: VDAC2, ATVDAC2 | VDAC2 (VOLTAGE DEPENDENT...	3e-56	EMB|CAA63968.1| pom30 [Solanum tuberosum]	3e-78	Cellular transport
nta1794	1094	AT1G08480.1 | Symbols: | unknown protein | chr1:2684340-2685395...	2e-56	REF|XP_002515864.1| conserved hypothetical protein [Ricinus c...	1e-29	Unclassified protein
nta1795	1095	AT5G53470.1 | Symbols: ACBP1, ACBP | ACBP1 (ACYL-COA BINDING PRO...	2e-56	REF|NP_200159.1| ACBP1 (ACYL-COA BINDING PROTEIN 1); acyl-CoA...	7e-37	Metabolism
nta1796	1096	AT3G60240.4 | Symbols: EIF4G, CUM2 | EIF4G (EUKARYOTIC TRANSLATI...	2e-56	REF|XP_002526489.1| eukaryotic translation initiation factor ...	5e-39	Protein synthesis
nta1797	1097	AT5G61670.2 | Symbols: | Encodes a close homolog of the Caulifl...	1e-56	REF|XP_002280630.1| PREDICTED: hypothetical protein [Vitis vi...	8e-53	Unclassified protein
nta1798	1098	AT5G54770.1 | Symbols: THI1, TZ, THI4 | THI1; protein homodimeri...	1e-56	GB|AAP03875.1| putative chloroplast thiazole biosynthetic pro...	1e-82	Metabolism
nta1799	1099	AT4G26620.1 | Symbols: | sucrase-related | chr4:13427599-134298...	9e-57	EMB|CBI39759.1| unnamed protein product [Vitis vinifera]	1e-60	Unclassified protein
nta1800	1100	AT2G21660.2 | Symbols: ATGRP7, CCR2 | CCR2 (COLD, CIRCADIAN RHYT...	8e-57	DBJ|BAA03743.1| RNA-binding gricine-rich protein-1c [Nicotian...	3e-41	Unclassified protein
nta1801	1101	AT2G42770.1 | Symbols: | peroxisomal membrane 22 kDa family pro...	7e-57	REF|XP_002277601.1| PREDICTED: hypothetical protein [Vitis vi...	8e-30	Unclassified protein
nta1802	1102	AT5G03240.3 | Symbols: UBQ3 | UBQ3 (POLYUBIQUITIN 3); protein bi...	6e-57	EMB|CBI22349.1| unnamed protein product [Vitis vinifera]	6e-47	Protein fate
nta1803	1103	AT5G13980.2 | Symbols: | glycosyl hydrolase family 38 protein |...	5e-57	GB|ABY83271.1| alpha-mannosidase [Solanum lycopersicum]	2e-44	Metabolism
nta1804	1104	AT3G47370.3 | Symbols: | 40S ribosomal protein S20 (RPS20B) | c...	4e-57	REF|XP_002265347.1| PREDICTED: hypothetical protein [Vitis vi...	1e-58	Protein synthesis
nta1805	1105	AT5G23540.1 | Symbols: | 26S proteasome regulatory subunit, put...	2e-57	REF|XP_002510253.1| 26S proteasome non-ATPase regulatory subu...	1e-56	Protein fate
nta1806	1106	AT3G48770.1 | Symbols: | ATP binding / DNA binding | chr3:18079...	1e-57	REF|XP_002322288.1| predicted protein [Populus trichocarpa] >...	2e-38	Unclassified protein
nta1807	1107	AT5G41600.1 | Symbols: BTI3 | BTI3 (VIRB2-INTERACTING PROTEIN 3)...	1e-57	REF|XP_002509881.1| conserved hypothetical protein [Ricinus c...	2e-46	Unclassified protein
nta1808	1108	AT3G09630.2 | Symbols: | 60S ribosomal protein L4/L1 (RPL4A) | ...	8e-58	GB|ABB16969.1| unknown [Solanum tuberosum]	2e-60	Protein synthesis
nta1809	1109	AT3G57490.1 | Symbols: | 40S ribosomal protein S2 (RPS2D) | chr...	7e-58	REF|XP_002322713.1| predicted protein [Populus trichocarpa] >...	4e-61	Protein synthesis
nta1810	1110	AT5G56600.1 | Symbols: PFN3, PRF3 | PRF3 (PROFILIN 3); actin bin...	6e-58	GB|AAL29690.1| profilin [Solanum lycopersicum]	5e-55	Unclassified protein
nta1811	1111	AT1G55020.1 | Symbols: LOX1 | LOX1; lipoxygenase | chr1:20525798...	5e-58	GB|AAG21691.1| lipoxygenase [Solanum lycopersicum]	2e-55	Metabolism
nta1812	1112	AT4G05050.3 | Symbols: UBQ11 | UBQ11 (UBIQUITIN 11); protein bin...	4e-58	EMB|CBI23934.1| unnamed protein product [Vitis vinifera]	9e-20	Protein fate
nta1813	1113	AT1G08880.1 | Symbols: HTA5, H2AXA, G-H2AX, GAMMA-H2AX | H2AXA; ...	4e-58	REF|XP_002271506.1| PREDICTED: hypothetical protein [Vitis vi...	2e-46	Unclassified protein
nta1814	1114	AT5G65260.1 | Symbols: | polyadenylate-binding protein family p...	4e-58	REF|XP_002306300.1| predicted protein [Populus trichocarpa] >...	5e-47	Unclassified protein
nta1815	1115	AT3G47370.3 | Symbols: | 40S ribosomal protein S20 (RPS20B) | c...	3e-58	REF|XP_002265347.1| PREDICTED: hypothetical protein [Vitis vi...	7e-60	Protein synthesis
nta1816	1116	AT2G35790.1 | Symbols: | unknown protein | chr2:15040735-150419...	3e-58	REF|XP_002529718.1| conserved hypothetical protein [Ricinus c...	2e-62	Unclassified protein
nta1817	1117	AT2G37270.2 | Symbols: ATRPS5B | ATRPS5B (RIBOSOMAL PROTEIN 5B);...	2e-58	GB|ACU20582.1| unknown [Glycine max]	3e-26	Protein synthesis
nta1818	1118	AT1G61580.1 | Symbols: RPL3B, ARP2 | RPL3B (R-PROTEIN L3 B); str...	2e-58	GB|AAQ96335.1| ribosomal protein L3A [Nicotiana tabacum]	4e-45	Protein synthesis
nta1819	1119	AT5G14670.1 | Symbols: ATARFA1B | ATARFA1B (ADP-ribosylation fac...	2e-58	EMB|CBI39638.1| unnamed protein product [Vitis vinifera]	2e-46	Protein fate
nta1820	1120	AT5G04800.4 | Symbols: | 40S ribosomal protein S17 (RPS17D) | c...	2e-58	SP|P49215.3|RS17_SOLLC RecName: Full=40S ribosomal protein S1...	2e-66	Protein synthesis
nta1821	1121	AT5G64200.2 | Symbols: ATSC35, SC35 | ATSC35; RNA binding / nucl...	1e-58	REF|XP_002531488.1| serine/arginine rich splicing factor, put...	2e-46	Transcription
nta1822	1122	AT2G20450.1 | Symbols: | 60S ribosomal protein L14 (RPL14A) | c...	1e-58	GB|ABA40467.1| glycoprotein-like protein [Solanum tuberosum]	6e-50	Protein synthesis
nta1823	1123	AT5G16780.1 | Symbols: DOT2, MDF | DOT2 (DEFECTIVELY ORGANIZED T...	1e-58	EMB|CBI40671.1| unnamed protein product [Vitis vinifera]	1e-64	Unclassified protein
nta1824	1124	AT2G15790.1 | Symbols: SQN, CYP40 | SQN (SQUINT); peptidyl-proly...	9e-59	REF|XP_002330280.1| predicted protein [Populus trichocarpa] >...	2e-52	Protein fate
nta1825	1125	AT1G26910.1 | Symbols: | 60S ribosomal protein L10 (RPL10B) | c...	9e-59	GB|ACT65738.1| QM [Nicotiana benthamiana]	3e-59	Protein synthesis
nta1826	1126	AT2G37060.3 | Symbols: NF-YB8 | NF-YB8 (NUCLEAR FACTOR Y, SUBUNI...	7e-59	REF|XP_002278716.1| PREDICTED: hypothetical protein isoform 1...	3e-52	Cell cycle and DNA processing
nta1827	1127	AT3G04920.1 | Symbols: | 40S ribosomal protein S24 (RPS24A) | c...	5e-59	PRF||1909359A ribosomal protein S19	4e-34	Protein synthesis
nta1828	1128	AT5G65360.1 | Symbols: | histone H3 | chr5:26120099-26120509 RE...	5e-59	GB|ACG25071.1| histone H3 [Zea mays]	2e-47	Unclassified protein
nta1829	1129	AT4G32130.1 | Symbols: | carbohydrate binding | chr4:15520345-1...	4e-59	REF|XP_002308678.1| predicted protein [Populus trichocarpa] >...	3e-52	Unclassified protein
nta1830	1130	AT3G25220.1 | Symbols: FKBP15-1 | FKBP15-1; FK506 binding / pept...	4e-59	REF|XP_002534360.1| fk506-binding protein, putative [Ricinus ...	9e-57	Protein fate
nta1831	1131	AT3G15660.2 | Symbols: ATGRX4, GRX4 | GRX4 (GLUTAREDOXIN 4); met...	3e-59	REF|XP_002285353.1| PREDICTED: hypothetical protein isoform 2...	7e-49	Protein fate
nta1832	1132	AT1G50170.1 | Symbols: ATSIRB | ATSIRB (ARABIDOPSIS THALIANA SIR...	3e-59	REF|XP_002524661.1| sirohydrochlorin ferrochelatase, putative...	1e-56	Metabolism
nta1833	1133	AT3G13550.1 | Symbols: FUS9, EMB144, COP10, CIN4 | FUS9 (FUSCA 9...	3e-59	REF|XP_002299458.1| predicted protein [Populus trichocarpa] >...	6e-63	Protein fate
nta1834	1134	AT4G00730.1 | Symbols: ANL2, AHDP | ANL2 (ANTHOCYANINLESS 2); tr...	2e-59	EMB|CBI38766.1| unnamed protein product [Vitis vinifera]	2e-57	Transcription
nta1835	1135	AT5G62090.2 | Symbols: | FUNCTIONS IN: molecular_function unkno...	2e-59	REF|XP_002318837.1| predicted protein [Populus trichocarpa] >...	3e-70	Unclassified protein
nta1836	1136	AT3G53580.1 | Symbols: | diaminopimelate epimerase family prote...	1e-59	REF|XP_002278566.1| PREDICTED: hypothetical protein [Vitis vi...	6e-33	Metabolism
nta1837	1137	AT3G56150.1 | Symbols: EIF3C, ATEIF3C-1, EIF3C-1, ATTIF3C1, TIF3...	1e-59	REF|XP_002281426.1| PREDICTED: hypothetical protein [Vitis vi...	1e-51	Protein synthesis
nta1838	1138	AT1G13380.1 | Symbols: | unknown protein | chr1:4589218-4590362...	1e-59	GB|ACJ83321.1| unknown [Medicago truncatula]	2e-59	Unclassified protein
nta1839	1139	AT5G06860.1 | Symbols: PGIP1, ATPGIP1 | PGIP1 (POLYGALACTURONASE...	1e-59	GB|AAA53547.1| polygalacturonase inhibitor protein [Solanum l...	2e-80	Unclassified protein
nta1840	1140	AT3G11210.1 | Symbols: | GDSL-motif lipase/hydrolase family pro...	9e-60	REF|XP_002280296.1| PREDICTED: hypothetical protein [Vitis vi...	6e-33	Metabolism
nta1841	1141	AT5G56600.1 | Symbols: PFN3, PRF3 | PRF3 (PROFILIN 3); actin bin...	9e-60	GB|ABA81885.1| profilin-like [Solanum tuberosum]	5e-61	Unclassified protein
nta1842	1142	AT3G52590.1 | Symbols: UBQ1, EMB2167, ERD16, HAP4 | UBQ1 (UBIQUI...	7e-60	REF|XP_002282071.1| PREDICTED: similar to ubiquitin fusion pr...	5e-61	Protein synthesis
nta1843	1143	AT4G23860.3 | Symbols: | PHD finger protein-related | chr4:1240...	6e-60	REF|XP_002270160.1| PREDICTED: hypothetical protein [Vitis vi...	1e-55	Cell cycle and DNA processing
nta1844	1144	AT3G07300.3 | Symbols: | eukaryotic translation initiation fact...	5e-60	GB|AAD52847.2|AF137288_1 putative translation initiation fact...	5e-21	Protein synthesis
nta1845	1145	AT5G20570.1 | Symbols: ROC1, RBX1, HRT1, ATRBX1 | RBX1 (RING-BOX...	5e-60	GB|ACU15939.1| unknown [Glycine max]	1e-55	Protein fate
nta1846	1146	AT1G58684.1 | Symbols: | 40S ribosomal protein S2, putative | c...	3e-60	REF|XP_002322713.1| predicted protein [Populus trichocarpa] >...	6e-40	Protein synthesis
nta1847	1147	AT3G20390.1 | Symbols: | endoribonuclease L-PSP family protein ...	2e-60	GB|ABA18634.1| constitutive plastid-lipid associated protein ...	4e-30	Metabolism
nta1848	1148	ATCG01310.1 | Symbols: RPL2.2 | encodes a chloroplast ribosomal ...	2e-60	GB|ADD30234.1| ribosomal protein L2 [Cornus florida]	3e-51	Protein synthesis
nta1849	1149	AT5G59850.1 | Symbols: | 40S ribosomal protein S15A (RPS15aF) |...	1e-60	GB|ABA46758.1| unknown [Solanum tuberosum] >gb|ABB02647.1| un...	3e-23	Protein synthesis
nta1850	1150	AT3G58660.1 | Symbols: | 60S ribosomal protein-related | chr3:2...	1e-60	REF|XP_002283850.1| PREDICTED: hypothetical protein [Vitis vi...	7e-52	Protein synthesis
nta1851	1151	AT3G58680.1 | Symbols: MBF1B, ATMBF1B | MBF1B (MULTIPROTEIN BRID...	1e-60	GB|AAF81108.1|AF232062_1 multiprotein bridging factor 1 [Sola...	1e-55	Transcription
nta1852	1152	AT2G45260.1 | Symbols: | unknown protein | chr2:18664661-186659...	1e-60	GB|ACU14431.1| unknown [Glycine max]	4e-61	Unclassified protein
nta1853	1153	AT5G62290.1 | Symbols: | nucleotide-sensitive chloride conducta...	9e-61	REF|XP_002265919.1| PREDICTED: hypothetical protein [Vitis vi...	9e-53	Cellular transport
nta1854	1154	AT5G23040.1 | Symbols: CDF1 | CDF1 (CELL GROWTH DEFECT FACTOR 1)...	8e-61	GB|ABB29947.1| cell growth defect factor-like [Solanum tubero...	2e-39	Cell fate
nta1855	1155	AT5G61060.1 | Symbols: HDA05, HDA5, ATHDA5 | HDA05 (HISTONE DEAC...	8e-61	REF|XP_002305854.1| histone deacetylase [Populus trichocarpa]...	6e-61	Cell cycle and DNA processing
nta1856	1156	AT3G52600.1 | Symbols: AtcwINV2 | AtcwINV2 (Arabidopsis thaliana...	6e-61	EMB|CAA57428.1| beta-fructofuranosidase; beta-fructosidase [N...	6e-81	Metabolism
nta1857	1157	AT4G36130.1 | Symbols: | 60S ribosomal protein L8 (RPL8C) | chr...	5e-61	GB|ABB55374.1| ribosomal protein L2-like [Solanum tuberosum]	9e-66	Protein synthesis
nta1858	1158	AT1G23800.1 | Symbols: ALDH2B7, ALDH2B | ALDH2B7; 3-chloroallyl ...	3e-61	EMB|CAA71003.1| aldehyde dehydrogenase (NAD+) [Nicotiana taba...	4e-81	Metabolism
nta1859	1159	AT3G09890.1 | Symbols: | ankyrin repeat family protein | chr3:3...	2e-61	REF|XP_002323496.1| predicted protein [Populus trichocarpa] >...	6e-26	Unclassified protein
nta1860	1160	AT3G13110.1 | Symbols: ATSERAT2;2, SAT-1, SAT-A, SAT3, SAT-M | A...	1e-61	GB|AAR18403.1| serine acetyltransferase [Nicotiana plumbagini...	5e-24	Metabolism
nta1861	1161	AT3G15640.2 | Symbols: | cytochrome c oxidase family protein | ...	1e-61	GB|ABB87114.1| cytochrome c oxidase family protein-like [Sola...	1e-50	Energy
nta1862	1162	AT3G59990.3 | Symbols: MAP2B | MAP2B (METHIONINE AMINOPEPTIDASE ...	8e-62	GB|ABB91775.1| methionine aminopeptidase 2 [Ananas comosus]	6e-53	Protein fate
nta1863	1163	AT4G39860.1 | Symbols: | unknown protein | chr4:18499909-185014...	7e-62	REF|XP_002271542.1| PREDICTED: hypothetical protein isoform 3...	4e-67	Unclassified protein
nta1864	1164	AT2G40010.1 | Symbols: | 60S acidic ribosomal protein P0 (RPP0A...	5e-62	GB|ABB29933.1| P0 ribosomal protein-like [Solanum tuberosum] ...	2e-59	Protein synthesis
nta1865	1165	AT1G73350.2 | Symbols: | unknown protein | chr1:27575683-275771...	4e-62	REF|XP_002263294.1| PREDICTED: hypothetical protein [Vitis vi...	1e-41	Unclassified protein
nta1866	1166	AT3G04400.1 | Symbols: emb2171 | emb2171 (embryo defective 2171)...	3e-62	SP|Q07760.1|RL23_TOBAC RecName: Full=60S ribosomal protein L2...	2e-51	Protein synthesis
nta1867	1167	AT5G20570.1 | Symbols: ROC1, RBX1, HRT1, ATRBX1 | RBX1 (RING-BOX...	3e-62	REF|XP_002278332.1| PREDICTED: hypothetical protein [Vitis vi...	7e-56	Protein fate
nta1868	1168	AT3G61790.1 | Symbols: | seven in absentia (SINA) family protei...	2e-62	REF|XP_002267317.1| PREDICTED: hypothetical protein [Vitis vi...	2e-62	Protein fate
nta1869	1169	AT5G20920.3 | Symbols: EIF2 BETA | EIF2 BETA; translation initia...	1e-62	GB|ABB86256.1| eukaryotic translation initiation factor 2 bet...	4e-79	Protein synthesis
nta1870	1170	AT5G09510.1 | Symbols: | 40S ribosomal protein S15 (RPS15D) | c...	7e-63	No similarity		Protein synthesis
nta1871	1171	AT4G23630.1 | Symbols: BTI1 | BTI1 (VIRB2-INTERACTING PROTEIN 1)...	6e-63	REF|XP_002277080.1| PREDICTED: hypothetical protein [Vitis vi...	1e-42	Unclassified protein
nta1872	1172	AT3G11530.2 | Symbols: | vacuolar protein sorting 55 family pro...	6e-63	GB|ACJ83288.1| unknown [Medicago truncatula]	5e-61	Cellular transport
nta1873	1173	AT1G70600.1 | Symbols: | structural constituent of ribosome | c...	6e-63	GB|AAD13388.1| ribosomal protein L27a [Petunia x hybrida]	5e-68	Protein synthesis
nta1874	1174	AT3G46030.1 | Symbols: HTB11 | HTB11; DNA binding | chr3:1691361...	5e-63	EMB|CBI16180.1| unnamed protein product [Vitis vinifera]	4e-43	Unclassified protein
nta1875	1175	AT4G09320.1 | Symbols: NDPK1 | NDPK1; ATP binding / nucleoside d...	5e-63	SP|Q56E62.1|NDK1_TOBAC RecName: Full=Nucleoside diphosphate k...	3e-49	Metabolism
nta1876	1176	AT3G52300.1 | Symbols: ATPQ | ATPQ (ATP SYNTHASE D CHAIN, MITOCH...	5e-63	GB|AAT40531.1| ATP synthase D chain, mitochondrial, putative ...	2e-69	Unclassified protein
nta1877	1177	AT1G52910.1 | Symbols: | unknown protein | chr1:19708114-197091...	4e-63	REF|XP_002532022.1| conserved hypothetical protein [Ricinus c...	2e-65	Unclassified protein
nta1878	1178	AT5G20720.2 | Symbols: CPN20, CPN10, CHCPN10, ATCPN21, CPN21 | C...	3e-63	GB|AAF60293.1| chaperonin 21 precursor [Solanum lycopersicum]	1e-34	Unclassified protein
nta1879	1179	ATCG00170.1 | Symbols: RPOC2 | RNA polymerase beta' subunit-2 | ...	3e-63	REF|YP_358662.2| RNA polymerase beta'' subunit [Nicotiana syl...	5e-61	Transcription
nta1880	1180	AT5G48570.1 | Symbols: ROF2, ATFKBP65 | peptidyl-prolyl cis-tran...	3e-63	EMB|CBI29552.1| unnamed protein product [Vitis vinifera]	1e-61	Protein fate
nta1881	1181	AT4G05060.1 | Symbols: | vesicle-associated membrane family pro...	3e-63	GB|ACJ85389.1| unknown [Medicago truncatula]	6e-63	Unclassified protein
nta1882	1182	AT3G18130.1 | Symbols: RACK1C_AT | RACK1C_AT (RECEPTOR FOR ACTIV...	2e-63	SP|P93340.1|GBLP_NICPL RecName: Full=Guanine nucleotide-bindi...	1e-36	Unclassified protein
nta1883	1183	AT4G27420.1 | Symbols: | ABC transporter family protein | chr4:...	2e-63	EMB|CBI20349.1| unnamed protein product [Vitis vinifera]	1e-46	Metabolism
nta1884	1184	AT1G56070.1 | Symbols: LOS1 | LOS1; copper ion binding / transla...	2e-63	DBJ|BAB86847.1| elongation factor EF-2 [Pisum sativum]	1e-70	Protein synthesis
nta1885	1185	AT5G65430.2 | Symbols: GRF8, GF14 KAPPA | GRF8 (GENERAL REGULATO...	2e-63	GB|AAK97210.1|AF299256_1 14-3-3 protein isoform g [Nicotiana ...	2e-75	Unclassified protein
nta1886	1186	AT3G51800.2 | Symbols: ATG2 | ATG2; aminopeptidase/ metalloexope...	1e-63	GB|ABJ97690.1| EBP1 [Solanum tuberosum]	7e-39	Protein fate
nta1887	1187	AT5G61210.1 | Symbols: SNAP33, ATSNAP33, SNP33, ATSNAP33B | SNAP...	1e-63	REF|XP_002514694.1| synaptosomal associated protein, putative...	2e-57	Cell cycle and DNA processing
nta1888	1188	AT4G02340.1 | Symbols: | epoxide hydrolase, putative | chr4:103...	1e-63	GB|ACE82566.1| epoxide hydrolase [Nicotiana benthamiana]	9e-58	Metabolism
nta1889	1189	AT3G46450.1 | Symbols: | SEC14 cytosolic factor family protein ...	1e-63	EMB|CBI16164.1| unnamed protein product [Vitis vinifera]	8e-63	Cellular transport
nta1890	1190	AT5G16390.1 | Symbols: CAC1, CAC1A, BCCP, BCCP1 | CAC1 (CHLOROPL...	6e-64	GB|ACF17635.1| putative biotin carboxyl carrier protein 2 [Ca...	5e-46	Metabolism
nta1891	1191	AT1G72750.1 | Symbols: ATTIM23-2 | ATTIM23-2; P-P-bond-hydrolysi...	6e-64	REF|XP_002278010.1| PREDICTED: hypothetical protein [Vitis vi...	5e-46	Protein fate
nta1892	1192	AT2G41370.1 | Symbols: BOP2 | BOP2 (BLADE ON PETIOLE2); protein ...	3e-64	REF|XP_002275980.1| PREDICTED: hypothetical protein [Vitis vi...	5e-54	Unclassified protein
nta1893	1193	AT3G53690.1 | Symbols: | zinc finger (C3HC4-type RING finger) f...	3e-64	REF|XP_002324718.1| predicted protein [Populus trichocarpa] >...	1e-59	Unclassified protein
nta1894	1194	AT4G13010.1 | Symbols: | oxidoreductase, zinc-binding dehydroge...	3e-64	GB|ABA81857.1| ripening regulated protein-like [Solanum tuber...	2e-62	Unclassified protein
nta1895	1195	AT4G14960.2 | Symbols: TUA6 | TUA6; structural constituent of cy...	8e-65	GB|ACN40181.1| unknown [Picea sitchensis] >gb|ACN40840.1| unk...	4e-55	Biogenesis of cellular components
nta1896	1196	AT2G20140.1 | Symbols: | 26S protease regulatory complex subuni...	8e-65	REF|XP_002301829.1| predicted protein [Populus trichocarpa] >...	2e-58	Metabolism
nta1897	1197	AT4G05530.1 | Symbols: IBR1, SDRA | IBR1 (INDOLE-3-BUTYRIC ACID ...	7e-65	EMB|CBI35708.1| unnamed protein product [Vitis vinifera]	2e-47	Unclassified protein
nta1898	1198	AT2G44860.2 | Symbols: | 60S ribosomal protein L24, putative | ...	6e-65	EMB|CAN68722.1| hypothetical protein [Vitis vinifera]	3e-36	Protein synthesis
nta1899	1199	AT5G24020.1 | Symbols: MIND, ARC11, ATMIND1 | MIND; ATPase/ calc...	6e-65	GB|ABU96467.1| plastid division regulator MinD [Nicotiana tab...	2e-48	Metabolism
nta1900	1200	AT5G59890.1 | Symbols: ADF4, ATADF4 | ADF4 (ACTIN DEPOLYMERIZING...	5e-65	SP|Q9FVI1.1|ADF2_PETHY RecName: Full=Actin-depolymerizing fac...	1e-32	Unclassified protein
nta1901	1201	AT1G33140.1 | Symbols: PGY2 | PGY2 (PIGGYBACK2); structural cons...	4e-65	GB|ABB29957.1| unknown [Solanum tuberosum]	2e-36	Protein synthesis
nta1902	1202	AT2G34050.1 | Symbols: | INVOLVED IN: protein complex assembly;...	3e-65	REF|XP_002272818.1| PREDICTED: hypothetical protein [Vitis vi...	7e-43	Unclassified protein
nta1903	1203	AT3G26120.1 | Symbols: TEL1 | TEL1 (TERMINAL EAR1-LIKE 1); RNA b...	2e-65	REF|XP_002314579.1| predicted protein [Populus trichocarpa] >...	1e-33	Unclassified protein
nta1904	1204	AT2G40370.1 | Symbols: LAC5 | LAC5 (laccase 5); laccase | chr2:1...	2e-65	REF|XP_002312186.1| laccase 90a [Populus trichocarpa] >gb|EEE...	3e-58	Unclassified protein
nta1905	1205	AT5G61640.1 | Symbols: PMSR1, ATMSRA1 | PMSR1 (PEPTIDEMETHIONINE...	9e-66	GB|AAO43182.1| peptide methionine sulfoxide reductase [Gossyp...	1e-56	Protein fate
nta1906	1206	AT3G44110.1 | Symbols: ATJ3, ATJ | ATJ3; protein binding | chr3:...	6e-66	GB|ACN39991.1| unknown [Picea sitchensis]	1e-41	Protein fate
nta1907	1207	AT3G09440.1 | Symbols: | heat shock cognate 70 kDa protein 3 (H...	5e-66	GB|ACJ11741.1| heat shock protein 70 [Gossypium hirsutum]	5e-19	Protein fate
nta1908	1208	AT2G15860.2 | Symbols: | unknown protein | chr2:6905712-6909282...	5e-66	REF|XP_002519153.1| conserved hypothetical protein [Ricinus c...	2e-58	Unclassified protein
nta1909	1209	AT1G69770.1 | Symbols: CMT3 | CMT3 (chromomethylase 3); DNA (cyt...	3e-66	EMB|CAQ18903.1| chromomethylase [Nicotiana sylvestris] >emb|C...	8e-75	Cell cycle and DNA processing
nta1910	1210	AT4G27960.2 | Symbols: UBC9 | UBC9 (UBIQUITIN CONJUGATING ENZYME...	2e-66	GB|ACU13806.1| unknown [Glycine max]	7e-39	Protein fate
nta1911	1211	AT2G39460.2 | Symbols: ATRPL23A, RPL23A, RPL23AA | RPL23AA (RIBO...	2e-66	SP|Q07761.1|RL23A_TOBAC RecName: Full=60S ribosomal protein L...	2e-48	Protein synthesis
nta1912	1212	AT5G47090.1 | Symbols: | unknown protein | chr5:19127274-191284...	2e-66	EMB|CBI33988.1| unnamed protein product [Vitis vinifera]	2e-61	Unclassified protein
nta1913	1213	AT2G09990.1 | Symbols: | 40S ribosomal protein S16 (RPS16A) | c...	1e-66	GB|ABK20993.1| unknown [Picea sitchensis] >gb|ABK22272.1| unk...	3e-37	Protein synthesis
nta1914	1214	AT2G02760.1 | Symbols: ATUBC2, UBC2 | ATUBC2 (UBIQUITING-CONJUGA...	1e-66	DBJ|BAB40311.1| ubiquitin-conjugating enzyme (E2) [Nicotiana ...	1e-42	Protein fate
nta1915	1215	AT3G46940.1 | Symbols: | deoxyuridine 5'-triphosphate nucleotid...	1e-66	SP|P32518.1|DUT_SOLLC RecName: Full=Deoxyuridine 5'-triphosph...	1e-45	Metabolism
nta1916	1216	AT5G14040.1 | Symbols: | mitochondrial phosphate transporter | ...	1e-66	REF|XP_002300143.1| mitochondrial phosphate carrier protein [...	5e-58	Unclassified protein
nta1917	1217	AT1G69840.6 | Symbols: | band 7 family protein | chr1:26293932-...	1e-66	REF|XP_002520136.1| Protein PPLZ12, putative [Ricinus communi...	3e-65	Unclassified protein
nta1918	1218	AT2G33840.1 | Symbols: | tRNA synthetase class I (W and Y) fami...	7e-67	EMB|CAA71881.1| Tyrosyl-tRNA synthetase [Nicotiana tabacum]	8e-42	Protein synthesis
nta1919	1219	AT3G04920.1 | Symbols: | 40S ribosomal protein S24 (RPS24A) | c...	6e-67	PRF||1909359A ribosomal protein S19	8e-60	Protein synthesis
nta1920	1220	AT3G04920.1 | Symbols: | 40S ribosomal protein S24 (RPS24A) | c...	6e-67	PRF||1909359A ribosomal protein S19	6e-61	Protein synthesis
nta1921	1221	AT3G52580.1 | Symbols: | 40S ribosomal protein S14 (RPS14C) | c...	3e-67	GB|ABB87124.1| hypothetical protein [Solanum tuberosum] >gb|A...	2e-53	Protein synthesis
nta1922	1222	AT3G46030.1 | Symbols: HTB11 | HTB11; DNA binding | chr3:1691361...	2e-67	EMB|CBI16180.1| unnamed protein product [Vitis vinifera]	3e-43	Unclassified protein
nta1923	1223	AT1G18680.1 | Symbols: | HNH endonuclease domain-containing pro...	2e-67	REF|XP_002284620.1| PREDICTED: hypothetical protein [Vitis vi...	1e-49	Metabolism
nta1924	1224	AT5G26610.2 | Symbols: | D111/G-patch domain-containing protein...	2e-67	REF|XP_002329992.1| predicted protein [Populus trichocarpa] >...	7e-69	Unclassified protein
nta1925	1225	AT5G58590.1 | Symbols: RANBP1 | RANBP1 (RAN BINDING PROTEIN 1); ...	2e-67	GB|AAK53813.1|AF370443_1 Ran binding protein-1 [Solanum lycop...	3e-72	Protein fate
nta1926	1226	AT5G56030.1 | Symbols: HSP81-2, ERD8, HSP90.2 | HSP81-2 (HEAT SH...	1e-67	GB|ACX31585.1| molecular chaperone Hsp90-3 [Nicotiana bentham...	2e-51	Protein fate
nta1927	1227	AT2G36620.1 | Symbols: RPL24A | RPL24A (ribosomal protein L24); ...	1e-67	GB|ABE80118.1| Ribosomal protein L24E [Medicago truncatula]	5e-52	Protein synthesis
nta1928	1228	AT4G16720.1 | Symbols: | 60S ribosomal protein L15 (RPL15A) | c...	1e-67	REF|XP_002301250.1| predicted protein [Populus trichocarpa] >...	2e-52	Protein synthesis
nta1929	1229	AT1G17880.1 | Symbols: | nascent polypeptide-associated complex...	1e-67	GB|ABE01085.1| BTF3 [Nicotiana benthamiana]	6e-55	Transcription
nta1930	1230	AT5G38480.2 | Symbols: GRF3, RCI1 | GRF3 (GENERAL REGULATORY FAC...	9e-68	DBJ|BAD12177.1| 14-3-3 e-2 protein [Nicotiana tabacum]	2e-40	Unclassified protein
nta1931	1231	AT4G22150.1 | Symbols: PUX3 | PUX3; protein binding | chr4:11731...	9e-68	REF|XP_002317152.1| predicted protein [Populus trichocarpa] >...	1e-62	Unclassified protein
nta1932	1232	AT2G26990.1 | Symbols: FUS12, ATCSN2, COP12, CSN2 | FUS12 (FUSCA...	6e-68	REF|XP_002532580.1| cop9 signalosome complex subunit, putativ...	3e-13	Protein fate
nta1933	1233	AT1G18080.1 | Symbols: ATARCA, RACK1A_AT | ATARCA; nucleotide bi...	3e-68	EMB|CAA96528.1| G protein beta-subunit-like protein [Nicotian...	5e-63	Unclassified protein
nta1934	1234	AT1G24360.1 | Symbols: | 3-oxoacyl-(acyl-carrier protein) reduc...	3e-68	GB|ACF17653.1| putative 3-oxoacyl-(acyl-carrier protein) redu...	3e-69	Metabolism
nta1935	1235	AT5G61640.1 | Symbols: PMSR1, ATMSRA1 | PMSR1 (PEPTIDEMETHIONINE...	3e-68	SP|P54153.1|MSRA_SOLLC RecName: Full=Peptide methionine sulfo...	5e-85	Protein fate
nta1936	1236	AT5G59910.1 | Symbols: HTB4 | HTB4; DNA binding | chr5:24127206-...	2e-68	EMB|CBI16180.1| unnamed protein product [Vitis vinifera]	3e-43	Unclassified protein
nta1937	1237	AT3G49910.1 | Symbols: | 60S ribosomal protein L26 (RPL26A) | c...	2e-68	GB|AAY41426.1| putative L24 ribosomal protein [Ipomoea batatas]	1e-54	Protein synthesis
nta1938	1238	AT5G61170.1 | Symbols: | 40S ribosomal protein S19 (RPS19C) | c...	2e-68	GB|ABB87116.1| 40S ribosomal protein S19-like [Solanum tubero...	2e-58	Protein synthesis
nta1939	1239	AT5G59910.1 | Symbols: HTB4 | HTB4; DNA binding | chr5:24127206-...	1e-68	EMB|CBI16180.1| unnamed protein product [Vitis vinifera]	2e-43	Unclassified protein
nta1940	1240	AT5G61170.1 | Symbols: | 40S ribosomal protein S19 (RPS19C) | c...	1e-68	GB|ABB87116.1| 40S ribosomal protein S19-like [Solanum tubero...	8e-59	Protein synthesis
nta1941	1241	AT3G52590.1 | Symbols: UBQ1, EMB2167, ERD16, HAP4 | UBQ1 (UBIQUI...	1e-68	GB|ABK93568.1| unknown [Populus trichocarpa]	1e-64	Protein synthesis
nta1942	1242	AT4G18800.1 | Symbols: ATHSGBP, ATRAB11B, ATRABA1D | ATRABA1D (A...	1e-68	REF|XP_002305729.1| predicted protein [Populus trichocarpa] >...	2e-67	Metabolism
nta1943	1243	AT2G31810.3 | Symbols: | acetolactate synthase small subunit, p...	7e-69	EMB|CAB56614.1| acetolactate synthase small subunit [Nicotian...	1e-93	Metabolism
nta1944	1244	AT3G52590.1 | Symbols: UBQ1, EMB2167, ERD16, HAP4 | UBQ1 (UBIQUI...	4e-69	REF|XP_002282071.1| PREDICTED: similar to ubiquitin fusion pr...	3e-28	Protein synthesis
nta1945	1245	AT1G59760.1 | Symbols: | ATP-dependent RNA helicase, putative |...	4e-69	REF|XP_002328732.1| predicted protein [Populus trichocarpa] >...	5e-47	Cell cycle and DNA processing
nta1946	1246	AT5G38630.1 | Symbols: ACYB-1 | ACYB-1; carbon-monoxide oxygenas...	4e-69	REF|XP_002283161.1| PREDICTED: hypothetical protein [Vitis vi...	5e-56	Cellular transport
nta1947	1247	AT5G58240.1 | Symbols: | bis(5'-adenosyl)-triphosphatase, putat...	3e-69	GB|ACU13619.1| unknown [Glycine max]	6e-47	Metabolism
nta1948	1248	AT1G04850.1 | Symbols: | ubiquitin-associated (UBA)/TS-N domain...	3e-69	REF|NP_563718.1| ubiquitin-associated (UBA)/TS-N domain-conta...	2e-63	Unclassified protein
nta1949	1249	AT2G39460.2 | Symbols: ATRPL23A, RPL23A, RPL23AA | RPL23AA (RIBO...	2e-69	SP|Q07761.1|RL23A_TOBAC RecName: Full=60S ribosomal protein L...	3e-51	Protein synthesis
nta1950	1250	AT5G09650.1 | Symbols: AtPPa6 | AtPPa6 (Arabidopsis thaliana pyr...	2e-69	REF|XP_002270727.1| PREDICTED: hypothetical protein [Vitis vi...	9e-72	Metabolism
nta1951	1251	AT2G44525.1 | Symbols: | unknown protein | chr2:18382130-183833...	1e-69	EMB|CBI16734.1| unnamed protein product [Vitis vinifera]	5e-63	Unclassified protein
nta1952	1252	AT5G35620.1 | Symbols: LSP1, EIF(ISO)4E, LSP, EIF4E2 | LSP1 (LOS...	1e-69	EMB|CBJ34333.1| translation initiation factor eIF(iso)4E [Nic...	2e-79	Transcription
nta1953	1253	AT5G63160.1 | Symbols: BT1 | BT1 (BTB AND TAZ DOMAIN PROTEIN 1);...	7e-70	REF|XP_002511276.1| protein binding protein, putative [Ricinu...	2e-26	Cell cycle and DNA processing
nta1954	1254	AT3G50360.1 | Symbols: ATCEN2, CEN1 | ATCEN2 (CENTRIN2); calcium...	7e-70	GB|AAF07221.1|AF072519_1 centrin [Nicotiana tabacum]	8e-95	Unclassified protein
nta1955	1255	AT3G49910.1 | Symbols: | 60S ribosomal protein L26 (RPL26A) | c...	6e-70	GB|AAY41426.1| putative L24 ribosomal protein [Ipomoea batatas]	2e-48	Protein synthesis
nta1956	1256	AT4G27000.1 | Symbols: ATRBP45C | ATRBP45C; RNA binding | chr4:1...	4e-70	EMB|CAC01237.1| RNA Binding Protein 45 [Nicotiana plumbaginif...	1e-82	Unclassified protein
nta1957	1257	AT1G14850.1 | Symbols: NUP155 | NUP155; nucleocytoplasmic transp...	2e-70	REF|XP_002281257.1| PREDICTED: hypothetical protein [Vitis vi...	7e-55	Cellular transport
nta1958	1258	AT2G31510.1 | Symbols: | IBR domain-containing protein / ARIADN...	2e-70	REF|XP_002514795.1| Protein ariadne-1, putative [Ricinus comm...	4e-61	Unclassified protein
nta1959	1259	AT5G64200.2 | Symbols: ATSC35, SC35 | ATSC35; RNA binding / nucl...	2e-70	GB|ABB29919.1| unknown [Solanum tuberosum]	5e-67	Transcription
nta1960	1260	AT3G16640.1 | Symbols: TCTP | TCTP (TRANSLATIONALLY CONTROLLED T...	2e-70	DBJ|BAF47120.1| translationally controlled tumor protein like...	8e-72	Unclassified protein
nta1961	1261	AT5G64510.1 | Symbols: | unknown protein | chr5:25784592-257861...	2e-70	EMB|CBI25071.1| unnamed protein product [Vitis vinifera]	6e-76	Unclassified protein
nta1962	1262	AT5G65430.2 | Symbols: GRF8, GF14 KAPPA | GRF8 (GENERAL REGULATO...	7e-71	GB|AAK97210.1|AF299256_1 14-3-3 protein isoform g [Nicotiana ...	2e-37	Unclassified protein
nta1963	1263	AT3G28730.1 | Symbols: ATHMG, SSRP1, NFD | ATHMG (ARABIDOPSIS TH...	6e-71	SP|Q39601.1|SSRP1_CATRO RecName: Full=FACT complex subunit SS...	1e-39	Cell cycle and DNA processing
nta1964	1264	AT5G26210.1 | Symbols: AL4 | AL4 (ALFIN-LIKE 4); DNA binding / m...	6e-71	EMB|CBI27844.1| unnamed protein product [Vitis vinifera]	4e-55	Cell cycle and DNA processing
nta1965	1265	AT3G55120.1 | Symbols: TT5, A11, CFI | TT5 (TRANSPARENT TESTA 5)...	5e-71	SP|Q33DL3.1|CFI_TOBAC RecName: Full=Chalcone--flavonone isome...	7e-92	Metabolism
nta1966	1266	AT5G09510.1 | Symbols: | 40S ribosomal protein S15 (RPS15D) | c...	4e-71	GB|ABB55394.1| 40S ribosomal protein S15-like [Solanum tubero...	8e-14	Protein synthesis
nta1967	1267	AT4G27420.1 | Symbols: | ABC transporter family protein | chr4:...	4e-71	REF|XP_002281949.1| PREDICTED: hypothetical protein [Vitis vi...	4e-51	Metabolism
nta1968	1268	AT5G65360.1 | Symbols: | histone H3 | chr5:26120099-26120509 RE...	4e-71	REF|XP_001862683.1| histone H3.1t [Culex quinquefasciatus] >g...	1e-58	Unclassified protein
nta1969	1269	AT5G45775.2 | Symbols: | 60S ribosomal protein L11 (RPL11D) | c...	4e-71	EMB|CAC12883.1| ribosomal protein L11-like [Nicotiana tabacum]	3e-80	Protein synthesis
nta1970	1270	AT3G23990.1 | Symbols: HSP60, HSP60-3B | HSP60 (HEAT SHOCK PROTE...	3e-71	SP|Q05045.1|CH61_CUCMA RecName: Full=Chaperonin CPN60-1, mito...	2e-26	Protein fate
nta1971	1271	AT3G46940.1 | Symbols: | deoxyuridine 5'-triphosphate nucleotid...	2e-71	SP|P32518.1|DUT_SOLLC RecName: Full=Deoxyuridine 5'-triphosph...	1e-27	Metabolism
nta1972	1272	AT2G39460.2 | Symbols: ATRPL23A, RPL23A, RPL23AA | RPL23AA (RIBO...	2e-71	SP|Q07761.1|RL23A_TOBAC RecName: Full=60S ribosomal protein L...	2e-49	Protein synthesis
nta1973	1273	AT1G13440.2 | Symbols: GAPC-2, GAPC2 | GAPC2 (GLYCERALDEHYDE-3-P...	2e-71	GB|ABV02033.1| glyceraldehyde 3-phosphate dehydrogenase [Nico...	1e-62	Metabolism
nta1974	1274	AT4G40030.2 | Symbols: | histone H3.2 | chr4:18555840-18556827 ...	2e-71	EMB|CBI23573.1| unnamed protein product [Vitis vinifera]	1e-69	Unclassified protein
nta1975	1275	AT3G04710.2 | Symbols: | ankyrin repeat family protein | chr3:1...	2e-71	GB|AAQ63971.1| unknown [Nicotiana benthamiana]	3e-102	Unclassified protein
nta1976	1276	AT5G23860.1 | Symbols: TUB8 | TUB8; structural constituent of cy...	1e-71	REF|XP_002468688.1| hypothetical protein SORBIDRAFT_01g050310...	3e-42	Cell rescue,defense and virulence
nta1977	1277	AT1G13380.1 | Symbols: | unknown protein | chr1:4589218-4590362...	1e-71	GB|ACJ83321.1| unknown [Medicago truncatula]	2e-71	Unclassified protein
nta1978	1278	AT4G21860.1 | Symbols: MSRB2 | MSRB2 (methionine sulfoxide reduc...	9e-72	GB|ABU49226.1| chloroplast methionine sulfoxide reductase B2 ...	8e-79	Unclassified protein
nta1979	1279	AT3G07800.1 | Symbols: | thymidine kinase, putative | chr3:2489...	7e-72	GB|AAQ08180.1| TK1-like deoxyribonucleoside kinase [Solanum l...	3e-33	Metabolism
nta1980	1280	AT1G02870.1 | Symbols: | unknown protein | chr1:637401-638603 R...	6e-72	REF|XP_002321010.1| predicted protein [Populus trichocarpa] >...	7e-73	Unclassified protein
nta1981	1281	AT1G13440.2 | Symbols: GAPC-2, GAPC2 | GAPC2 (GLYCERALDEHYDE-3-P...	5e-72	GB|ABV02033.1| glyceraldehyde 3-phosphate dehydrogenase [Nico...	1e-64	Metabolism
nta1982	1282	AT1G55020.1 | Symbols: LOX1 | LOX1; lipoxygenase | chr1:20525798...	1e-72	GB|AAB67865.1| lipoxygenase [Solanum tuberosum]	8e-43	Metabolism
nta1983	1283	AT1G19910.1 | Symbols: AVA-P2, AVA-2PE, ATVHA-C2 | AVA-P2; ATPas...	1e-72	SP|Q40585.1|VATL_TOBAC RecName: Full=V-type proton ATPase 16 ...	9e-50	Metabolism
nta1984	1284	AT1G57860.1 | Symbols: | 60S ribosomal protein L21 | chr1:21430...	1e-72	GB|ABA40469.1| 60S ribosomal protein L21-like protein [Solanu...	5e-54	Protein synthesis
nta1985	1285	AT5G09510.1 | Symbols: | 40S ribosomal protein S15 (RPS15D) | c...	9e-73	REF|XP_002517015.1| 40S ribosomal protein S15, putative [Rici...	7e-11	Protein synthesis
nta1986	1286	AT3G13470.1 | Symbols: | chaperonin, putative | chr3:4389685-43...	9e-73	GB|AAB39827.1| chaperonin-60 beta subunit [Solanum tuberosum]	5e-68	Protein fate
nta1987	1287	AT1G13950.1 | Symbols: EIF-5A, ELF5A-1, ATELF5A-1, EIF5A | ELF5A...	6e-73	SP|P56335.1|IF5A3_SOLTU RecName: Full=Eukaryotic translation ...	2e-65	Protein synthesis
nta1988	1288	AT3G05760.1 | Symbols: | nucleic acid binding / zinc ion bindin...	3e-73	EMB|CBI39578.1| unnamed protein product [Vitis vinifera]	3e-56	Unclassified protein
nta1989	1289	AT4G28510.1 | Symbols: ATPHB1 | ATPHB1 (PROHIBITIN 1) | chr4:140...	2e-73	GB|AAZ30377.1| PHB2 [Nicotiana benthamiana]	5e-76	Unclassified protein
nta1990	1290	AT5G02960.1 | Symbols: | 40S ribosomal protein S23 (RPS23B) | c...	6e-74	EMB|CBI32689.1| unnamed protein product [Vitis vinifera]	1e-39	Protein synthesis
nta1991	1291	AT1G61580.1 | Symbols: RPL3B, ARP2 | RPL3B (R-PROTEIN L3 B); str...	6e-74	GB|ABB87120.1| ribosomal protein L3-like [Solanum tuberosum]	5e-85	Protein synthesis
nta1992	1292	AT5G15610.2 | Symbols: | proteasome family protein | chr5:50795...	6e-74	GB|ABB29949.1| unknown [Solanum tuberosum]	2e-95	Unclassified protein
nta1993	1293	AT5G66210.1 | Symbols: CPK28 | CPK28; ATP binding / calcium ion ...	5e-74	GB|AAX81331.1| calcium-dependent protein kinase [Nicotiana ta...	4e-60	Metabolism
nta1994	1294	AT5G42960.1 | Symbols: | unknown protein | chr5:17235184-172364...	2e-74	REF|XP_002510363.1| conserved hypothetical protein [Ricinus c...	2e-74	Unclassified protein
nta1995	1295	AT5G39850.1 | Symbols: | 40S ribosomal protein S9 (RPS9C) | chr...	2e-74	GB|AAU93594.1| 40S ribosomal protein S9 , putative [Solanum d...	1e-89	Protein synthesis
nta1996	1296	AT5G55940.1 | Symbols: emb2731 | emb2731 (embryo defective 2731)...	1e-74	REF|XP_002522792.1| Neighbor of COX4, putative [Ricinus commu...	1e-62	Development
nta1997	1297	AT3G12390.1 | Symbols: | nascent polypeptide associated complex...	1e-74	DBJ|BAF46352.1| alpha chain of nascent polypeptide associated...	1e-72	Unclassified protein
nta1998	1298	AT4G36130.1 | Symbols: | 60S ribosomal protein L8 (RPL8C) | chr...	1e-74	GB|AAF85800.1| 60S ribosomal protein L2 [Nicotiana tabacum]	9e-73	Protein synthesis
[truncated: 781 more rows]
