# Supplementary material for: Transcription Profile Analysis Reveals That Zygotic Division Results in Uneven Distribution of Specific Transcripts in Apical/Basal Cells of Tobacco
Source: PLoS One. 2011 Jan 7;6(1):e15971. doi: 10.1371/journal.pone.0015971 (PMC3017550; doi:10.1371/journal.pone.0015971)
Supplement: Table S4 — Detailed information on basal cell ESTs. (XLS) [file pone.0015971.s006.xls]

## Sheet: Sheet1
Table S4 Detailed information on basal cell ESTs
EST no.a	Clusterb	TAIR best matchc	TAIR E-valued	NCBI Nr best matche	NCBI Nr E-valuef	Functional categoriesg
ntb0001	1	No similarity		No similarity		No similarity
ntb0002	1	No similarity		No similarity		No similarity
ntb0003	1	No similarity		No similarity		No similarity
ntb0004	1	No similarity		No similarity		No similarity
ntb0005	1	No similarity		No similarity		No similarity
ntb0006	1	No similarity		No similarity		No similarity
ntb0007	1	No similarity		No similarity		No similarity
ntb0008	1	No similarity		No similarity		No similarity
ntb0009	1	No similarity		No similarity		No similarity
ntb0010	1	No similarity		No similarity		No similarity
ntb0011	1	No similarity		No similarity		No similarity
ntb0012	1	No similarity		No similarity		No similarity
ntb0013	1	No similarity		No similarity		No similarity
ntb0014	1	No similarity		No similarity		No similarity
ntb0015	1	No similarity		No similarity		No similarity
ntb0016	1	No similarity		No similarity		No similarity
ntb0017	1	No similarity		No similarity		No similarity
ntb0018	1	No similarity		No similarity		No similarity
ntb0019	1	No similarity		No similarity		No similarity
ntb0020	1	No similarity		No similarity		No similarity
ntb0021	1	No similarity		No similarity		No similarity
ntb0022	1	No similarity		No similarity		No similarity
ntb0023	1	No similarity		No similarity		No similarity
ntb0024	1	No similarity		No similarity		No similarity
ntb0025	1	No similarity		No similarity		No similarity
ntb0026	1	No similarity		No similarity		No similarity
ntb0027	1	No similarity		No similarity		No similarity
ntb0028	1	No similarity		No similarity		No similarity
ntb0029	1	No similarity		No similarity		No similarity
ntb0030	1	No similarity		No similarity		No similarity
ntb0031	1	No similarity		No similarity		No similarity
ntb0032	1	No similarity		No similarity		No similarity
ntb0033	1	No similarity		No similarity		No similarity
ntb0034	1	No similarity		No similarity		No similarity
ntb0035	2	ATMG00030.1 | Symbols: ORF107A | hypothetical protein | chrM:119...	2e-11	No similarity		Unclassified protein
ntb0036	2	ATMG00030.1 | Symbols: ORF107A | hypothetical protein | chrM:119...	2e-25	REF|YP_173374.1| hypothetical protein NitaMp027 [Nicotiana ta...	2e-20	Unclassified protein
ntb0037	2	ATMG00030.1 | Symbols: ORF107A | hypothetical protein | chrM:119...	6e-27	REF|YP_173374.1| hypothetical protein NitaMp027 [Nicotiana ta...	2e-22	Unclassified protein
ntb0038	2	ATMG00030.1 | Symbols: ORF107A | hypothetical protein | chrM:119...	2e-28	REF|YP_173374.1| hypothetical protein NitaMp027 [Nicotiana ta...	2e-22	Unclassified protein
ntb0039	2	ATMG00030.1 | Symbols: ORF107A | hypothetical protein | chrM:119...	1e-28	REF|YP_173374.1| hypothetical protein NitaMp027 [Nicotiana ta...	1e-22	Unclassified protein
ntb0040	2	ATMG00030.1 | Symbols: ORF107A | hypothetical protein | chrM:119...	1e-28	REF|YP_173374.1| hypothetical protein NitaMp027 [Nicotiana ta...	9e-23	Unclassified protein
ntb0041	2	ATMG00030.1 | Symbols: ORF107A | hypothetical protein | chrM:119...	1e-28	REF|YP_173374.1| hypothetical protein NitaMp027 [Nicotiana ta...	9e-23	Unclassified protein
ntb0042	2	ATMG00030.1 | Symbols: ORF107A | hypothetical protein | chrM:119...	9e-29	REF|YP_173374.1| hypothetical protein NitaMp027 [Nicotiana ta...	1e-23	Unclassified protein
ntb0043	2	ATMG00030.1 | Symbols: ORF107A | hypothetical protein | chrM:119...	5e-29	REF|YP_173374.1| hypothetical protein NitaMp027 [Nicotiana ta...	7e-23	Unclassified protein
ntb0044	2	ATMG00030.1 | Symbols: ORF107A | hypothetical protein | chrM:119...	3e-29	REF|YP_173374.1| hypothetical protein NitaMp027 [Nicotiana ta...	2e-23	Unclassified protein
ntb0045	2	ATMG00030.1 | Symbols: ORF107A | hypothetical protein | chrM:119...	3e-29	REF|YP_173374.1| hypothetical protein NitaMp027 [Nicotiana ta...	2e-23	Unclassified protein
ntb0046	2	ATMG00030.1 | Symbols: ORF107A | hypothetical protein | chrM:119...	3e-29	REF|YP_173374.1| hypothetical protein NitaMp027 [Nicotiana ta...	2e-25	Unclassified protein
ntb0047	2	ATMG00030.1 | Symbols: ORF107A | hypothetical protein | chrM:119...	2e-29	REF|YP_173374.1| hypothetical protein NitaMp027 [Nicotiana ta...	2e-19	Unclassified protein
ntb0048	2	ATMG00030.1 | Symbols: ORF107A | hypothetical protein | chrM:119...	2e-29	REF|YP_173374.1| hypothetical protein NitaMp027 [Nicotiana ta...	3e-23	Unclassified protein
ntb0049	2	ATMG00030.1 | Symbols: ORF107A | hypothetical protein | chrM:119...	2e-29	REF|YP_173374.1| hypothetical protein NitaMp027 [Nicotiana ta...	3e-23	Unclassified protein
ntb0050	2	ATMG00030.1 | Symbols: ORF107A | hypothetical protein | chrM:119...	2e-29	REF|YP_173374.1| hypothetical protein NitaMp027 [Nicotiana ta...	3e-23	Unclassified protein
ntb0051	2	ATMG00030.1 | Symbols: ORF107A | hypothetical protein | chrM:119...	2e-29	REF|YP_173374.1| hypothetical protein NitaMp027 [Nicotiana ta...	3e-23	Unclassified protein
ntb0052	2	ATMG00030.1 | Symbols: ORF107A | hypothetical protein | chrM:119...	2e-29	REF|YP_173374.1| hypothetical protein NitaMp027 [Nicotiana ta...	2e-23	Unclassified protein
ntb0053	2	ATMG00030.1 | Symbols: ORF107A | hypothetical protein | chrM:119...	2e-29	REF|YP_173374.1| hypothetical protein NitaMp027 [Nicotiana ta...	2e-23	Unclassified protein
ntb0054	2	ATMG00030.1 | Symbols: ORF107A | hypothetical protein | chrM:119...	2e-29	REF|YP_173374.1| hypothetical protein NitaMp027 [Nicotiana ta...	6e-24	Unclassified protein
ntb0055	2	ATMG00030.1 | Symbols: ORF107A | hypothetical protein | chrM:119...	2e-29	REF|YP_173374.1| hypothetical protein NitaMp027 [Nicotiana ta...	4e-24	Unclassified protein
ntb0056	2	ATMG00030.1 | Symbols: ORF107A | hypothetical protein | chrM:119...	2e-29	REF|YP_173374.1| hypothetical protein NitaMp027 [Nicotiana ta...	4e-24	Unclassified protein
ntb0057	2	ATMG00030.1 | Symbols: ORF107A | hypothetical protein | chrM:119...	2e-29	REF|YP_173374.1| hypothetical protein NitaMp027 [Nicotiana ta...	4e-24	Unclassified protein
ntb0058	2	ATMG00030.1 | Symbols: ORF107A | hypothetical protein | chrM:119...	2e-29	REF|YP_173374.1| hypothetical protein NitaMp027 [Nicotiana ta...	4e-24	Unclassified protein
ntb0059	2	ATMG00030.1 | Symbols: ORF107A | hypothetical protein | chrM:119...	2e-29	REF|YP_173374.1| hypothetical protein NitaMp027 [Nicotiana ta...	7e-25	Unclassified protein
ntb0060	2	ATMG00030.1 | Symbols: ORF107A | hypothetical protein | chrM:119...	8e-30	REF|YP_173374.1| hypothetical protein NitaMp027 [Nicotiana ta...	1e-23	Unclassified protein
ntb0061	2	ATMG00030.1 | Symbols: ORF107A | hypothetical protein | chrM:119...	8e-30	REF|YP_173374.1| hypothetical protein NitaMp027 [Nicotiana ta...	1e-23	Unclassified protein
ntb0062	2	ATMG00030.1 | Symbols: ORF107A | hypothetical protein | chrM:119...	8e-30	REF|YP_173374.1| hypothetical protein NitaMp027 [Nicotiana ta...	6e-24	Unclassified protein
ntb0063	2	ATMG00030.1 | Symbols: ORF107A | hypothetical protein | chrM:119...	8e-30	REF|YP_173374.1| hypothetical protein NitaMp027 [Nicotiana ta...	6e-24	Unclassified protein
ntb0064	2	ATMG00030.1 | Symbols: ORF107A | hypothetical protein | chrM:119...	8e-30	REF|YP_173374.1| hypothetical protein NitaMp027 [Nicotiana ta...	6e-24	Unclassified protein
ntb0065	2	ATMG00030.1 | Symbols: ORF107A | hypothetical protein | chrM:119...	8e-30	REF|YP_173374.1| hypothetical protein NitaMp027 [Nicotiana ta...	1e-24	Unclassified protein
ntb0066	2	ATMG00030.1 | Symbols: ORF107A | hypothetical protein | chrM:119...	8e-30	REF|YP_173374.1| hypothetical protein NitaMp027 [Nicotiana ta...	3e-25	Unclassified protein
ntb0067	2	ATMG00030.1 | Symbols: ORF107A | hypothetical protein | chrM:119...	8e-30	REF|YP_173374.1| hypothetical protein NitaMp027 [Nicotiana ta...	2e-25	Unclassified protein
ntb0068	2	No similarity		No similarity		Unclassified protein
ntb0069	3	AT4G33865.1 | Symbols: | 40S ribosomal protein S29 (RPS29C) | c...	2e-15	No similarity		Protein synthesis
ntb0070	3	AT4G33865.1 | Symbols: | 40S ribosomal protein S29 (RPS29C) | c...	3e-25	No similarity		Protein synthesis
ntb0071	3	AT4G33865.1 | Symbols: | 40S ribosomal protein S29 (RPS29C) | c...	3e-26	REF|XP_002302413.1| predicted protein [Populus trichocarpa] >...	6e-13	Protein synthesis
ntb0072	3	AT4G33865.1 | Symbols: | 40S ribosomal protein S29 (RPS29C) | c...	1e-26	REF|XP_002302413.1| predicted protein [Populus trichocarpa] >...	2e-16	Protein synthesis
ntb0073	3	AT4G33865.1 | Symbols: | 40S ribosomal protein S29 (RPS29C) | c...	7e-27	REF|XP_002302413.1| predicted protein [Populus trichocarpa] >...	1e-13	Protein synthesis
ntb0074	3	AT4G33865.1 | Symbols: | 40S ribosomal protein S29 (RPS29C) | c...	7e-27	REF|XP_002302413.1| predicted protein [Populus trichocarpa] >...	1e-13	Protein synthesis
ntb0075	3	AT4G33865.1 | Symbols: | 40S ribosomal protein S29 (RPS29C) | c...	7e-27	REF|XP_002302413.1| predicted protein [Populus trichocarpa] >...	1e-13	Protein synthesis
ntb0076	3	AT4G33865.1 | Symbols: | 40S ribosomal protein S29 (RPS29C) | c...	7e-27	REF|XP_002302413.1| predicted protein [Populus trichocarpa] >...	1e-13	Protein synthesis
ntb0077	3	AT4G33865.1 | Symbols: | 40S ribosomal protein S29 (RPS29C) | c...	7e-27	REF|XP_002302413.1| predicted protein [Populus trichocarpa] >...	1e-13	Protein synthesis
ntb0078	3	AT4G33865.1 | Symbols: | 40S ribosomal protein S29 (RPS29C) | c...	7e-27	REF|XP_002302413.1| predicted protein [Populus trichocarpa] >...	1e-13	Protein synthesis
ntb0079	3	AT4G33865.1 | Symbols: | 40S ribosomal protein S29 (RPS29C) | c...	7e-27	REF|XP_002302413.1| predicted protein [Populus trichocarpa] >...	1e-13	Protein synthesis
ntb0080	3	AT4G33865.1 | Symbols: | 40S ribosomal protein S29 (RPS29C) | c...	7e-27	REF|XP_002302413.1| predicted protein [Populus trichocarpa] >...	1e-13	Protein synthesis
ntb0081	3	AT4G33865.1 | Symbols: | 40S ribosomal protein S29 (RPS29C) | c...	7e-27	REF|XP_002302413.1| predicted protein [Populus trichocarpa] >...	1e-13	Protein synthesis
ntb0082	3	AT4G33865.1 | Symbols: | 40S ribosomal protein S29 (RPS29C) | c...	7e-27	REF|XP_002302413.1| predicted protein [Populus trichocarpa] >...	1e-13	Protein synthesis
ntb0083	3	AT4G33865.1 | Symbols: | 40S ribosomal protein S29 (RPS29C) | c...	6e-27	REF|XP_002302413.1| predicted protein [Populus trichocarpa] >...	1e-13	Protein synthesis
ntb0084	3	AT4G33865.1 | Symbols: | 40S ribosomal protein S29 (RPS29C) | c...	6e-27	REF|XP_002302413.1| predicted protein [Populus trichocarpa] >...	1e-13	Protein synthesis
ntb0085	3	AT4G33865.1 | Symbols: | 40S ribosomal protein S29 (RPS29C) | c...	6e-27	REF|XP_002302413.1| predicted protein [Populus trichocarpa] >...	3e-28	Protein synthesis
ntb0086	3	No similarity		No similarity		Protein synthesis
ntb0087	3	No similarity		No similarity		Protein synthesis
ntb0088	4	AT5G21274.1 | Symbols: CAM6, ACAM-6 | CAM6 (CALMODULIN 6); calci...	1e-30	GB|ACR15761.1| calmodulin isoform 1 [Solanum tuberosum]	1e-29	Unclassified protein
ntb0089	4	AT3G43810.1 | Symbols: CAM7 | CAM7 (CALMODULIN 7); calcium ion b...	6e-38	No similarity		Unclassified protein
ntb0090	4	AT5G37780.1 | Symbols: CAM1, TCH1, ACAM-1 | CAM1 (CALMODULIN 1);...	4e-41	GB|ACR15761.1| calmodulin isoform 1 [Solanum tuberosum]	1e-10	Unclassified protein
ntb0091	4	AT5G37780.1 | Symbols: CAM1, TCH1, ACAM-1 | CAM1 (CALMODULIN 1);...	2e-55	SP|P27161.2|CALM_SOLLC RecName: Full=Calmodulin; Short=CaM >g...	1e-23	Unclassified protein
ntb0092	4	AT3G43810.1 | Symbols: CAM7 | CAM7 (CALMODULIN 7); calcium ion b...	2e-74	SP|P27161.2|CALM_SOLLC RecName: Full=Calmodulin; Short=CaM >g...	4e-76	Unclassified protein
ntb0093	4	AT3G43810.1 | Symbols: CAM7 | CAM7 (CALMODULIN 7); calcium ion b...	4e-75	SP|P27161.2|CALM_SOLLC RecName: Full=Calmodulin; Short=CaM >g...	4e-77	Unclassified protein
ntb0094	4	AT3G43810.1 | Symbols: CAM7 | CAM7 (CALMODULIN 7); calcium ion b...	1e-75	SP|P27161.2|CALM_SOLLC RecName: Full=Calmodulin; Short=CaM >g...	8e-23	Unclassified protein
ntb0095	4	AT3G43810.1 | Symbols: CAM7 | CAM7 (CALMODULIN 7); calcium ion b...	1e-75	SP|P27161.2|CALM_SOLLC RecName: Full=Calmodulin; Short=CaM >g...	1e-77	Unclassified protein
ntb0096	4	AT3G43810.1 | Symbols: CAM7 | CAM7 (CALMODULIN 7); calcium ion b...	7e-76	No similarity		Unclassified protein
ntb0097	4	AT3G43810.1 | Symbols: CAM7 | CAM7 (CALMODULIN 7); calcium ion b...	3e-76	SP|P27161.2|CALM_SOLLC RecName: Full=Calmodulin; Short=CaM >g...	3e-22	Unclassified protein
ntb0098	4	AT3G43810.1 | Symbols: CAM7 | CAM7 (CALMODULIN 7); calcium ion b...	3e-76	SP|P27161.2|CALM_SOLLC RecName: Full=Calmodulin; Short=CaM >g...	3e-78	Unclassified protein
ntb0099	4	AT3G43810.1 | Symbols: CAM7 | CAM7 (CALMODULIN 7); calcium ion b...	2e-76	SP|P27161.2|CALM_SOLLC RecName: Full=Calmodulin; Short=CaM >g...	2e-22	Unclassified protein
ntb0100	4	AT3G43810.1 | Symbols: CAM7 | CAM7 (CALMODULIN 7); calcium ion b...	2e-76	SP|P27161.2|CALM_SOLLC RecName: Full=Calmodulin; Short=CaM >g...	2e-22	Unclassified protein
ntb0101	4	AT3G43810.1 | Symbols: CAM7 | CAM7 (CALMODULIN 7); calcium ion b...	2e-76	SP|P27161.2|CALM_SOLLC RecName: Full=Calmodulin; Short=CaM >g...	5e-78	Unclassified protein
ntb0102	4	AT3G43810.1 | Symbols: CAM7 | CAM7 (CALMODULIN 7); calcium ion b...	2e-76	SP|P27161.2|CALM_SOLLC RecName: Full=Calmodulin; Short=CaM >g...	2e-78	Unclassified protein
ntb0103	4	No similarity		No similarity		Unclassified protein
ntb0104	4	No similarity		No similarity		Unclassified protein
ntb0105	5	AT3G22400.1 | Symbols: LOX5 | LOX5; electron carrier/ iron ion b...	3e-11	EMB|CAD10740.1| lipoxygenase [Corylus avellana]	4e-12	Metabolism
ntb0106	5	AT3G22400.1 | Symbols: LOX5 | LOX5; electron carrier/ iron ion b...	9e-12	No similarity		Metabolism
ntb0107	5	AT3G22400.1 | Symbols: LOX5 | LOX5; electron carrier/ iron ion b...	4e-17	No similarity		Metabolism
ntb0108	5	AT1G55020.1 | Symbols: LOX1 | LOX1; lipoxygenase | chr1:20525798...	1e-18	No similarity		Metabolism
ntb0109	5	AT1G55020.1 | Symbols: LOX1 | LOX1; lipoxygenase | chr1:20525798...	1e-18	EMB|CAD10740.1| lipoxygenase [Corylus avellana]	1e-26	Metabolism
ntb0110	5	AT1G55020.1 | Symbols: LOX1 | LOX1; lipoxygenase | chr1:20525798...	1e-20	No similarity		Metabolism
ntb0111	5	AT1G55020.1 | Symbols: LOX1 | LOX1; lipoxygenase | chr1:20525798...	1e-35	GB|AAB67865.1| lipoxygenase [Solanum tuberosum]	2e-12	Metabolism
ntb0112	5	AT1G55020.1 | Symbols: LOX1 | LOX1; lipoxygenase | chr1:20525798...	2e-36	GB|AAB67865.1| lipoxygenase [Solanum tuberosum]	6e-15	Metabolism
ntb0113	5	AT1G55020.1 | Symbols: LOX1 | LOX1; lipoxygenase | chr1:20525798...	7e-40	GB|AAZ04411.1| lipoxygenase [Adelostemma gracillimum]	1e-48	Metabolism
ntb0114	5	AT1G55020.1 | Symbols: LOX1 | LOX1; lipoxygenase | chr1:20525798...	4e-40	GB|AAZ04411.1| lipoxygenase [Adelostemma gracillimum]	3e-38	Metabolism
ntb0115	5	AT1G55020.1 | Symbols: LOX1 | LOX1; lipoxygenase | chr1:20525798...	3e-40	No similarity		Metabolism
ntb0116	5	AT1G55020.1 | Symbols: LOX1 | LOX1; lipoxygenase | chr1:20525798...	2e-57	GB|AAB67865.1| lipoxygenase [Solanum tuberosum]	1e-39	Metabolism
ntb0117	6	AT1G14980.1 | Symbols: CPN10 | CPN10 (CHAPERONIN 10); chaperone ...	2e-18	REF|XP_002284449.1| PREDICTED: hypothetical protein [Vitis vi...	3e-18	Protein fate
ntb0118	6	AT1G14980.1 | Symbols: CPN10 | CPN10 (CHAPERONIN 10); chaperone ...	2e-27	REF|XP_002282838.1| PREDICTED: hypothetical protein [Vitis vi...	8e-28	Protein fate
ntb0119	6	AT1G14980.1 | Symbols: CPN10 | CPN10 (CHAPERONIN 10); chaperone ...	3e-28	REF|XP_002282838.1| PREDICTED: hypothetical protein [Vitis vi...	4e-25	Protein fate
ntb0120	6	AT1G14980.1 | Symbols: CPN10 | CPN10 (CHAPERONIN 10); chaperone ...	2e-28	REF|XP_002282838.1| PREDICTED: hypothetical protein [Vitis vi...	5e-26	Protein fate
ntb0121	6	AT1G14980.1 | Symbols: CPN10 | CPN10 (CHAPERONIN 10); chaperone ...	1e-38	REF|XP_002282838.1| PREDICTED: hypothetical protein [Vitis vi...	3e-31	Protein fate
ntb0122	6	AT1G14980.1 | Symbols: CPN10 | CPN10 (CHAPERONIN 10); chaperone ...	9e-40	REF|XP_002282838.1| PREDICTED: hypothetical protein [Vitis vi...	1e-30	Protein fate
ntb0123	6	AT1G14980.1 | Symbols: CPN10 | CPN10 (CHAPERONIN 10); chaperone ...	7e-40	REF|XP_002282838.1| PREDICTED: hypothetical protein [Vitis vi...	1e-29	Protein fate
ntb0124	6	AT1G14980.1 | Symbols: CPN10 | CPN10 (CHAPERONIN 10); chaperone ...	6e-40	REF|XP_002282838.1| PREDICTED: hypothetical protein [Vitis vi...	2e-30	Protein fate
ntb0125	6	AT1G14980.1 | Symbols: CPN10 | CPN10 (CHAPERONIN 10); chaperone ...	2e-40	REF|XP_002282838.1| PREDICTED: hypothetical protein [Vitis vi...	3e-30	Protein fate
ntb0126	6	AT1G14980.1 | Symbols: CPN10 | CPN10 (CHAPERONIN 10); chaperone ...	2e-40	REF|XP_002282838.1| PREDICTED: hypothetical protein [Vitis vi...	2e-30	Protein fate
ntb0127	6	AT1G14980.1 | Symbols: CPN10 | CPN10 (CHAPERONIN 10); chaperone ...	1e-40	REF|XP_002282838.1| PREDICTED: hypothetical protein [Vitis vi...	1e-30	Protein fate
ntb0128	6	AT1G14980.1 | Symbols: CPN10 | CPN10 (CHAPERONIN 10); chaperone ...	9e-41	REF|XP_002282838.1| PREDICTED: hypothetical protein [Vitis vi...	4e-30	Protein fate
ntb0129	7	AT5G10980.1 | Symbols: | histone H3 | chr5:3472591-3473349 REVERSE	2e-12	No similarity		Unclassified protein
ntb0130	7	AT5G10980.1 | Symbols: | histone H3 | chr5:3472591-3473349 REVERSE	2e-12	No similarity		Unclassified protein
ntb0131	7	AT5G65360.1 | Symbols: | histone H3 | chr5:26120099-26120509 RE...	2e-46	REF|NP_189372.1| histone H3 [Arabidopsis thaliana] >ref|NP_20...	7e-64	Unclassified protein
ntb0132	7	AT5G65360.1 | Symbols: | histone H3 | chr5:26120099-26120509 RE...	2e-70	REF|XP_001366344.1| PREDICTED: similar to histone protein His...	1e-57	Unclassified protein
ntb0133	7	AT5G65360.1 | Symbols: | histone H3 | chr5:26120099-26120509 RE...	5e-71	REF|NP_001078516.1| histone H3.2 [Arabidopsis thaliana]	3e-58	Unclassified protein
ntb0134	7	AT5G65360.1 | Symbols: | histone H3 | chr5:26120099-26120509 RE...	5e-71	REF|NP_001078516.1| histone H3.2 [Arabidopsis thaliana]	3e-58	Unclassified protein
ntb0135	7	AT5G65360.1 | Symbols: | histone H3 | chr5:26120099-26120509 RE...	4e-71	REF|NP_001078516.1| histone H3.2 [Arabidopsis thaliana]	3e-58	Unclassified protein
ntb0136	7	AT5G65360.1 | Symbols: | histone H3 | chr5:26120099-26120509 RE...	4e-71	REF|NP_001078516.1| histone H3.2 [Arabidopsis thaliana]	3e-58	Unclassified protein
ntb0137	7	AT5G65360.1 | Symbols: | histone H3 | chr5:26120099-26120509 RE...	4e-71	REF|XP_002422654.1| histone H3, putative [Pediculus humanus c...	3e-58	Unclassified protein
ntb0138	7	AT5G65360.1 | Symbols: | histone H3 | chr5:26120099-26120509 RE...	4e-71	REF|XP_002422654.1| histone H3, putative [Pediculus humanus c...	3e-58	Unclassified protein
ntb0139	7	AT5G65360.1 | Symbols: | histone H3 | chr5:26120099-26120509 RE...	4e-71	REF|XP_001366344.1| PREDICTED: similar to histone protein His...	2e-58	Unclassified protein
ntb0140	8	AT2G21740.1 | Symbols: | unknown protein | chr2:9281986-9282363...	6e-19	REF|XP_002275198.1| PREDICTED: hypothetical protein [Vitis vi...	6e-22	Unclassified protein
ntb0141	8	AT4G39340.1 | Symbols: | unknown protein | chr4:18293129-182935...	4e-27	REF|XP_002275198.1| PREDICTED: hypothetical protein [Vitis vi...	1e-27	Unclassified protein
ntb0142	8	AT4G39340.1 | Symbols: | unknown protein | chr4:18293129-182935...	2e-27	REF|XP_002275198.1| PREDICTED: hypothetical protein [Vitis vi...	5e-28	Unclassified protein
ntb0143	8	AT4G39340.1 | Symbols: | unknown protein | chr4:18293129-182935...	2e-27	REF|XP_002275198.1| PREDICTED: hypothetical protein [Vitis vi...	4e-28	Unclassified protein
ntb0144	8	AT4G39340.1 | Symbols: | unknown protein | chr4:18293129-182935...	1e-27	REF|XP_002275198.1| PREDICTED: hypothetical protein [Vitis vi...	4e-28	Unclassified protein
ntb0145	8	AT4G39340.1 | Symbols: | unknown protein | chr4:18293129-182935...	1e-27	REF|XP_002275198.1| PREDICTED: hypothetical protein [Vitis vi...	4e-28	Unclassified protein
ntb0146	8	AT4G39340.1 | Symbols: | unknown protein | chr4:18293129-182935...	1e-27	REF|XP_002275198.1| PREDICTED: hypothetical protein [Vitis vi...	4e-28	Unclassified protein
ntb0147	8	AT4G39340.1 | Symbols: | unknown protein | chr4:18293129-182935...	1e-27	REF|XP_002275198.1| PREDICTED: hypothetical protein [Vitis vi...	4e-28	Unclassified protein
ntb0148	8	AT4G39340.1 | Symbols: | unknown protein | chr4:18293129-182935...	7e-28	REF|XP_002275198.1| PREDICTED: hypothetical protein [Vitis vi...	4e-28	Unclassified protein
ntb0149	8	No similarity		No similarity		Unclassified protein
ntb0150	9	AT5G59850.1 | Symbols: | 40S ribosomal protein S15A (RPS15aF) |...	8e-37	EMB|CBI31713.1| unnamed protein product [Vitis vinifera]	2e-11	Protein synthesis
ntb0151	9	AT5G59850.1 | Symbols: | 40S ribosomal protein S15A (RPS15aF) |...	2e-41	GB|ABA46758.1| unknown [Solanum tuberosum] >gb|ABB02647.1| un...	3e-39	Protein synthesis
ntb0152	9	AT5G59850.1 | Symbols: | 40S ribosomal protein S15A (RPS15aF) |...	1e-67	GB|ABA46758.1| unknown [Solanum tuberosum] >gb|ABB02647.1| un...	2e-18	Protein synthesis
ntb0153	9	AT5G59850.1 | Symbols: | 40S ribosomal protein S15A (RPS15aF) |...	6e-69	GB|ABA46758.1| unknown [Solanum tuberosum] >gb|ABB02647.1| un...	1e-17	Protein synthesis
ntb0154	9	AT5G59850.1 | Symbols: | 40S ribosomal protein S15A (RPS15aF) |...	2e-69	GB|ABA46758.1| unknown [Solanum tuberosum] >gb|ABB02647.1| un...	2e-67	Protein synthesis
ntb0155	9	AT5G59850.1 | Symbols: | 40S ribosomal protein S15A (RPS15aF) |...	1e-69	GB|ABA46758.1| unknown [Solanum tuberosum] >gb|ABB02647.1| un...	1e-21	Protein synthesis
ntb0156	9	AT5G59850.1 | Symbols: | 40S ribosomal protein S15A (RPS15aF) |...	3e-70	GB|ABA46758.1| unknown [Solanum tuberosum] >gb|ABB02647.1| un...	4e-68	Protein synthesis
ntb0157	9	AT5G59850.1 | Symbols: | 40S ribosomal protein S15A (RPS15aF) |...	3e-70	GB|ABA46758.1| unknown [Solanum tuberosum] >gb|ABB02647.1| un...	3e-68	Protein synthesis
ntb0158	9	AT5G59850.1 | Symbols: | 40S ribosomal protein S15A (RPS15aF) |...	2e-70	GB|ABA46758.1| unknown [Solanum tuberosum] >gb|ABB02647.1| un...	1e-21	Protein synthesis
ntb0159	10	No similarity		No similarity		No similarity
ntb0160	10	No similarity		No similarity		No similarity
ntb0161	10	No similarity		No similarity		No similarity
ntb0162	10	No similarity		No similarity		No similarity
ntb0163	10	No similarity		No similarity		No similarity
ntb0164	10	No similarity		No similarity		No similarity
ntb0165	10	No similarity		No similarity		No similarity
ntb0166	10	No similarity		No similarity		No similarity
ntb0167	10	No similarity		No similarity		No similarity
ntb0168	11	AT3G04400.1 | Symbols: emb2171 | emb2171 (embryo defective 2171)...	8e-44	SP|Q07760.1|RL23_TOBAC RecName: Full=60S ribosomal protein L2...	5e-48	Protein synthesis
ntb0169	11	AT3G04400.1 | Symbols: emb2171 | emb2171 (embryo defective 2171)...	2e-74	REF|XP_002301852.1| predicted protein [Populus trichocarpa] >...	2e-73	Protein synthesis
ntb0170	11	AT3G04400.1 | Symbols: emb2171 | emb2171 (embryo defective 2171)...	2e-75	GB|AAP80667.1|AF479048_1 ribosomal Pr 117 [Triticum aestivum]	8e-59	Protein synthesis
ntb0171	11	AT3G04400.1 | Symbols: emb2171 | emb2171 (embryo defective 2171)...	7e-76	GB|AAP80667.1|AF479048_1 ribosomal Pr 117 [Triticum aestivum]	3e-64	Protein synthesis
ntb0172	11	AT3G04400.1 | Symbols: emb2171 | emb2171 (embryo defective 2171)...	7e-76	GB|AAP80667.1|AF479048_1 ribosomal Pr 117 [Triticum aestivum]	7e-72	Protein synthesis
ntb0173	11	AT3G04400.1 | Symbols: emb2171 | emb2171 (embryo defective 2171)...	6e-76	REF|XP_002301852.1| predicted protein [Populus trichocarpa] >...	5e-70	Protein synthesis
ntb0174	11	AT3G04400.1 | Symbols: emb2171 | emb2171 (embryo defective 2171)...	6e-76	REF|XP_002301852.1| predicted protein [Populus trichocarpa] >...	4e-70	Protein synthesis
ntb0175	11	No similarity		GB|AAB70426.1| Strong similarity to 60S ribosomal protein L17...	1e-13	Protein synthesis
ntb0176	12	AT1G55020.1 | Symbols: LOX1 | LOX1; lipoxygenase | chr1:20525798...	3e-18	EMB|CAD10740.1| lipoxygenase [Corylus avellana]	8e-22	Metabolism
ntb0177	12	AT1G55020.1 | Symbols: LOX1 | LOX1; lipoxygenase | chr1:20525798...	1e-21	EMB|CAD10740.1| lipoxygenase [Corylus avellana]	3e-25	Metabolism
ntb0178	12	AT1G55020.1 | Symbols: LOX1 | LOX1; lipoxygenase | chr1:20525798...	6e-35	GB|AAB67865.1| lipoxygenase [Solanum tuberosum]	3e-27	Metabolism
ntb0179	12	AT1G55020.1 | Symbols: LOX1 | LOX1; lipoxygenase | chr1:20525798...	1e-37	GB|AAB67865.1| lipoxygenase [Solanum tuberosum]	1e-41	Metabolism
ntb0180	12	AT1G55020.1 | Symbols: LOX1 | LOX1; lipoxygenase | chr1:20525798...	3e-41	GB|AAB67865.1| lipoxygenase [Solanum tuberosum]	1e-46	Metabolism
ntb0181	12	AT1G55020.1 | Symbols: LOX1 | LOX1; lipoxygenase | chr1:20525798...	8e-64	GB|AAB67865.1| lipoxygenase [Solanum tuberosum]	7e-53	Metabolism
ntb0182	12	No similarity		No similarity		Metabolism
ntb0183	12	No similarity		No similarity		Metabolism
ntb0184	13	AT3G52590.1 | Symbols: UBQ1, EMB2167, ERD16, HAP4 | UBQ1 (UBIQUI...	6e-67	REF|XP_002282071.1| PREDICTED: similar to ubiquitin fusion pr...	6e-41	Protein synthesis
ntb0185	13	AT3G52590.1 | Symbols: UBQ1, EMB2167, ERD16, HAP4 | UBQ1 (UBIQUI...	1e-67	REF|XP_002282071.1| PREDICTED: similar to ubiquitin fusion pr...	4e-66	Protein synthesis
ntb0186	13	AT3G52590.1 | Symbols: UBQ1, EMB2167, ERD16, HAP4 | UBQ1 (UBIQUI...	2e-68	REF|XP_002282071.1| PREDICTED: similar to ubiquitin fusion pr...	8e-67	Protein synthesis
ntb0187	13	AT3G52590.1 | Symbols: UBQ1, EMB2167, ERD16, HAP4 | UBQ1 (UBIQUI...	5e-69	REF|XP_002282071.1| PREDICTED: similar to ubiquitin fusion pr...	2e-50	Protein synthesis
ntb0188	13	AT3G52590.1 | Symbols: UBQ1, EMB2167, ERD16, HAP4 | UBQ1 (UBIQUI...	5e-69	REF|XP_002282071.1| PREDICTED: similar to ubiquitin fusion pr...	2e-67	Protein synthesis
ntb0189	13	AT3G52590.1 | Symbols: UBQ1, EMB2167, ERD16, HAP4 | UBQ1 (UBIQUI...	4e-69	REF|XP_002282071.1| PREDICTED: similar to ubiquitin fusion pr...	1e-50	Protein synthesis
ntb0190	13	No similarity		No similarity		Protein synthesis
ntb0191	14	AT3G46030.1 | Symbols: HTB11 | HTB11; DNA binding | chr3:1691361...	9e-48	GB|ACU13758.1| unknown [Glycine max]	9e-38	Unclassified protein
ntb0192	14	AT3G46030.1 | Symbols: HTB11 | HTB11; DNA binding | chr3:1691361...	4e-57	EMB|CBI16180.1| unnamed protein product [Vitis vinifera]	2e-35	Unclassified protein
ntb0193	14	AT3G46030.1 | Symbols: HTB11 | HTB11; DNA binding | chr3:1691361...	7e-65	EMB|CBI16180.1| unnamed protein product [Vitis vinifera]	4e-42	Unclassified protein
ntb0194	14	AT3G46030.1 | Symbols: HTB11 | HTB11; DNA binding | chr3:1691361...	6e-65	EMB|CBI16180.1| unnamed protein product [Vitis vinifera]	3e-42	Unclassified protein
ntb0195	14	AT3G46030.1 | Symbols: HTB11 | HTB11; DNA binding | chr3:1691361...	4e-65	EMB|CBI16180.1| unnamed protein product [Vitis vinifera]	2e-42	Unclassified protein
ntb0196	14	AT3G46030.1 | Symbols: HTB11 | HTB11; DNA binding | chr3:1691361...	2e-65	EMB|CBI16180.1| unnamed protein product [Vitis vinifera]	1e-42	Unclassified protein
ntb0197	14	AT3G46030.1 | Symbols: HTB11 | HTB11; DNA binding | chr3:1691361...	2e-65	EMB|CBI16180.1| unnamed protein product [Vitis vinifera]	9e-43	Unclassified protein
ntb0198	15	No similarity		No similarity		No similarity
ntb0199	15	No similarity		No similarity		No similarity
ntb0200	15	No similarity		No similarity		No similarity
ntb0201	15	No similarity		No similarity		No similarity
ntb0202	15	No similarity		No similarity		No similarity
ntb0203	15	No similarity		No similarity		No similarity
ntb0204	15	No similarity		No similarity		No similarity
ntb0205	16	AT3G59540.1 | Symbols: | 60S ribosomal protein L38 (RPL38B) | c...	8e-29	SP|P46291.1|RL38_SOLLC RecName: Full=60S ribosomal protein L3...	2e-21	Protein synthesis
ntb0206	16	AT3G59540.1 | Symbols: | 60S ribosomal protein L38 (RPL38B) | c...	2e-30	No similarity		Protein synthesis
ntb0207	16	AT3G59540.1 | Symbols: | 60S ribosomal protein L38 (RPL38B) | c...	1e-30	SP|P46291.1|RL38_SOLLC RecName: Full=60S ribosomal protein L3...	1e-31	Protein synthesis
ntb0208	16	AT3G59540.1 | Symbols: | 60S ribosomal protein L38 (RPL38B) | c...	1e-30	SP|P46291.1|RL38_SOLLC RecName: Full=60S ribosomal protein L3...	1e-31	Protein synthesis
ntb0209	16	AT3G59540.1 | Symbols: | 60S ribosomal protein L38 (RPL38B) | c...	1e-30	SP|P46291.1|RL38_SOLLC RecName: Full=60S ribosomal protein L3...	1e-31	Protein synthesis
ntb0210	16	AT3G59540.1 | Symbols: | 60S ribosomal protein L38 (RPL38B) | c...	1e-30	SP|P46291.1|RL38_SOLLC RecName: Full=60S ribosomal protein L3...	1e-31	Protein synthesis
ntb0211	16	AT3G59540.1 | Symbols: | 60S ribosomal protein L38 (RPL38B) | c...	8e-31	SP|P46291.1|RL38_SOLLC RecName: Full=60S ribosomal protein L3...	1e-31	Protein synthesis
ntb0212	17	AT4G33865.1 | Symbols: | 40S ribosomal protein S29 (RPS29C) | c...	2e-26	REF|XP_002302413.1| predicted protein [Populus trichocarpa] >...	9e-28	Protein synthesis
ntb0213	17	AT4G33865.1 | Symbols: | 40S ribosomal protein S29 (RPS29C) | c...	7e-27	REF|XP_002302413.1| predicted protein [Populus trichocarpa] >...	3e-28	Protein synthesis
ntb0214	17	AT4G33865.1 | Symbols: | 40S ribosomal protein S29 (RPS29C) | c...	7e-27	REF|XP_002302413.1| predicted protein [Populus trichocarpa] >...	3e-28	Protein synthesis
ntb0215	17	AT4G33865.1 | Symbols: | 40S ribosomal protein S29 (RPS29C) | c...	7e-27	REF|XP_002302413.1| predicted protein [Populus trichocarpa] >...	3e-28	Protein synthesis
ntb0216	17	AT4G33865.1 | Symbols: | 40S ribosomal protein S29 (RPS29C) | c...	7e-27	REF|XP_002302413.1| predicted protein [Populus trichocarpa] >...	3e-28	Protein synthesis
ntb0217	17	AT4G33865.1 | Symbols: | 40S ribosomal protein S29 (RPS29C) | c...	6e-27	REF|XP_002302413.1| predicted protein [Populus trichocarpa] >...	3e-28	Protein synthesis
ntb0218	17	AT4G33865.1 | Symbols: | 40S ribosomal protein S29 (RPS29C) | c...	6e-27	REF|XP_002302413.1| predicted protein [Populus trichocarpa] >...	3e-28	Protein synthesis
ntb0219	18	AT3G46030.1 | Symbols: HTB11 | HTB11; DNA binding | chr3:1691361...	2e-49	REF|XP_002284332.1| PREDICTED: hypothetical protein isoform 1...	3e-34	Unclassified protein
ntb0220	18	AT3G46030.1 | Symbols: HTB11 | HTB11; DNA binding | chr3:1691361...	1e-62	EMB|CBI16180.1| unnamed protein product [Vitis vinifera]	5e-40	Unclassified protein
ntb0221	18	AT3G46030.1 | Symbols: HTB11 | HTB11; DNA binding | chr3:1691361...	7e-65	EMB|CBI16180.1| unnamed protein product [Vitis vinifera]	4e-42	Unclassified protein
ntb0222	18	AT3G46030.1 | Symbols: HTB11 | HTB11; DNA binding | chr3:1691361...	2e-65	EMB|CBI16180.1| unnamed protein product [Vitis vinifera]	1e-42	Unclassified protein
ntb0223	18	AT3G46030.1 | Symbols: HTB11 | HTB11; DNA binding | chr3:1691361...	2e-65	EMB|CBI16180.1| unnamed protein product [Vitis vinifera]	9e-43	Unclassified protein
ntb0224	18	AT3G46030.1 | Symbols: HTB11 | HTB11; DNA binding | chr3:1691361...	2e-65	EMB|CBI16180.1| unnamed protein product [Vitis vinifera]	8e-43	Unclassified protein
ntb0225	19	AT1G26880.1 | Symbols: | 60S ribosomal protein L34 (RPL34A) | c...	2e-57	SP|P41098.1|RL34_TOBAC RecName: Full=60S ribosomal protein L3...	2e-46	Protein synthesis
ntb0226	19	AT1G26880.1 | Symbols: | 60S ribosomal protein L34 (RPL34A) | c...	2e-58	SP|P41098.1|RL34_TOBAC RecName: Full=60S ribosomal protein L3...	1e-54	Protein synthesis
ntb0227	19	AT1G26880.1 | Symbols: | 60S ribosomal protein L34 (RPL34A) | c...	8e-59	SP|P41098.1|RL34_TOBAC RecName: Full=60S ribosomal protein L3...	4e-55	Protein synthesis
ntb0228	19	AT1G26880.1 | Symbols: | 60S ribosomal protein L34 (RPL34A) | c...	5e-59	SP|P41098.1|RL34_TOBAC RecName: Full=60S ribosomal protein L3...	3e-47	Protein synthesis
ntb0229	19	AT1G26880.1 | Symbols: | 60S ribosomal protein L34 (RPL34A) | c...	3e-59	SP|P41098.1|RL34_TOBAC RecName: Full=60S ribosomal protein L3...	1e-47	Protein synthesis
ntb0230	19	AT1G26880.1 | Symbols: | 60S ribosomal protein L34 (RPL34A) | c...	3e-59	SP|P41098.1|RL34_TOBAC RecName: Full=60S ribosomal protein L3...	1e-47	Protein synthesis
ntb0231	20	AT5G59970.1 | Symbols: | histone H4 | chr5:24146352-24146663 RE...	2e-16	EMB|CBI31700.1| unnamed protein product [Vitis vinifera]	3e-11	Unclassified protein
ntb0232	20	AT5G59970.1 | Symbols: | histone H4 | chr5:24146352-24146663 RE...	1e-33	GB|ACG37173.1| histone H4 [Zea mays]	2e-31	Unclassified protein
ntb0233	20	AT5G59970.1 | Symbols: | histone H4 | chr5:24146352-24146663 RE...	1e-47	REF|XP_001782846.1| histone H4 [Physcomitrella patens subsp. ...	1e-36	Unclassified protein
ntb0234	20	AT5G59970.1 | Symbols: | histone H4 | chr5:24146352-24146663 RE...	4e-53	GB|ACX50406.1| histone H4 [Eriobotrya japonica]	9e-34	Unclassified protein
ntb0235	20	AT5G59970.1 | Symbols: | histone H4 | chr5:24146352-24146663 RE...	1e-53	GB|ACX50406.1| histone H4 [Eriobotrya japonica]	2e-35	Unclassified protein
ntb0236	20	No similarity		No similarity		Unclassified protein
ntb0237	21	AT4G09320.1 | Symbols: NDPK1 | NDPK1; ATP binding / nucleoside d...	4e-56	SP|Q56E62.1|NDK1_TOBAC RecName: Full=Nucleoside diphosphate k...	5e-19	Metabolism
ntb0238	21	AT4G09320.1 | Symbols: NDPK1 | NDPK1; ATP binding / nucleoside d...	2e-61	SP|Q56E62.1|NDK1_TOBAC RecName: Full=Nucleoside diphosphate k...	2e-18	Metabolism
ntb0239	21	AT4G09320.1 | Symbols: NDPK1 | NDPK1; ATP binding / nucleoside d...	8e-62	GB|AAZ85394.1| cytosolic nucleoside diphosphate kinase [Solan...	4e-21	Metabolism
ntb0240	21	AT4G09320.1 | Symbols: NDPK1 | NDPK1; ATP binding / nucleoside d...	9e-68	SP|Q56E62.1|NDK1_TOBAC RecName: Full=Nucleoside diphosphate k...	2e-39	Metabolism
ntb0241	21	AT4G09320.1 | Symbols: NDPK1 | NDPK1; ATP binding / nucleoside d...	2e-68	SP|Q56E62.1|NDK1_TOBAC RecName: Full=Nucleoside diphosphate k...	2e-32	Metabolism
ntb0242	21	AT4G09320.1 | Symbols: NDPK1 | NDPK1; ATP binding / nucleoside d...	7e-70	SP|Q56E62.1|NDK1_TOBAC RecName: Full=Nucleoside diphosphate k...	5e-41	Metabolism
ntb0243	22	AT4G14320.1 | Symbols: | 60S ribosomal protein L36a/L44 (RPL36a...	3e-36	GB|AAA34366.1| ribosomal protein L41 [Candida maltosa]	1e-21	Protein synthesis
ntb0244	22	AT4G14320.1 | Symbols: | 60S ribosomal protein L36a/L44 (RPL36a...	2e-40	EMB|CBI24890.1| unnamed protein product [Vitis vinifera]	1e-15	Protein synthesis
ntb0245	22	AT4G14320.1 | Symbols: | 60S ribosomal protein L36a/L44 (RPL36a...	4e-56	EMB|CBI24890.1| unnamed protein product [Vitis vinifera]	9e-48	Protein synthesis
ntb0246	22	AT4G14320.1 | Symbols: | 60S ribosomal protein L36a/L44 (RPL36a...	4e-56	EMB|CBI24890.1| unnamed protein product [Vitis vinifera]	9e-48	Protein synthesis
ntb0247	22	AT4G14320.1 | Symbols: | 60S ribosomal protein L36a/L44 (RPL36a...	4e-56	EMB|CBI24890.1| unnamed protein product [Vitis vinifera]	8e-48	Protein synthesis
ntb0248	22	AT4G14320.1 | Symbols: | 60S ribosomal protein L36a/L44 (RPL36a...	3e-56	EMB|CBI24890.1| unnamed protein product [Vitis vinifera]	6e-48	Protein synthesis
ntb0249	23	AT5G41220.1 | Symbols: ATGSTT3, GST10C | ATGSTT3 (GLUTATHIONE S-...	2e-11	No similarity		Metabolism
ntb0250	23	AT5G41220.1 | Symbols: ATGSTT3, GST10C | ATGSTT3 (GLUTATHIONE S-...	2e-11	No similarity		Metabolism
ntb0251	23	AT5G41210.1 | Symbols: ATGSTT1, GST10, GSTU12 | ATGSTT1 (GLUTATH...	2e-22	No similarity		Metabolism
ntb0252	23	AT5G41210.1 | Symbols: ATGSTT1, GST10, GSTU12 | ATGSTT1 (GLUTATH...	6e-27	REF|XP_002509785.1| glutathione-s-transferase theta, gst, put...	2e-28	Metabolism
ntb0253	23	AT5G41210.1 | Symbols: ATGSTT1, GST10, GSTU12 | ATGSTT1 (GLUTATH...	4e-27	REF|XP_002509785.1| glutathione-s-transferase theta, gst, put...	1e-16	Metabolism
ntb0254	23	AT5G41210.1 | Symbols: ATGSTT1, GST10, GSTU12 | ATGSTT1 (GLUTATH...	5e-40	REF|XP_002509785.1| glutathione-s-transferase theta, gst, put...	2e-36	Metabolism
ntb0255	24	No similarity		No similarity		Unclassified protein
ntb0256	24	No similarity		No similarity		Unclassified protein
ntb0257	24	No similarity		DBJ|BAB33421.1| putative senescence-associated protein [Pisum...	4e-16	Unclassified protein
ntb0258	24	No similarity		DBJ|BAB33421.1| putative senescence-associated protein [Pisum...	2e-19	Unclassified protein
ntb0259	24	No similarity		DBJ|BAB33421.1| putative senescence-associated protein [Pisum...	9e-23	Unclassified protein
ntb0260	24	No similarity		No similarity		Unclassified protein
ntb0261	25	AT2G09990.1 | Symbols: | 40S ribosomal protein S16 (RPS16A) | c...	5e-65	GB|ACU17122.1| unknown [Glycine max]	1e-18	Protein synthesis
ntb0262	25	AT2G09990.1 | Symbols: | 40S ribosomal protein S16 (RPS16A) | c...	4e-68	GB|ACU17122.1| unknown [Glycine max]	2e-32	Protein synthesis
ntb0263	25	AT2G09990.1 | Symbols: | 40S ribosomal protein S16 (RPS16A) | c...	8e-70	GB|ACU17122.1| unknown [Glycine max]	5e-65	Protein synthesis
ntb0264	25	AT2G09990.1 | Symbols: | 40S ribosomal protein S16 (RPS16A) | c...	3e-70	GB|ACU17122.1| unknown [Glycine max]	3e-34	Protein synthesis
ntb0265	25	No similarity		No similarity		Protein synthesis
ntb0266	26	AT1G26880.1 | Symbols: | 60S ribosomal protein L34 (RPL34A) | c...	1e-56	GB|ABK93580.1| unknown [Populus trichocarpa] >gb|ABK94421.1| ...	5e-44	Protein synthesis
ntb0267	26	AT1G26880.1 | Symbols: | 60S ribosomal protein L34 (RPL34A) | c...	5e-59	GB|ABK93580.1| unknown [Populus trichocarpa] >gb|ABK94421.1| ...	6e-47	Protein synthesis
ntb0268	26	AT1G26880.1 | Symbols: | 60S ribosomal protein L34 (RPL34A) | c...	3e-59	SP|P41098.1|RL34_TOBAC RecName: Full=60S ribosomal protein L3...	1e-47	Protein synthesis
ntb0269	26	AT1G26880.1 | Symbols: | 60S ribosomal protein L34 (RPL34A) | c...	1e-59	SP|P41098.1|RL34_TOBAC RecName: Full=60S ribosomal protein L3...	6e-48	Protein synthesis
ntb0270	26	No similarity		No similarity		Protein synthesis
ntb0271	27	AT5G65360.1 | Symbols: | histone H3 | chr5:26120099-26120509 RE...	3e-68	GB|ABX71421.1| histone H3 [Calliperla luctuosa] >gb|ABX71441....	2e-51	Unclassified protein
ntb0272	27	AT5G65360.1 | Symbols: | histone H3 | chr5:26120099-26120509 RE...	5e-69	REF|XP_540285.1| PREDICTED: similar to H3 histone, family 2 i...	1e-51	Unclassified protein
ntb0273	27	AT5G65360.1 | Symbols: | histone H3 | chr5:26120099-26120509 RE...	7e-70	REF|XP_540285.1| PREDICTED: similar to H3 histone, family 2 i...	8e-53	Unclassified protein
ntb0274	27	AT5G65360.1 | Symbols: | histone H3 | chr5:26120099-26120509 RE...	2e-70	REF|XP_540285.1| PREDICTED: similar to H3 histone, family 2 i...	2e-53	Unclassified protein
ntb0275	27	AT5G65360.1 | Symbols: | histone H3 | chr5:26120099-26120509 RE...	1e-70	REF|XP_540285.1| PREDICTED: similar to H3 histone, family 2 i...	1e-53	Unclassified protein
ntb0276	28	AT5G02960.1 | Symbols: | 40S ribosomal protein S23 (RPS23B) | c...	1e-32	EMB|CBI32689.1| unnamed protein product [Vitis vinifera]	4e-17	Protein synthesis
ntb0277	28	AT5G02960.1 | Symbols: | 40S ribosomal protein S23 (RPS23B) | c...	3e-66	SP|P46297.1|RS23_FRAAN RecName: Full=40S ribosomal protein S2...	2e-41	Protein synthesis
ntb0278	28	AT5G02960.1 | Symbols: | 40S ribosomal protein S23 (RPS23B) | c...	2e-72	EMB|CBI32689.1| unnamed protein product [Vitis vinifera]	5e-49	Protein synthesis
ntb0279	28	AT5G02960.1 | Symbols: | 40S ribosomal protein S23 (RPS23B) | c...	8e-74	EMB|CBI32689.1| unnamed protein product [Vitis vinifera]	7e-76	Protein synthesis
ntb0280	28	AT5G02960.1 | Symbols: | 40S ribosomal protein S23 (RPS23B) | c...	1e-74	EMB|CBI32689.1| unnamed protein product [Vitis vinifera]	8e-77	Protein synthesis
ntb0281	29	AT3G52590.1 | Symbols: UBQ1, EMB2167, ERD16, HAP4 | UBQ1 (UBIQUI...	4e-63	REF|XP_002282071.1| PREDICTED: similar to ubiquitin fusion pr...	3e-31	Protein synthesis
ntb0282	29	AT3G52590.1 | Symbols: UBQ1, EMB2167, ERD16, HAP4 | UBQ1 (UBIQUI...	1e-68	REF|XP_002282071.1| PREDICTED: similar to ubiquitin fusion pr...	3e-30	Protein synthesis
ntb0283	29	AT3G52590.1 | Symbols: UBQ1, EMB2167, ERD16, HAP4 | UBQ1 (UBIQUI...	1e-68	REF|XP_002282071.1| PREDICTED: similar to ubiquitin fusion pr...	3e-30	Protein synthesis
ntb0284	29	AT3G52590.1 | Symbols: UBQ1, EMB2167, ERD16, HAP4 | UBQ1 (UBIQUI...	9e-69	REF|XP_002282071.1| PREDICTED: similar to ubiquitin fusion pr...	5e-28	Protein synthesis
ntb0285	29	AT3G52590.1 | Symbols: UBQ1, EMB2167, ERD16, HAP4 | UBQ1 (UBIQUI...	6e-69	REF|XP_002282071.1| PREDICTED: similar to ubiquitin fusion pr...	4e-28	Protein synthesis
ntb0286	30	AT3G51030.1 | Symbols: ATTRX1, ATTRX H1 | ATTRX1; oxidoreductase...	2e-11	No similarity		Cellular transport
ntb0287	30	AT3G51030.1 | Symbols: ATTRX1, ATTRX H1 | ATTRX1; oxidoreductase...	2e-11	No similarity		Cellular transport
ntb0288	30	AT3G51030.1 | Symbols: ATTRX1, ATTRX H1 | ATTRX1; oxidoreductase...	5e-40	GB|ACV52592.1| thioredoxin H-type 1 [Nicotiana benthamiana]	1e-16	Cellular transport
ntb0289	30	AT3G51030.1 | Symbols: ATTRX1, ATTRX H1 | ATTRX1; oxidoreductase...	2e-42	GB|ACV52592.1| thioredoxin H-type 1 [Nicotiana benthamiana]	8e-25	Cellular transport
ntb0290	30	AT3G51030.1 | Symbols: ATTRX1, ATTRX H1 | ATTRX1; oxidoreductase...	2e-43	GB|ACV52592.1| thioredoxin H-type 1 [Nicotiana benthamiana]	2e-16	Cellular transport
ntb0291	31	AT2G20450.1 | Symbols: | 60S ribosomal protein L14 (RPL14A) | c...	1e-20	No similarity		Protein synthesis
ntb0292	31	AT2G20450.1 | Symbols: | 60S ribosomal protein L14 (RPL14A) | c...	5e-45	GB|ABA40467.1| glycoprotein-like protein [Solanum tuberosum]	4e-35	Protein synthesis
ntb0293	31	AT2G20450.1 | Symbols: | 60S ribosomal protein L14 (RPL14A) | c...	2e-57	GB|ABA40467.1| glycoprotein-like protein [Solanum tuberosum]	1e-57	Protein synthesis
ntb0294	31	AT2G20450.1 | Symbols: | 60S ribosomal protein L14 (RPL14A) | c...	9e-58	GB|ABA40467.1| glycoprotein-like protein [Solanum tuberosum]	4e-49	Protein synthesis
ntb0295	31	AT2G20450.1 | Symbols: | 60S ribosomal protein L14 (RPL14A) | c...	5e-58	GB|ABA40467.1| glycoprotein-like protein [Solanum tuberosum]	8e-53	Protein synthesis
ntb0296	32	AT5G65360.1 | Symbols: | histone H3 | chr5:26120099-26120509 RE...	4e-23	GB|AAY90124.1| histone 3 [Rheum australe]	5e-18	Unclassified protein
ntb0297	32	AT5G65360.1 | Symbols: | histone H3 | chr5:26120099-26120509 RE...	4e-23	GB|ACG25088.1| histone H3 [Zea mays]	3e-18	Unclassified protein
ntb0298	32	AT5G65360.1 | Symbols: | histone H3 | chr5:26120099-26120509 RE...	5e-36	GB|ACG25088.1| histone H3 [Zea mays]	1e-23	Unclassified protein
ntb0299	32	AT5G65360.1 | Symbols: | histone H3 | chr5:26120099-26120509 RE...	1e-70	REF|XP_001366344.1| PREDICTED: similar to histone protein His...	2e-58	Unclassified protein
ntb0300	32	AT5G65360.1 | Symbols: | histone H3 | chr5:26120099-26120509 RE...	8e-71	REF|XP_001366344.1| PREDICTED: similar to histone protein His...	2e-58	Unclassified protein
ntb0301	33	AT1G14980.1 | Symbols: CPN10 | CPN10 (CHAPERONIN 10); chaperone ...	2e-39	REF|XP_002282838.1| PREDICTED: hypothetical protein [Vitis vi...	2e-32	Protein fate
ntb0302	33	AT1G14980.1 | Symbols: CPN10 | CPN10 (CHAPERONIN 10); chaperone ...	9e-40	REF|XP_002282838.1| PREDICTED: hypothetical protein [Vitis vi...	1e-32	Protein fate
ntb0303	33	AT1G14980.1 | Symbols: CPN10 | CPN10 (CHAPERONIN 10); chaperone ...	6e-40	REF|XP_002282838.1| PREDICTED: hypothetical protein [Vitis vi...	1e-38	Protein fate
ntb0304	33	AT1G14980.1 | Symbols: CPN10 | CPN10 (CHAPERONIN 10); chaperone ...	4e-40	REF|XP_002282838.1| PREDICTED: hypothetical protein [Vitis vi...	5e-33	Protein fate
ntb0305	33	AT1G14980.1 | Symbols: CPN10 | CPN10 (CHAPERONIN 10); chaperone ...	3e-40	REF|XP_002282838.1| PREDICTED: hypothetical protein [Vitis vi...	4e-33	Protein fate
ntb0306	34	AT5G50810.1 | Symbols: TIM8 | TIM8; P-P-bond-hydrolysis-driven p...	2e-24	GB|ACU14897.1| unknown [Glycine max]	1e-16	Protein fate
ntb0307	34	AT5G50810.1 | Symbols: TIM8 | TIM8; P-P-bond-hydrolysis-driven p...	7e-30	REF|XP_002318756.1| predicted protein [Populus trichocarpa] >...	1e-22	Protein fate
ntb0308	34	AT5G50810.1 | Symbols: TIM8 | TIM8; P-P-bond-hydrolysis-driven p...	7e-30	REF|XP_002318756.1| predicted protein [Populus trichocarpa] >...	1e-22	Protein fate
ntb0309	34	AT5G50810.1 | Symbols: TIM8 | TIM8; P-P-bond-hydrolysis-driven p...	3e-30	REF|XP_002318756.1| predicted protein [Populus trichocarpa] >...	3e-23	Protein fate
ntb0310	34	AT5G50810.1 | Symbols: TIM8 | TIM8; P-P-bond-hydrolysis-driven p...	2e-30	REF|XP_002318756.1| predicted protein [Populus trichocarpa] >...	3e-23	Protein fate
ntb0311	35	AT1G70600.1 | Symbols: | structural constituent of ribosome | c...	6e-60	GB|AAD13388.1| ribosomal protein L27a [Petunia x hybrida]	2e-14	Protein synthesis
ntb0312	35	AT1G70600.1 | Symbols: | structural constituent of ribosome | c...	3e-62	GB|AAD13388.1| ribosomal protein L27a [Petunia x hybrida]	4e-67	Protein synthesis
ntb0313	35	AT1G70600.1 | Symbols: | structural constituent of ribosome | c...	2e-62	GB|AAD13388.1| ribosomal protein L27a [Petunia x hybrida]	2e-67	Protein synthesis
ntb0314	35	AT1G70600.1 | Symbols: | structural constituent of ribosome | c...	2e-62	GB|AAD13388.1| ribosomal protein L27a [Petunia x hybrida]	2e-67	Protein synthesis
ntb0315	35	AT1G70600.1 | Symbols: | structural constituent of ribosome | c...	2e-69	GB|AAD13388.1| ribosomal protein L27a [Petunia x hybrida]	2e-74	Protein synthesis
ntb0316	36	AT3G55280.3 | Symbols: RPL23AB | RPL23AB (RIBOSOMAL PROTEIN L23A...	2e-26	SP|Q07761.1|RL23A_TOBAC RecName: Full=60S ribosomal protein L...	2e-20	Protein synthesis
ntb0317	36	AT3G55280.3 | Symbols: RPL23AB | RPL23AB (RIBOSOMAL PROTEIN L23A...	4e-36	REF|XP_002278186.1| PREDICTED: hypothetical protein [Vitis vi...	1e-22	Protein synthesis
ntb0318	36	AT3G55280.3 | Symbols: RPL23AB | RPL23AB (RIBOSOMAL PROTEIN L23A...	1e-43	SP|Q07761.1|RL23A_TOBAC RecName: Full=60S ribosomal protein L...	1e-32	Protein synthesis
ntb0319	36	AT3G55280.3 | Symbols: RPL23AB | RPL23AB (RIBOSOMAL PROTEIN L23A...	3e-54	SP|Q07761.1|RL23A_TOBAC RecName: Full=60S ribosomal protein L...	2e-48	Protein synthesis
ntb0320	36	AT3G55280.3 | Symbols: RPL23AB | RPL23AB (RIBOSOMAL PROTEIN L23A...	3e-54	SP|Q07761.1|RL23A_TOBAC RecName: Full=60S ribosomal protein L...	2e-48	Protein synthesis
ntb0321	37	AT4G33865.1 | Symbols: | 40S ribosomal protein S29 (RPS29C) | c...	9e-27	REF|XP_002302413.1| predicted protein [Populus trichocarpa] >...	4e-28	Protein synthesis
ntb0322	37	AT4G33865.1 | Symbols: | 40S ribosomal protein S29 (RPS29C) | c...	9e-27	REF|XP_002302413.1| predicted protein [Populus trichocarpa] >...	4e-28	Protein synthesis
ntb0323	37	AT4G33865.1 | Symbols: | 40S ribosomal protein S29 (RPS29C) | c...	8e-27	REF|XP_002302413.1| predicted protein [Populus trichocarpa] >...	3e-28	Protein synthesis
ntb0324	37	AT4G33865.1 | Symbols: | 40S ribosomal protein S29 (RPS29C) | c...	8e-27	REF|XP_002302413.1| predicted protein [Populus trichocarpa] >...	3e-28	Protein synthesis
ntb0325	37	AT4G33865.1 | Symbols: | 40S ribosomal protein S29 (RPS29C) | c...	6e-27	REF|XP_002302413.1| predicted protein [Populus trichocarpa] >...	3e-28	Protein synthesis
ntb0326	38	AT4G00810.2 | Symbols: | 60S acidic ribosomal protein P1 (RPP1B...	5e-29	GB|ABB29934.1| acidic ribosomal protein P1a-like [Solanum tub...	6e-13	Protein synthesis
ntb0327	38	AT1G01100.4 | Symbols: | 60S acidic ribosomal protein P1 (RPP1A...	2e-29	GB|ABB29934.1| acidic ribosomal protein P1a-like [Solanum tub...	6e-13	Protein synthesis
ntb0328	38	AT1G01100.4 | Symbols: | 60S acidic ribosomal protein P1 (RPP1A...	1e-37	GB|ABB29934.1| acidic ribosomal protein P1a-like [Solanum tub...	2e-23	Protein synthesis
ntb0329	38	AT1G01100.4 | Symbols: | 60S acidic ribosomal protein P1 (RPP1A...	3e-38	GB|ABB29934.1| acidic ribosomal protein P1a-like [Solanum tub...	2e-24	Protein synthesis
ntb0330	38	AT1G01100.4 | Symbols: | 60S acidic ribosomal protein P1 (RPP1A...	3e-38	GB|ABB29934.1| acidic ribosomal protein P1a-like [Solanum tub...	2e-24	Protein synthesis
ntb0331	39	AT3G59540.1 | Symbols: | 60S ribosomal protein L38 (RPL38B) | c...	1e-27	SP|P46291.1|RL38_SOLLC RecName: Full=60S ribosomal protein L3...	2e-19	Protein synthesis
ntb0332	39	AT3G59540.1 | Symbols: | 60S ribosomal protein L38 (RPL38B) | c...	1e-27	SP|P46291.1|RL38_SOLLC RecName: Full=60S ribosomal protein L3...	2e-19	Protein synthesis
ntb0333	39	AT3G59540.1 | Symbols: | 60S ribosomal protein L38 (RPL38B) | c...	1e-30	SP|P46291.1|RL38_SOLLC RecName: Full=60S ribosomal protein L3...	1e-22	Protein synthesis
ntb0334	39	AT3G59540.1 | Symbols: | 60S ribosomal protein L38 (RPL38B) | c...	1e-30	SP|P46291.1|RL38_SOLLC RecName: Full=60S ribosomal protein L3...	1e-22	Protein synthesis
ntb0335	39	AT3G59540.1 | Symbols: | 60S ribosomal protein L38 (RPL38B) | c...	1e-30	SP|P46291.1|RL38_SOLLC RecName: Full=60S ribosomal protein L3...	1e-22	Protein synthesis
ntb0336	40	AT3G07230.1 | Symbols: | wound-responsive protein-related | chr...	7e-15	No similarity		Unclassified protein
ntb0337	40	AT3G07230.1 | Symbols: | wound-responsive protein-related | chr...	2e-15	REF|XP_002264634.1| PREDICTED: similar to Wound-induced basic...	3e-17	Unclassified protein
ntb0338	40	AT3G07230.1 | Symbols: | wound-responsive protein-related | chr...	8e-16	No similarity		Unclassified protein
ntb0339	40	AT3G07230.1 | Symbols: | wound-responsive protein-related | chr...	8e-16	No similarity		Unclassified protein
ntb0340	40	AT3G07230.1 | Symbols: | wound-responsive protein-related | chr...	8e-16	No similarity		Unclassified protein
ntb0341	41	No similarity		No similarity		No similarity
ntb0342	41	No similarity		No similarity		No similarity
ntb0343	41	No similarity		No similarity		No similarity
ntb0344	41	No similarity		No similarity		No similarity
ntb0345	41	No similarity		No similarity		No similarity
ntb0346	42	AT5G04800.4 | Symbols: | 40S ribosomal protein S17 (RPS17D) | c...	6e-58	SP|P49215.3|RS17_SOLLC RecName: Full=40S ribosomal protein S1...	2e-65	Protein synthesis
ntb0347	42	AT5G04800.4 | Symbols: | 40S ribosomal protein S17 (RPS17D) | c...	2e-58	SP|P49215.3|RS17_SOLLC RecName: Full=40S ribosomal protein S1...	4e-66	Protein synthesis
ntb0348	42	AT5G04800.4 | Symbols: | 40S ribosomal protein S17 (RPS17D) | c...	2e-58	SP|P49215.3|RS17_SOLLC RecName: Full=40S ribosomal protein S1...	4e-66	Protein synthesis
ntb0349	42	AT5G04800.4 | Symbols: | 40S ribosomal protein S17 (RPS17D) | c...	2e-58	SP|P49215.3|RS17_SOLLC RecName: Full=40S ribosomal protein S1...	3e-66	Protein synthesis
ntb0350	43	AT1G64520.1 | Symbols: RPN12a | RPN12a (Regulatory Particle non-...	3e-87	GB|ABI31652.1| 26S proteasome regulatory particle non-ATPase ...	2e-86	Protein fate
ntb0351	43	AT1G64520.1 | Symbols: RPN12a | RPN12a (Regulatory Particle non-...	3e-88	GB|ABI31652.1| 26S proteasome regulatory particle non-ATPase ...	6e-88	Protein fate
ntb0352	43	AT1G64520.1 | Symbols: RPN12a | RPN12a (Regulatory Particle non-...	7e-89	GB|ABI31652.1| 26S proteasome regulatory particle non-ATPase ...	4e-88	Protein fate
ntb0353	43	AT1G64520.1 | Symbols: RPN12a | RPN12a (Regulatory Particle non-...	7e-89	GB|ABI31652.1| 26S proteasome regulatory particle non-ATPase ...	4e-88	Protein fate
ntb0354	44	AT2G16600.1 | Symbols: ROC3 | ROC3; peptidyl-prolyl cis-trans is...	5e-74	GB|ACB05668.1| cyclophilin [Capsicum annuum]	4e-69	Protein fate
ntb0355	44	AT2G21130.1 | Symbols: | peptidyl-prolyl cis-trans isomerase / ...	3e-83	GB|ACB05668.1| cyclophilin [Capsicum annuum]	2e-84	Protein fate
ntb0356	44	AT2G21130.1 | Symbols: | peptidyl-prolyl cis-trans isomerase / ...	3e-83	GB|ACB05668.1| cyclophilin [Capsicum annuum]	2e-84	Protein fate
ntb0357	44	AT2G21130.1 | Symbols: | peptidyl-prolyl cis-trans isomerase / ...	3e-83	GB|ACB05668.1| cyclophilin [Capsicum annuum]	2e-84	Protein fate
ntb0358	45	AT1G07890.8 | Symbols: APX1, CS1 | APX1 (ascorbate peroxidase 1)...	3e-92	GB|AAA86689.1| ascorbate peroxidase [Nicotiana tabacum]	1e-82	Metabolism
ntb0359	45	AT1G07890.8 | Symbols: APX1, CS1 | APX1 (ascorbate peroxidase 1)...	2e-93	GB|AAA86689.1| ascorbate peroxidase [Nicotiana tabacum]	7e-84	Metabolism
ntb0360	45	AT1G07890.8 | Symbols: APX1, CS1 | APX1 (ascorbate peroxidase 1)...	6e-98	DBJ|BAA12918.1| cytosolic ascorbate peroxidase [Nicotiana tab...	9e-110	Metabolism
ntb0361	45	AT1G07890.8 | Symbols: APX1, CS1 | APX1 (ascorbate peroxidase 1)...	5e-98	GB|AAA86689.1| ascorbate peroxidase [Nicotiana tabacum]	1e-87	Metabolism
ntb0362	46	AT3G48930.1 | Symbols: EMB1080 | EMB1080 (embryo defective 1080)...	3e-81	EMB|CAK22271.1| 40S ribosomal protein S11 [Chenopodium rubrum]	9e-73	Protein synthesis
ntb0363	46	AT3G48930.1 | Symbols: EMB1080 | EMB1080 (embryo defective 1080)...	3e-81	EMB|CAK22271.1| 40S ribosomal protein S11 [Chenopodium rubrum]	8e-73	Protein synthesis
ntb0364	46	AT3G48930.1 | Symbols: EMB1080 | EMB1080 (embryo defective 1080)...	3e-81	REF|XP_002526494.1| 40S ribosomal protein S11, putative [Rici...	3e-73	Protein synthesis
ntb0365	46	AT3G48930.1 | Symbols: EMB1080 | EMB1080 (embryo defective 1080)...	3e-81	REF|XP_002526494.1| 40S ribosomal protein S11, putative [Rici...	3e-73	Protein synthesis
ntb0366	47	AT1G17880.1 | Symbols: | nascent polypeptide-associated complex...	3e-49	GB|ABE01085.1| BTF3 [Nicotiana benthamiana]	3e-43	Unclassified protein
ntb0367	47	AT1G73230.1 | Symbols: | nascent polypeptide-associated complex...	2e-50	GB|ABM55742.1| putative transcription factor Btf3 [Capsicum a...	2e-44	Unclassified protein
ntb0368	47	AT1G73230.1 | Symbols: | nascent polypeptide-associated complex...	2e-68	GB|ABB87130.1| putative transcription factor BTF3-like [Solan...	5e-65	Unclassified protein
ntb0369	47	AT1G73230.1 | Symbols: | nascent polypeptide-associated complex...	5e-69	GB|ABB87130.1| putative transcription factor BTF3-like [Solan...	1e-65	Unclassified protein
ntb0370	48	AT4G09320.1 | Symbols: NDPK1 | NDPK1; ATP binding / nucleoside d...	2e-53	SP|Q56E62.1|NDK1_TOBAC RecName: Full=Nucleoside diphosphate k...	1e-21	Metabolism
ntb0371	48	AT4G09320.1 | Symbols: NDPK1 | NDPK1; ATP binding / nucleoside d...	1e-62	SP|Q56E62.1|NDK1_TOBAC RecName: Full=Nucleoside diphosphate k...	5e-35	Metabolism
ntb0372	48	AT4G09320.1 | Symbols: NDPK1 | NDPK1; ATP binding / nucleoside d...	7e-69	SP|Q56E62.1|NDK1_TOBAC RecName: Full=Nucleoside diphosphate k...	6e-47	Metabolism
ntb0373	48	AT4G09320.1 | Symbols: NDPK1 | NDPK1; ATP binding / nucleoside d...	1e-69	SP|Q56E62.1|NDK1_TOBAC RecName: Full=Nucleoside diphosphate k...	7e-44	Metabolism
ntb0374	49	AT3G09390.1 | Symbols: MT2A, ATMT-K, ATMT-1 | MT2A (METALLOTHION...	2e-30	GB|ABA00452.1| metallothionein-like protein [Nicotiana tabacum]	1e-28	Unclassified protein
ntb0375	49	AT3G09390.1 | Symbols: MT2A, ATMT-K, ATMT-1 | MT2A (METALLOTHION...	1e-30	GB|ABA00452.1| metallothionein-like protein [Nicotiana tabacum]	1e-28	Unclassified protein
ntb0376	49	AT3G09390.1 | Symbols: MT2A, ATMT-K, ATMT-1 | MT2A (METALLOTHION...	1e-30	GB|ABA00452.1| metallothionein-like protein [Nicotiana tabacum]	8e-29	Unclassified protein
ntb0377	49	AT3G09390.1 | Symbols: MT2A, ATMT-K, ATMT-1 | MT2A (METALLOTHION...	1e-30	GB|ABA00452.1| metallothionein-like protein [Nicotiana tabacum]	7e-29	Unclassified protein
ntb0378	50	AT3G49010.3 | Symbols: ATBBC1, BBC1, RSU2 | ATBBC1 (ARABIDOPSIS ...	3e-90	GB|ABA46764.1| unknown [Solanum tuberosum]	1e-90	Protein synthesis
ntb0379	50	AT3G49010.3 | Symbols: ATBBC1, BBC1, RSU2 | ATBBC1 (ARABIDOPSIS ...	3e-91	GB|ABA46764.1| unknown [Solanum tuberosum]	4e-87	Protein synthesis
ntb0380	50	AT3G49010.3 | Symbols: ATBBC1, BBC1, RSU2 | ATBBC1 (ARABIDOPSIS ...	3e-91	GB|ABA46764.1| unknown [Solanum tuberosum]	3e-87	Protein synthesis
ntb0381	50	AT3G49010.3 | Symbols: ATBBC1, BBC1, RSU2 | ATBBC1 (ARABIDOPSIS ...	8e-96	GB|ABA46764.1| unknown [Solanum tuberosum]	9e-97	Protein synthesis
ntb0382	51	AT5G67510.1 | Symbols: | 60S ribosomal protein L26 (RPL26B) | c...	2e-38	GB|AAY41426.1| putative L24 ribosomal protein [Ipomoea batatas]	6e-32	Protein synthesis
ntb0383	51	AT3G49910.1 | Symbols: | 60S ribosomal protein L26 (RPL26A) | c...	7e-70	GB|AAY41426.1| putative L24 ribosomal protein [Ipomoea batatas]	1e-54	Protein synthesis
ntb0384	51	AT3G49910.1 | Symbols: | 60S ribosomal protein L26 (RPL26A) | c...	1e-70	GB|AAY41426.1| putative L24 ribosomal protein [Ipomoea batatas]	2e-55	Protein synthesis
ntb0385	51	AT3G49910.1 | Symbols: | 60S ribosomal protein L26 (RPL26A) | c...	7e-71	GB|AAY41426.1| putative L24 ribosomal protein [Ipomoea batatas]	1e-55	Protein synthesis
ntb0386	52	AT1G55020.1 | Symbols: LOX1 | LOX1; lipoxygenase | chr1:20525798...	6e-48	GB|AAB67865.1| lipoxygenase [Solanum tuberosum]	2e-52	Metabolism
ntb0387	52	AT1G55020.1 | Symbols: LOX1 | LOX1; lipoxygenase | chr1:20525798...	9e-84	GB|AAB67865.1| lipoxygenase [Solanum tuberosum]	6e-64	Metabolism
ntb0388	52	AT1G55020.1 | Symbols: LOX1 | LOX1; lipoxygenase | chr1:20525798...	2e-87	GB|AAB67865.1| lipoxygenase [Solanum tuberosum]	2e-68	Metabolism
ntb0389	52	AT1G55020.1 | Symbols: LOX1 | LOX1; lipoxygenase | chr1:20525798...	5e-88	GB|AAB67865.1| lipoxygenase [Solanum tuberosum]	5e-70	Metabolism
ntb0390	53	AT1G13440.1 | Symbols: GAPC-2, GAPC2 | GAPC2 (GLYCERALDEHYDE-3-P...	6e-64	GB|ABV02033.1| glyceraldehyde 3-phosphate dehydrogenase [Nico...	4e-49	Metabolism
ntb0391	53	AT3G04120.1 | Symbols: GAPC, GAPC-1, GAPC1 | GAPC1 (GLYCERALDEHY...	1e-102	GB|ABH07504.1| glyceraldehyde-3-phosphate dehydrogenase [Nico...	1e-83	Metabolism
ntb0392	53	AT1G13440.1 | Symbols: GAPC-2, GAPC2 | GAPC2 (GLYCERALDEHYDE-3-P...	1e-111	GB|ABV02033.1| glyceraldehyde 3-phosphate dehydrogenase [Nico...	6e-106	Metabolism
ntb0393	53	AT3G04120.1 | Symbols: GAPC, GAPC-1, GAPC1 | GAPC1 (GLYCERALDEHY...	1e-112	GB|ABV02033.1| glyceraldehyde 3-phosphate dehydrogenase [Nico...	1e-106	Metabolism
ntb0394	54	AT1G33140.1 | Symbols: PGY2 | PGY2 (PIGGYBACK2); structural cons...	2e-23	No similarity		Protein synthesis
ntb0395	54	AT1G33140.1 | Symbols: PGY2 | PGY2 (PIGGYBACK2); structural cons...	3e-48	No similarity		Protein synthesis
ntb0396	54	AT1G33140.1 | Symbols: PGY2 | PGY2 (PIGGYBACK2); structural cons...	8e-80	GB|ABB29957.1| unknown [Solanum tuberosum]	1e-87	Protein synthesis
ntb0397	54	AT1G33140.1 | Symbols: PGY2 | PGY2 (PIGGYBACK2); structural cons...	1e-91	GB|ABA81856.1| unknown [Solanum tuberosum]	2e-38	Protein synthesis
ntb0398	55	No similarity		REF|XP_002488947.1| hypothetical protein SORBIDRAFT_1368s0020...	9e-12	Unclassified protein
ntb0399	55	No similarity		REF|XP_002488947.1| hypothetical protein SORBIDRAFT_1368s0020...	5e-12	Unclassified protein
ntb0400	55	No similarity		REF|XP_002489102.1| hypothetical protein SORBIDRAFT_0070s0020...	1e-15	Unclassified protein
ntb0401	55	No similarity		REF|XP_002488947.1| hypothetical protein SORBIDRAFT_1368s0020...	4e-40	Unclassified protein
ntb0402	56	ATMG01190.1 | Symbols: ATP1 | ATPase subunit 1 | chrM:302166-303...	5e-17	GB|ABO86589.1| ATPase alpha subunit [Brassica juncea]	2e-22	Cell rescue,defense and virulence
ntb0403	56	ATMG01190.1 | Symbols: ATP1 | ATPase subunit 1 | chrM:302166-303...	7e-65	GB|AAB03873.1| F1-ATPase alpha subunit [Petunia axillaris sub...	3e-45	Cell rescue,defense and virulence
ntb0404	56	No similarity		GB|AAB03873.1| F1-ATPase alpha subunit [Petunia axillaris sub...	6e-12	Cell rescue,defense and virulence
ntb0405	56	No similarity		No similarity		Cell rescue,defense and virulence
ntb0406	57	AT3G12410.1 | Symbols: | 3'-5' exonuclease/ nucleic acid bindin...	2e-15	REF|XP_002277523.1| PREDICTED: hypothetical protein [Vitis vi...	1e-50	Unclassified protein
ntb0407	57	AT3G12410.1 | Symbols: | 3'-5' exonuclease/ nucleic acid bindin...	2e-15	REF|XP_002277523.1| PREDICTED: hypothetical protein [Vitis vi...	2e-58	Unclassified protein
ntb0408	57	AT3G12410.1 | Symbols: | 3'-5' exonuclease/ nucleic acid bindin...	5e-18	REF|XP_002277541.1| PREDICTED: hypothetical protein [Vitis vi...	1e-65	Unclassified protein
ntb0409	57	AT3G12410.1 | Symbols: | 3'-5' exonuclease/ nucleic acid bindin...	4e-19	REF|XP_002277523.1| PREDICTED: hypothetical protein [Vitis vi...	1e-67	Unclassified protein
ntb0410	58	AT4G13340.1 | Symbols: | leucine-rich repeat family protein / e...	9e-15	No similarity		Unclassified protein
ntb0411	58	AT2G21660.1 | Symbols: ATGRP7, CCR2, GR-RBP7, GRP7 | CCR2 (COLD,...	8e-64	GB|ACD03270.1| glycine-rich RNA-binding protein [Nicotiana ta...	9e-38	Unclassified protein
ntb0412	58	No similarity		No similarity		Unclassified protein
ntb0413	58	No similarity		No similarity		Unclassified protein
ntb0414	59	AT3G04400.1 | Symbols: emb2171 | emb2171 (embryo defective 2171)...	5e-31	GB|AAP80667.1|AF479048_1 ribosomal Pr 117 [Triticum aestivum]	3e-30	Protein synthesis
ntb0415	59	AT3G04400.1 | Symbols: emb2171 | emb2171 (embryo defective 2171)...	2e-74	GB|AAP80667.1|AF479048_1 ribosomal Pr 117 [Triticum aestivum]	9e-60	Protein synthesis
ntb0416	59	AT3G04400.1 | Symbols: emb2171 | emb2171 (embryo defective 2171)...	1e-74	GB|AAP80667.1|AF479048_1 ribosomal Pr 117 [Triticum aestivum]	4e-60	Protein synthesis
ntb0417	59	AT3G04400.1 | Symbols: emb2171 | emb2171 (embryo defective 2171)...	6e-76	GB|AAP80667.1|AF479048_1 ribosomal Pr 117 [Triticum aestivum]	2e-61	Protein synthesis
ntb0418	60	AT1G26910.1 | Symbols: | 60S ribosomal protein L10 (RPL10B) | c...	2e-32	GB|ACT65738.1| QM [Nicotiana benthamiana]	2e-30	Protein synthesis
ntb0419	60	AT1G26910.1 | Symbols: | 60S ribosomal protein L10 (RPL10B) | c...	2e-39	GB|ACT65738.1| QM [Nicotiana benthamiana]	2e-33	Protein synthesis
ntb0420	60	AT1G26910.1 | Symbols: | 60S ribosomal protein L10 (RPL10B) | c...	8e-74	GB|ACT65738.1| QM [Nicotiana benthamiana]	3e-70	Protein synthesis
ntb0421	60	No similarity		No similarity		Protein synthesis
ntb0422	61	AT5G59970.1 | Symbols: | histone H4 | chr5:24146352-24146663 RE...	1e-52	GB|ABK21562.1| unknown [Picea sitchensis] >gb|ABK25293.1| unk...	1e-37	Unclassified protein
ntb0423	61	AT5G59970.1 | Symbols: | histone H4 | chr5:24146352-24146663 RE...	7e-53	GB|ABK21562.1| unknown [Picea sitchensis] >gb|ABK25293.1| unk...	1e-38	Unclassified protein
ntb0424	61	AT5G59970.1 | Symbols: | histone H4 | chr5:24146352-24146663 RE...	3e-53	GB|ABK21562.1| unknown [Picea sitchensis] >gb|ABK25293.1| unk...	2e-38	Unclassified protein
ntb0425	61	AT5G59970.1 | Symbols: | histone H4 | chr5:24146352-24146663 RE...	2e-53	GB|ABK21562.1| unknown [Picea sitchensis] >gb|ABK25293.1| unk...	1e-40	Unclassified protein
ntb0426	62	AT5G47700.2 | Symbols: | 60S acidic ribosomal protein P1 (RPP1C...	1e-16	No similarity		Protein synthesis
ntb0427	62	AT5G47700.2 | Symbols: | 60S acidic ribosomal protein P1 (RPP1C...	1e-37	GB|ABB29934.1| acidic ribosomal protein P1a-like [Solanum tub...	8e-24	Protein synthesis
ntb0428	62	AT5G47700.2 | Symbols: | 60S acidic ribosomal protein P1 (RPP1C...	3e-38	GB|ABB29934.1| acidic ribosomal protein P1a-like [Solanum tub...	2e-24	Protein synthesis
ntb0429	62	AT5G47700.2 | Symbols: | 60S acidic ribosomal protein P1 (RPP1C...	3e-38	GB|ABB29934.1| acidic ribosomal protein P1a-like [Solanum tub...	1e-24	Protein synthesis
ntb0430	63	AT1G58684.1 | Symbols: | 40S ribosomal protein S2, putative | c...	1e-18	REF|XP_002322713.1| predicted protein [Populus trichocarpa] >...	3e-20	Protein synthesis
ntb0431	63	AT1G58684.1 | Symbols: | 40S ribosomal protein S2, putative | c...	4e-39	REF|XP_002322713.1| predicted protein [Populus trichocarpa] >...	6e-41	Protein synthesis
ntb0432	63	AT1G58684.1 | Symbols: | 40S ribosomal protein S2, putative | c...	2e-61	REF|XP_002322713.1| predicted protein [Populus trichocarpa] >...	1e-63	Protein synthesis
ntb0433	63	No similarity		No similarity		Protein synthesis
ntb0434	64	AT3G10950.1 | Symbols: | 60S ribosomal protein L37a (RPL37aB) |...	7e-44	REF|XP_002282974.1| PREDICTED: similar to protein synthesis i...	5e-44	Protein synthesis
ntb0435	64	AT3G10950.1 | Symbols: | 60S ribosomal protein L37a (RPL37aB) |...	3e-45	No similarity		Protein synthesis
ntb0436	64	AT3G10950.1 | Symbols: | 60S ribosomal protein L37a (RPL37aB) |...	2e-45	No similarity		Protein synthesis
ntb0437	64	AT3G10950.1 | Symbols: | 60S ribosomal protein L37a (RPL37aB) |...	2e-45	REF|XP_002282974.1| PREDICTED: similar to protein synthesis i...	1e-45	Protein synthesis
ntb0438	65	AT3G61110.1 | Symbols: ARS27A | ARS27A (ARABIDOPSIS RIBOSOMAL PR...	2e-38	REF|XP_002273119.1| PREDICTED: hypothetical protein [Vitis vi...	1e-25	Protein synthesis
ntb0439	65	AT3G61110.1 | Symbols: ARS27A | ARS27A (ARABIDOPSIS RIBOSOMAL PR...	8e-42	REF|XP_002273119.1| PREDICTED: hypothetical protein [Vitis vi...	1e-40	Protein synthesis
ntb0440	65	AT3G61110.1 | Symbols: ARS27A | ARS27A (ARABIDOPSIS RIBOSOMAL PR...	2e-43	REF|XP_002273119.1| PREDICTED: hypothetical protein [Vitis vi...	3e-42	Protein synthesis
ntb0441	65	AT3G61110.1 | Symbols: ARS27A | ARS27A (ARABIDOPSIS RIBOSOMAL PR...	3e-44	REF|XP_002273119.1| PREDICTED: hypothetical protein [Vitis vi...	5e-43	Protein synthesis
ntb0442	66	No similarity		No similarity		No similarity
ntb0443	66	No similarity		No similarity		No similarity
ntb0444	66	No similarity		No similarity		No similarity
ntb0445	66	No similarity		No similarity		No similarity
ntb0446	67	AT3G55280.3 | Symbols: RPL23AB | RPL23AB (RIBOSOMAL PROTEIN L23A...	2e-16	No similarity		Protein synthesis
ntb0447	67	AT2G39460.2 | Symbols: ATRPL23A, RPL23A, RPL23AA | RPL23AA (RIBO...	2e-57	SP|Q07761.1|RL23A_TOBAC RecName: Full=60S ribosomal protein L...	4e-52	Protein synthesis
ntb0448	67	No similarity		No similarity		Protein synthesis
ntb0449	67	No similarity		No similarity		Protein synthesis
ntb0450	68	AT3G10950.1 | Symbols: | 60S ribosomal protein L37a (RPL37aB) |...	1e-46	No similarity		Protein synthesis
ntb0451	68	AT3G10950.1 | Symbols: | 60S ribosomal protein L37a (RPL37aB) |...	1e-46	No similarity		Protein synthesis
ntb0452	68	AT3G10950.1 | Symbols: | 60S ribosomal protein L37a (RPL37aB) |...	1e-46	No similarity		Protein synthesis
ntb0453	68	AT3G10950.1 | Symbols: | 60S ribosomal protein L37a (RPL37aB) |...	1e-46	No similarity		Protein synthesis
ntb0454	69	AT3G16080.1 | Symbols: | 60S ribosomal protein L37 (RPL37C) | c...	2e-12	No similarity		Protein synthesis
ntb0455	69	AT3G16080.1 | Symbols: | 60S ribosomal protein L37 (RPL37C) | c...	2e-12	No similarity		Protein synthesis
ntb0456	69	AT3G16080.1 | Symbols: | 60S ribosomal protein L37 (RPL37C) | c...	8e-47	No similarity		Protein synthesis
ntb0457	69	AT3G16080.1 | Symbols: | 60S ribosomal protein L37 (RPL37C) | c...	4e-47	No similarity		Protein synthesis
ntb0458	70	AT1G31812.1 | Symbols: ACBP6, ACBP | ACBP6 (acyl-CoA-binding pro...	8e-34	SP|O04066.1|ACBP_RICCO RecName: Full=Acyl-CoA-binding protein...	1e-35	Metabolism
ntb0459	70	AT1G31812.1 | Symbols: ACBP6, ACBP | ACBP6 (acyl-CoA-binding pro...	7e-34	SP|O04066.1|ACBP_RICCO RecName: Full=Acyl-CoA-binding protein...	1e-35	Metabolism
ntb0460	70	AT1G31812.1 | Symbols: ACBP6, ACBP | ACBP6 (acyl-CoA-binding pro...	7e-34	SP|O04066.1|ACBP_RICCO RecName: Full=Acyl-CoA-binding protein...	9e-36	Metabolism
ntb0461	70	AT1G31812.1 | Symbols: ACBP6, ACBP | ACBP6 (acyl-CoA-binding pro...	7e-34	DBJ|BAB85987.1| Acyl-CoA-binding protein [Panax ginseng]	1e-36	Metabolism
ntb0462	71	AT1G31812.1 | Symbols: ACBP6, ACBP | ACBP6 (acyl-CoA-binding pro...	2e-32	DBJ|BAB85987.1| Acyl-CoA-binding protein [Panax ginseng]	1e-34	Metabolism
ntb0463	71	AT1G31812.1 | Symbols: ACBP6, ACBP | ACBP6 (acyl-CoA-binding pro...	7e-33	DBJ|BAB85987.1| Acyl-CoA-binding protein [Panax ginseng]	5e-35	Metabolism
ntb0464	71	AT1G31812.1 | Symbols: ACBP6, ACBP | ACBP6 (acyl-CoA-binding pro...	6e-33	DBJ|BAB85987.1| Acyl-CoA-binding protein [Panax ginseng]	4e-35	Metabolism
ntb0465	71	AT1G31812.1 | Symbols: ACBP6, ACBP | ACBP6 (acyl-CoA-binding pro...	2e-33	DBJ|BAB85987.1| Acyl-CoA-binding protein [Panax ginseng]	1e-35	Metabolism
ntb0466	72	AT2G29570.1 | Symbols: PCNA2, ATPCNA2 | PCNA2 (PROLIFERATING CEL...	3e-14	No similarity		Cell cycle and DNA processing
ntb0467	72	AT2G29570.1 | Symbols: PCNA2, ATPCNA2 | PCNA2 (PROLIFERATING CEL...	2e-41	No similarity		Cell cycle and DNA processing
ntb0468	72	AT2G29570.1 | Symbols: PCNA2, ATPCNA2 | PCNA2 (PROLIFERATING CEL...	2e-41	No similarity		Cell cycle and DNA processing
ntb0469	72	AT2G29570.1 | Symbols: PCNA2, ATPCNA2 | PCNA2 (PROLIFERATING CEL...	8e-50	GB|AAG24908.1|AF305075_1 proliferating cell nuclear antigen [...	6e-53	Cell cycle and DNA processing
ntb0470	73	No similarity		GB|AAO43000.1| early tobacco anther 1 [Nicotiana tabacum]	2e-14	Unclassified protein
ntb0471	73	No similarity		GB|AAO43000.1| early tobacco anther 1 [Nicotiana tabacum]	2e-14	Unclassified protein
ntb0472	73	No similarity		GB|AAO43000.1| early tobacco anther 1 [Nicotiana tabacum]	9e-19	Unclassified protein
ntb0473	73	No similarity		No similarity		Unclassified protein
ntb0474	74	No similarity		No similarity		No similarity
ntb0475	74	No similarity		No similarity		No similarity
ntb0476	74	No similarity		No similarity		No similarity
ntb0477	74	No similarity		No similarity		No similarity
ntb0478	75	AT4G26840.1 | Symbols: SUM1, SUMO 1, SUMO1, ATSUMO1 | SUMO1 (SMA...	2e-41	GB|ACJ54186.1| SUMO [Nicotiana benthamiana]	6e-43	Protein fate
ntb0479	75	AT4G26840.1 | Symbols: SUM1, SUMO 1, SUMO1, ATSUMO1 | SUMO1 (SMA...	1e-41	GB|ACJ54186.1| SUMO [Nicotiana benthamiana]	9e-44	Protein fate
ntb0480	75	AT4G26840.1 | Symbols: SUM1, SUMO 1, SUMO1, ATSUMO1 | SUMO1 (SMA...	8e-42	GB|ACJ54186.1| SUMO [Nicotiana benthamiana]	2e-16	Protein fate
ntb0481	75	AT4G26840.1 | Symbols: SUM1, SUMO 1, SUMO1, ATSUMO1 | SUMO1 (SMA...	8e-42	GB|ACJ54186.1| SUMO [Nicotiana benthamiana]	2e-16	Protein fate
ntb0482	76	AT3G53890.2 | Symbols: | 40S ribosomal protein S21 (RPS21B) | c...	2e-24	No similarity		Protein synthesis
ntb0483	76	AT5G27700.1 | Symbols: | structural constituent of ribosome | c...	4e-34	REF|XP_002516914.1| 40S ribosomal protein S21e, putative [Ric...	5e-16	Protein synthesis
ntb0484	76	AT5G27700.1 | Symbols: | structural constituent of ribosome | c...	1e-34	REF|XP_002516914.1| 40S ribosomal protein S21e, putative [Ric...	4e-16	Protein synthesis
ntb0485	76	AT5G27700.1 | Symbols: | structural constituent of ribosome | c...	9e-35	REF|XP_002516914.1| 40S ribosomal protein S21e, putative [Ric...	5e-35	Protein synthesis
ntb0486	77	No similarity		No similarity		No similarity
ntb0487	77	No similarity		No similarity		No similarity
ntb0488	77	No similarity		No similarity		No similarity
ntb0489	77	No similarity		No similarity		No similarity
ntb0490	78	No similarity		No similarity		No similarity
ntb0491	78	No similarity		No similarity		No similarity
ntb0492	78	No similarity		No similarity		No similarity
ntb0493	78	No similarity		No similarity		No similarity
ntb0494	79	No similarity		No similarity		No similarity
ntb0495	79	No similarity		No similarity		No similarity
ntb0496	79	No similarity		No similarity		No similarity
ntb0497	79	No similarity		No similarity		No similarity
ntb0498	80	No similarity		No similarity		No similarity
ntb0499	80	No similarity		No similarity		No similarity
ntb0500	80	No similarity		No similarity		No similarity
ntb0501	80	No similarity		No similarity		No similarity
ntb0502	81	AT3G49010.3 | Symbols: ATBBC1, BBC1, RSU2 | ATBBC1 (ARABIDOPSIS ...	3e-27	GB|ABA46764.1| unknown [Solanum tuberosum]	5e-42	Protein synthesis
ntb0503	81	AT3G49010.3 | Symbols: ATBBC1, BBC1, RSU2 | ATBBC1 (ARABIDOPSIS ...	2e-77	GB|ABA46764.1| unknown [Solanum tuberosum]	3e-95	Protein synthesis
ntb0504	81	AT3G49010.3 | Symbols: ATBBC1, BBC1, RSU2 | ATBBC1 (ARABIDOPSIS ...	1e-101	GB|ABA46764.1| unknown [Solanum tuberosum]	1e-96	Protein synthesis
ntb0505	82	AT2G34480.1 | Symbols: | 60S ribosomal protein L18A (RPL18aB) |...	8e-92	GB|ABA46783.1| unknown [Solanum tuberosum]	4e-62	Protein synthesis
ntb0506	82	AT2G34480.1 | Symbols: | 60S ribosomal protein L18A (RPL18aB) |...	7e-92	GB|ABA46783.1| unknown [Solanum tuberosum]	8e-63	Protein synthesis
ntb0507	82	AT2G34480.1 | Symbols: | 60S ribosomal protein L18A (RPL18aB) |...	2e-92	GB|ABA46783.1| unknown [Solanum tuberosum]	6e-63	Protein synthesis
ntb0508	83	AT5G65360.1 | Symbols: | histone H3 | chr5:26120099-26120509 RE...	8e-24	REF|XP_001109042.1| PREDICTED: similar to H3 histone, family ...	4e-12	Unclassified protein
ntb0509	83	AT5G65360.1 | Symbols: | histone H3 | chr5:26120099-26120509 RE...	1e-65	GB|ACG25071.1| histone H3 [Zea mays]	1e-52	Unclassified protein
ntb0510	83	AT5G65360.1 | Symbols: | histone H3 | chr5:26120099-26120509 RE...	2e-70	REF|NP_001078516.1| histone H3.2 [Arabidopsis thaliana]	1e-57	Unclassified protein
ntb0511	84	AT5G64400.1 | Symbols: | FUNCTIONS IN: molecular_function unkno...	2e-42	REF|XP_002532758.1| conserved hypothetical protein [Ricinus c...	5e-32	Unclassified protein
ntb0512	84	AT5G64400.1 | Symbols: | FUNCTIONS IN: molecular_function unkno...	4e-43	REF|XP_002532758.1| conserved hypothetical protein [Ricinus c...	3e-36	Unclassified protein
ntb0513	84	AT5G64400.1 | Symbols: | FUNCTIONS IN: molecular_function unkno...	8e-47	REF|XP_002532758.1| conserved hypothetical protein [Ricinus c...	4e-25	Unclassified protein
ntb0514	85	AT1G27970.1 | Symbols: NTF2B | NTF2B (NUCLEAR TRANSPORT FACTOR 2...	8e-51	REF|NP_174118.1| NTF2B (NUCLEAR TRANSPORT FACTOR 2B); Ran GTP...	1e-48	Protein fate
ntb0515	85	AT1G27970.1 | Symbols: NTF2B | NTF2B (NUCLEAR TRANSPORT FACTOR 2...	2e-51	REF|NP_174118.1| NTF2B (NUCLEAR TRANSPORT FACTOR 2B); Ran GTP...	3e-49	Protein fate
ntb0516	85	AT1G27970.1 | Symbols: NTF2B | NTF2B (NUCLEAR TRANSPORT FACTOR 2...	2e-51	REF|NP_174118.1| NTF2B (NUCLEAR TRANSPORT FACTOR 2B); Ran GTP...	2e-49	Protein fate
ntb0517	86	AT1G23290.1 | Symbols: RPL27A, RPL27AB | RPL27AB; structural con...	4e-50	GB|AAD13388.1| ribosomal protein L27a [Petunia x hybrida]	3e-15	Protein synthesis
ntb0518	86	AT1G70600.1 | Symbols: | structural constituent of ribosome | c...	2e-71	GB|AAD13388.1| ribosomal protein L27a [Petunia x hybrida]	2e-76	Protein synthesis
ntb0519	86	AT1G70600.1 | Symbols: | structural constituent of ribosome | c...	1e-71	GB|AAD13388.1| ribosomal protein L27a [Petunia x hybrida]	1e-76	Protein synthesis
ntb0520	87	AT1G74060.1 | Symbols: | 60S ribosomal protein L6 (RPL6B) | chr...	5e-68	SP|P34091.1|RL6_MESCR RecName: Full=60S ribosomal protein L6;...	2e-66	Protein synthesis
ntb0521	87	AT1G18540.1 | Symbols: | 60S ribosomal protein L6 (RPL6A) | chr...	5e-74	SP|P34091.1|RL6_MESCR RecName: Full=60S ribosomal protein L6;...	4e-66	Protein synthesis
ntb0522	87	AT1G18540.1 | Symbols: | 60S ribosomal protein L6 (RPL6A) | chr...	2e-77	SP|P34091.1|RL6_MESCR RecName: Full=60S ribosomal protein L6;...	9e-62	Protein synthesis
ntb0523	88	AT1G05760.1 | Symbols: RTM1 | RTM1 (restricted tev movement 1); ...	6e-18	GB|ABA40466.1| unknown [Solanum tuberosum]	2e-33	Unclassified protein
ntb0524	88	AT1G05760.1 | Symbols: RTM1 | RTM1 (restricted tev movement 1); ...	1e-21	GB|ABA40466.1| unknown [Solanum tuberosum]	2e-37	Unclassified protein
ntb0525	88	No similarity		No similarity		Unclassified protein
ntb0526	89	AT1G57860.1 | Symbols: | 60S ribosomal protein L21 | chr1:21430...	1e-73	GB|ABA40469.1| 60S ribosomal protein L21-like protein [Solanu...	6e-55	Protein synthesis
ntb0527	89	AT1G57860.1 | Symbols: | 60S ribosomal protein L21 | chr1:21430...	8e-77	GB|ABA40469.1| 60S ribosomal protein L21-like protein [Solanu...	4e-50	Protein synthesis
ntb0528	89	AT1G57860.1 | Symbols: | 60S ribosomal protein L21 | chr1:21430...	8e-80	GB|ABA40469.1| 60S ribosomal protein L21-like protein [Solanu...	3e-86	Protein synthesis
ntb0529	90	AT3G49910.1 | Symbols: | 60S ribosomal protein L26 (RPL26A) | c...	3e-68	GB|AAY41426.1| putative L24 ribosomal protein [Ipomoea batatas]	2e-46	Protein synthesis
ntb0530	90	AT3G49910.1 | Symbols: | 60S ribosomal protein L26 (RPL26A) | c...	3e-70	GB|AAY41426.1| putative L24 ribosomal protein [Ipomoea batatas]	2e-46	Protein synthesis
ntb0531	90	AT3G49910.1 | Symbols: | 60S ribosomal protein L26 (RPL26A) | c...	2e-71	GB|AAY41426.1| putative L24 ribosomal protein [Ipomoea batatas]	2e-47	Protein synthesis
ntb0532	91	AT1G27400.1 | Symbols: | 60S ribosomal protein L17 (RPL17A) | c...	2e-40	GB|AAR83848.1| ribosomal protein PETRP [Capsicum annuum]	1e-41	Protein synthesis
ntb0533	91	AT1G27400.1 | Symbols: | 60S ribosomal protein L17 (RPL17A) | c...	3e-84	GB|AAR83848.1| ribosomal protein PETRP [Capsicum annuum]	4e-78	Protein synthesis
ntb0534	91	AT1G27400.1 | Symbols: | 60S ribosomal protein L17 (RPL17A) | c...	2e-84	GB|AAR83848.1| ribosomal protein PETRP [Capsicum annuum]	1e-79	Protein synthesis
ntb0535	92	AT2G28430.1 | Symbols: | unknown protein | chr2:12159736-121603...	7e-18	REF|XP_002285144.1| PREDICTED: hypothetical protein [Vitis vi...	1e-23	Unclassified protein
ntb0536	92	AT2G28430.1 | Symbols: | unknown protein | chr2:12159736-121603...	3e-18	REF|XP_002285144.1| PREDICTED: hypothetical protein [Vitis vi...	6e-24	Unclassified protein
ntb0537	92	AT2G28430.1 | Symbols: | unknown protein | chr2:12159736-121603...	2e-18	REF|XP_002285144.1| PREDICTED: hypothetical protein [Vitis vi...	4e-24	Unclassified protein
ntb0538	93	AT3G25220.1 | Symbols: FKBP15-1 | FKBP15-1; FK506 binding / pept...	3e-48	REF|XP_002534360.1| fk506-binding protein, putative [Ricinus ...	6e-52	Protein fate
ntb0539	93	AT3G25220.1 | Symbols: FKBP15-1 | FKBP15-1; FK506 binding / pept...	1e-59	REF|XP_002534360.1| fk506-binding protein, putative [Ricinus ...	1e-57	Protein fate
ntb0540	93	AT3G25220.1 | Symbols: FKBP15-1 | FKBP15-1; FK506 binding / pept...	1e-60	REF|XP_002534360.1| fk506-binding protein, putative [Ricinus ...	8e-58	Protein fate
ntb0541	94	AT2G22170.1 | Symbols: | lipid-associated family protein | chr2...	3e-43	REF|XP_002510981.1| conserved hypothetical protein [Ricinus c...	9e-52	Unclassified protein
ntb0542	94	AT2G22170.1 | Symbols: | lipid-associated family protein | chr2...	3e-43	REF|XP_002510981.1| conserved hypothetical protein [Ricinus c...	9e-52	Unclassified protein
ntb0543	94	AT2G22170.1 | Symbols: | lipid-associated family protein | chr2...	2e-43	REF|XP_002510981.1| conserved hypothetical protein [Ricinus c...	5e-49	Unclassified protein
ntb0544	95	AT2G16600.1 | Symbols: ROC3 | ROC3; peptidyl-prolyl cis-trans is...	5e-82	GB|ACB05668.1| cyclophilin [Capsicum annuum]	6e-85	Protein fate
ntb0545	95	AT2G21130.1 | Symbols: | peptidyl-prolyl cis-trans isomerase / ...	2e-82	GB|ACB05668.1| cyclophilin [Capsicum annuum]	2e-85	Protein fate
ntb0546	95	AT2G21130.1 | Symbols: | peptidyl-prolyl cis-trans isomerase / ...	2e-82	GB|ACB05668.1| cyclophilin [Capsicum annuum]	2e-85	Protein fate
ntb0547	96	AT5G02570.1 | Symbols: | histone H2B, putative | chr5:576742-57...	4e-26	No similarity		Unclassified protein
ntb0548	96	AT5G02570.1 | Symbols: | histone H2B, putative | chr5:576742-57...	3e-26	No similarity		Unclassified protein
ntb0549	96	AT5G59910.1 | Symbols: HTB4 | HTB4; DNA binding | chr5:24127206-...	1e-69	EMB|CBI16180.1| unnamed protein product [Vitis vinifera]	3e-43	Unclassified protein
ntb0550	97	AT1G54690.1 | Symbols: HTA3, H2AXB, G-H2AX, GAMMA-H2AX | GAMMA-H...	2e-62	REF|XP_002271469.1| PREDICTED: hypothetical protein [Vitis vi...	1e-50	Unclassified protein
ntb0551	97	AT1G54690.1 | Symbols: HTA3, H2AXB, G-H2AX, GAMMA-H2AX | GAMMA-H...	1e-64	REF|XP_002271469.1| PREDICTED: hypothetical protein [Vitis vi...	4e-47	Unclassified protein
ntb0552	97	AT1G54690.1 | Symbols: HTA3, H2AXB, G-H2AX, GAMMA-H2AX | GAMMA-H...	9e-66	REF|XP_002271469.1| PREDICTED: hypothetical protein [Vitis vi...	1e-47	Unclassified protein
ntb0553	98	AT2G41420.1 | Symbols: | proline-rich family protein | chr2:172...	6e-35	No similarity		Cellular communication
ntb0554	98	AT2G41420.1 | Symbols: | proline-rich family protein | chr2:172...	6e-37	No similarity		Cellular communication
ntb0555	98	AT2G41420.1 | Symbols: | proline-rich family protein | chr2:172...	6e-37	No similarity		Cellular communication
ntb0556	99	AT1G08360.1 | Symbols: | 60S ribosomal protein L10A (RPL10aA) |...	1e-97	REF|NP_001046690.1| Os02g0321900 [Oryza sativa (japonica cult...	2e-85	Protein synthesis
ntb0557	99	AT1G08360.1 | Symbols: | 60S ribosomal protein L10A (RPL10aA) |...	3e-98	REF|NP_001046690.1| Os02g0321900 [Oryza sativa (japonica cult...	3e-86	Protein synthesis
ntb0558	99	AT1G08360.1 | Symbols: | 60S ribosomal protein L10A (RPL10aA) |...	3e-99	REF|NP_001046690.1| Os02g0321900 [Oryza sativa (japonica cult...	4e-87	Protein synthesis
ntb0559	100	AT1G31340.1 | Symbols: RUB1, NEDD8, ATRUB1 | RUB1 (RELATED TO UB...	8e-80	DBJ|BAF20135.2| Os06g0650100 [Oryza sativa Japonica Group]	2e-73	Protein fate
ntb0560	100	No similarity		No similarity		Protein fate
ntb0561	100	No similarity		No similarity		Protein fate
ntb0562	101	AT5G01650.1 | Symbols: | macrophage migration inhibitory factor...	2e-53	REF|NP_195785.1| macrophage migration inhibitory factor famil...	3e-51	Unclassified protein
ntb0563	101	AT5G01650.1 | Symbols: | macrophage migration inhibitory factor...	1e-54	REF|NP_195785.1| macrophage migration inhibitory factor famil...	2e-52	Unclassified protein
ntb0564	101	AT5G01650.1 | Symbols: | macrophage migration inhibitory factor...	2e-55	REF|NP_195785.1| macrophage migration inhibitory factor famil...	3e-53	Unclassified protein
ntb0565	102	AT5G58005.2 | Symbols: | unknown protein | chr5:23482234-234827...	6e-42	REF|XP_002309335.1| predicted protein [Populus trichocarpa] >...	7e-36	Unclassified protein
ntb0566	102	No similarity		No similarity		Unclassified protein
ntb0567	102	No similarity		No similarity		Unclassified protein
ntb0568	103	AT5G65360.1 | Symbols: | histone H3 | chr5:26120099-26120509 RE...	3e-70	GB|EFB20847.1| hypothetical protein PANDA_018538 [Ailuropoda ...	1e-52	Unclassified protein
ntb0569	103	AT5G65360.1 | Symbols: | histone H3 | chr5:26120099-26120509 RE...	6e-71	GB|EFB20847.1| hypothetical protein PANDA_018538 [Ailuropoda ...	2e-53	Unclassified protein
ntb0570	103	AT5G65360.1 | Symbols: | histone H3 | chr5:26120099-26120509 RE...	5e-71	GB|EFB20847.1| hypothetical protein PANDA_018538 [Ailuropoda ...	2e-53	Unclassified protein
ntb0571	104	AT5G60390.3 | Symbols: | elongation factor 1-alpha / EF-1-alpha...	2e-28	DBJ|BAA09709.1| elongation factor-1 alpha [Nicotiana tabacum]	9e-23	Protein synthesis
ntb0572	104	AT5G60390.3 | Symbols: | elongation factor 1-alpha / EF-1-alpha...	5e-63	DBJ|BAA09709.1| elongation factor-1 alpha [Nicotiana tabacum]	4e-58	Protein synthesis
ntb0573	104	AT5G60390.3 | Symbols: | elongation factor 1-alpha / EF-1-alpha...	6e-79	DBJ|BAA09709.1| elongation factor-1 alpha [Nicotiana tabacum]	1e-73	Protein synthesis
ntb0574	105	AT2G42590.2 | Symbols: GRF9, GF14 MU | GRF9 (GENERAL REGULATORY ...	4e-36	DBJ|BAB68527.1| 14-3-3 protein [Nicotiana tabacum]	3e-24	Unclassified protein
ntb0575	105	AT2G42590.2 | Symbols: GRF9, GF14 MU | GRF9 (GENERAL REGULATORY ...	7e-38	DBJ|BAB68527.1| 14-3-3 protein [Nicotiana tabacum]	2e-30	Unclassified protein
ntb0576	105	AT2G42590.2 | Symbols: GRF9, GF14 MU | GRF9 (GENERAL REGULATORY ...	8e-45	DBJ|BAB68527.1| 14-3-3 protein [Nicotiana tabacum]	7e-46	Unclassified protein
ntb0577	106	AT1G23750.1 | Symbols: | DNA-binding protein-related | chr1:840...	9e-46	REF|XP_002509437.1| conserved hypothetical protein [Ricinus c...	5e-44	Unclassified protein
ntb0578	106	AT2G33845.1 | Symbols: | DNA-binding protein-related | chr2:143...	1e-46	GB|ABK92882.1| unknown [Populus trichocarpa]	1e-43	Unclassified protein
ntb0579	106	No similarity		No similarity		Unclassified protein
ntb0580	107	AT3G10950.1 | Symbols: | 60S ribosomal protein L37a (RPL37aB) |...	7e-46	REF|XP_002282974.1| PREDICTED: similar to protein synthesis i...	5e-46	Protein synthesis
ntb0581	107	AT3G10950.1 | Symbols: | 60S ribosomal protein L37a (RPL37aB) |...	7e-46	REF|XP_002282974.1| PREDICTED: similar to protein synthesis i...	5e-46	Protein synthesis
ntb0582	107	AT3G10950.1 | Symbols: | 60S ribosomal protein L37a (RPL37aB) |...	2e-46	REF|XP_002282974.1| PREDICTED: similar to protein synthesis i...	1e-46	Protein synthesis
ntb0583	108	AT5G02960.1 | Symbols: | 40S ribosomal protein S23 (RPS23B) | c...	7e-15	EMB|CBI32689.1| unnamed protein product [Vitis vinifera]	2e-12	Protein synthesis
ntb0584	108	AT5G02960.1 | Symbols: | 40S ribosomal protein S23 (RPS23B) | c...	4e-22	GB|ABB16993.1| unknown [Solanum tuberosum]	2e-11	Protein synthesis
ntb0585	108	AT5G02960.1 | Symbols: | 40S ribosomal protein S23 (RPS23B) | c...	4e-66	GB|ABB16993.1| unknown [Solanum tuberosum]	6e-38	Protein synthesis
ntb0586	109	AT1G74270.1 | Symbols: | 60S ribosomal protein L35a (RPL35aC) |...	7e-57	GB|ACJ02349.1| 60S ribosomal protein L35a [Vernicia fordii]	4e-22	Protein synthesis
ntb0587	109	AT1G74270.1 | Symbols: | 60S ribosomal protein L35a (RPL35aC) |...	4e-57	GB|ACJ02349.1| 60S ribosomal protein L35a [Vernicia fordii]	3e-20	Protein synthesis
ntb0588	109	AT1G74270.1 | Symbols: | 60S ribosomal protein L35a (RPL35aC) |...	3e-57	GB|ACJ02349.1| 60S ribosomal protein L35a [Vernicia fordii]	2e-20	Protein synthesis
ntb0589	110	AT5G42190.1 | Symbols: ASK2, SKP1B | ASK2 (ARABIDOPSIS SKP1-LIKE...	2e-27	GB|AAX83944.1| Skp1 [Capsicum annuum]	6e-33	Cell cycle and DNA processing
ntb0590	110	AT1G75950.1 | Symbols: SKP1, ASK1, ATSKP1, SKP1A, UIP1 | SKP1 (S...	2e-40	GB|AAX83944.1| Skp1 [Capsicum annuum]	1e-39	Cell cycle and DNA processing
ntb0591	110	AT1G75950.1 | Symbols: SKP1, ASK1, ATSKP1, SKP1A, UIP1 | SKP1 (S...	3e-67	GB|ABB77426.1| Skp1-like protein 1 [Petunia integrifolia subs...	7e-71	Cell cycle and DNA processing
ntb0592	111	AT5G46430.2 | Symbols: | 60S ribosomal protein L32 (RPL32B) | c...	5e-11	No similarity		Protein synthesis
ntb0593	111	AT4G18100.1 | Symbols: | 60S ribosomal protein L32 (RPL32A) | c...	3e-65	GB|AAR83884.1| ly200 protein [Capsicum annuum]	6e-62	Protein synthesis
ntb0594	111	AT4G18100.1 | Symbols: | 60S ribosomal protein L32 (RPL32A) | c...	1e-65	GB|AAR83884.1| ly200 protein [Capsicum annuum]	3e-62	Protein synthesis
ntb0595	112	AT5G20290.1 | Symbols: | 40S ribosomal protein S8 (RPS8A) | chr...	4e-68	REF|XP_002265540.1| PREDICTED: hypothetical protein [Vitis vi...	1e-53	Protein synthesis
ntb0596	112	AT5G20290.1 | Symbols: | 40S ribosomal protein S8 (RPS8A) | chr...	4e-69	REF|XP_002265540.1| PREDICTED: hypothetical protein [Vitis vi...	6e-51	Protein synthesis
ntb0597	112	AT5G20290.1 | Symbols: | 40S ribosomal protein S8 (RPS8A) | chr...	9e-88	GB|ACU19111.1| unknown [Glycine max]	7e-71	Protein synthesis
ntb0598	113	AT1G20950.1 | Symbols: | pyrophosphate--fructose-6-phosphate 1-...	2e-15	EMB|CBI40779.1| unnamed protein product [Vitis vinifera]	6e-30	Metabolism
ntb0599	113	AT1G20950.1 | Symbols: | pyrophosphate--fructose-6-phosphate 1-...	2e-15	EMB|CBI40779.1| unnamed protein product [Vitis vinifera]	5e-30	Metabolism
ntb0600	113	AT1G76550.1 | Symbols: | pyrophosphate--fructose-6-phosphate 1-...	1e-45	SP|P21342.1|PFPA_SOLTU RecName: Full=Pyrophosphate--fructose ...	2e-44	Metabolism
ntb0601	114	AT3G56340.1 | Symbols: | 40S ribosomal protein S26 (RPS26C) | c...	1e-12	No similarity		Protein synthesis
ntb0602	114	AT3G56340.1 | Symbols: | 40S ribosomal protein S26 (RPS26C) | c...	3e-54	EMB|CBI25376.1| unnamed protein product [Vitis vinifera]	2e-31	Protein synthesis
ntb0603	114	AT3G56340.1 | Symbols: | 40S ribosomal protein S26 (RPS26C) | c...	3e-54	EMB|CBI25376.1| unnamed protein product [Vitis vinifera]	2e-31	Protein synthesis
ntb0604	115	No similarity		No similarity		No similarity
ntb0605	115	No similarity		No similarity		No similarity
ntb0606	115	No similarity		No similarity		No similarity
ntb0607	116	AT2G45070.4 | Symbols: SEC61 BETA | SEC61 BETA; protein transpor...	4e-24	EMB|CBI16600.1| unnamed protein product [Vitis vinifera]	9e-18	Cellular transport
ntb0608	116	AT2G45070.4 | Symbols: SEC61 BETA | SEC61 BETA; protein transpor...	8e-30	EMB|CBI16600.1| unnamed protein product [Vitis vinifera]	2e-17	Cellular transport
ntb0609	116	No similarity		No similarity		Cellular transport
ntb0610	117	AT1G26880.1 | Symbols: | 60S ribosomal protein L34 (RPL34A) | c...	3e-59	SP|P41098.1|RL34_TOBAC RecName: Full=60S ribosomal protein L3...	1e-47	Protein synthesis
ntb0611	117	AT1G26880.1 | Symbols: | 60S ribosomal protein L34 (RPL34A) | c...	3e-59	SP|P41098.1|RL34_TOBAC RecName: Full=60S ribosomal protein L3...	1e-47	Protein synthesis
ntb0612	117	AT1G26880.1 | Symbols: | 60S ribosomal protein L34 (RPL34A) | c...	3e-59	SP|P41098.1|RL34_TOBAC RecName: Full=60S ribosomal protein L3...	9e-48	Protein synthesis
ntb0613	118	AT1G79930.1 | Symbols: HSP91 | HSP91; ATP binding | chr1:3006378...	3e-35	EMB|CAK18863.1| heat shock protein (HSP110/SSE1 subfamily) pr...	3e-35	Protein fate
ntb0614	118	No similarity		No similarity		Protein fate
ntb0615	118	No similarity		No similarity		Protein fate
ntb0616	119	AT3G05540.1 | Symbols: | INVOLVED IN: biological_process unknow...	1e-45	GB|ABA40450.1| P23 tumor protein-like protein [Solanum tubero...	6e-40	Unclassified protein
ntb0617	119	AT3G05540.1 | Symbols: | INVOLVED IN: biological_process unknow...	1e-50	GB|ABA40450.1| P23 tumor protein-like protein [Solanum tubero...	4e-46	Unclassified protein
ntb0618	119	AT3G05540.1 | Symbols: | INVOLVED IN: biological_process unknow...	3e-74	SP|P43349.2|TCTP_SOLTU RecName: Full=Translationally-controll...	2e-72	Unclassified protein
ntb0619	120	AT3G61110.1 | Symbols: ARS27A | ARS27A (ARABIDOPSIS RIBOSOMAL PR...	4e-42	REF|XP_002273119.1| PREDICTED: hypothetical protein [Vitis vi...	2e-24	Protein synthesis
ntb0620	120	AT3G61110.1 | Symbols: ARS27A | ARS27A (ARABIDOPSIS RIBOSOMAL PR...	2e-43	GB|ABA40465.1| ribosomal protein S27-like protein [Solanum tu...	9e-35	Protein synthesis
ntb0621	120	AT3G61110.1 | Symbols: ARS27A | ARS27A (ARABIDOPSIS RIBOSOMAL PR...	2e-44	GB|ABA40465.1| ribosomal protein S27-like protein [Solanum tu...	2e-35	Protein synthesis
ntb0622	121	AT1G80480.1 | Symbols: PTAC17 | PTAC17 (PLASTID TRANSCRIPTIONALL...	6e-11	No similarity		Unclassified protein
ntb0623	121	No similarity		No similarity		Unclassified protein
ntb0624	121	No similarity		No similarity		Unclassified protein
ntb0625	122	AT5G59970.1 | Symbols: | histone H4 | chr5:24146352-24146663 RE...	2e-35	REF|XP_001973994.1| GG21489 [Drosophila erecta] >ref|XP_00204...	6e-12	Unclassified protein
ntb0626	122	AT5G59970.1 | Symbols: | histone H4 | chr5:24146352-24146663 RE...	6e-36	No similarity		Unclassified protein
ntb0627	122	AT5G59970.1 | Symbols: | histone H4 | chr5:24146352-24146663 RE...	1e-53	REF|XP_001967756.1| GF20391 [Drosophila ananassae] >gb|EDV449...	1e-38	Unclassified protein
ntb0628	123	AT3G48140.1 | Symbols: | senescence-associated protein, putativ...	8e-29	REF|XP_002283743.1| PREDICTED: hypothetical protein [Vitis vi...	5e-15	Development
ntb0629	123	AT3G48140.1 | Symbols: | senescence-associated protein, putativ...	4e-33	REF|XP_002283743.1| PREDICTED: hypothetical protein [Vitis vi...	2e-39	Development
ntb0630	123	AT3G48140.1 | Symbols: | senescence-associated protein, putativ...	3e-33	REF|XP_002283743.1| PREDICTED: hypothetical protein [Vitis vi...	2e-20	Development
ntb0631	124	AT5G08290.1 | Symbols: YLS8 | YLS8; catalytic | chr5:2666043-266...	2e-14	No similarity		Cell cycle and DNA processing
ntb0632	124	AT5G08290.1 | Symbols: YLS8 | YLS8; catalytic | chr5:2666043-266...	1e-53	REF|XP_002310072.1| predicted protein [Populus trichocarpa] >...	2e-28	Cell cycle and DNA processing
ntb0633	124	AT5G08290.1 | Symbols: YLS8 | YLS8; catalytic | chr5:2666043-266...	1e-54	GB|ABF70077.1| spliceosomal U5 snRNP-specific 15 kDa protein,...	1e-15	Cell cycle and DNA processing
ntb0634	125	AT2G47690.1 | Symbols: | NADH-ubiquinone oxidoreductase-related...	5e-40	GB|ABY77914.1| NADH-ubiquinone oxidoreductase-like protein [C...	5e-35	Unclassified protein
ntb0635	125	No similarity		No similarity		Unclassified protein
ntb0636	125	No similarity		No similarity		Unclassified protein
ntb0637	126	AT5G57290.1 | Symbols: | 60S acidic ribosomal protein P3 (RPP3B...	1e-39	EMB|CAN65458.1| hypothetical protein [Vitis vinifera]	3e-23	Protein synthesis
ntb0638	126	AT5G57290.1 | Symbols: | 60S acidic ribosomal protein P3 (RPP3B...	2e-40	EMB|CAN65458.1| hypothetical protein [Vitis vinifera]	3e-23	Protein synthesis
ntb0639	126	No similarity		No similarity		Protein synthesis
ntb0640	127	No similarity		No similarity		No similarity
ntb0641	127	No similarity		No similarity		No similarity
ntb0642	127	No similarity		No similarity		No similarity
ntb0643	128	AT5G59613.1 | Symbols: | unknown protein | chr5:24016162-240165...	2e-18	No similarity		Unclassified protein
ntb0644	128	AT5G59613.1 | Symbols: | unknown protein | chr5:24016162-240165...	9e-20	GB|ACV50432.1| mitochondrial ATP synthase 6kDa subunit [Jatro...	4e-20	Unclassified protein
ntb0645	128	AT5G59613.1 | Symbols: | unknown protein | chr5:24016162-240165...	8e-20	No similarity		Unclassified protein
ntb0646	129	No similarity		REF|XP_002425519.1| conserved hypothetical protein [Pediculus...	1e-15	Unclassified protein
ntb0647	129	No similarity		REF|XP_002425519.1| conserved hypothetical protein [Pediculus...	1e-15	Unclassified protein
ntb0648	129	No similarity		REF|XP_002425519.1| conserved hypothetical protein [Pediculus...	7e-17	Unclassified protein
ntb0649	130	AT4G25630.1 | Symbols: FIB2, ATFIB2 | FIB2 (FIBRILLARIN 2); snoR...	2e-24	EMB|CAR92137.1| fibrillarin 2 [Nicotiana benthamiana]	7e-23	Transcription
ntb0650	130	AT4G25630.1 | Symbols: FIB2, ATFIB2 | FIB2 (FIBRILLARIN 2); snoR...	2e-24	EMB|CAR92137.1| fibrillarin 2 [Nicotiana benthamiana]	7e-23	Transcription
ntb0651	130	AT4G25630.1 | Symbols: FIB2, ATFIB2 | FIB2 (FIBRILLARIN 2); snoR...	1e-58	EMB|CAR92137.1| fibrillarin 2 [Nicotiana benthamiana]	1e-57	Transcription
ntb0652	131	AT2G18230.1 | Symbols: AtPPa2 | AtPPa2 (Arabidopsis thaliana pyr...	9e-50	REF|XP_002521557.1| inorganic pyrophosphatase, putative [Rici...	3e-18	Metabolism
ntb0653	131	AT3G53620.1 | Symbols: AtPPa4 | AtPPa4 (Arabidopsis thaliana pyr...	3e-65	REF|XP_002521557.1| inorganic pyrophosphatase, putative [Rici...	2e-28	Metabolism
ntb0654	131	AT3G53620.1 | Symbols: AtPPa4 | AtPPa4 (Arabidopsis thaliana pyr...	2e-65	REF|XP_002521557.1| inorganic pyrophosphatase, putative [Rici...	5e-29	Metabolism
ntb0655	132	AT4G16830.3 | Symbols: | nuclear RNA-binding protein (RGGA) | c...	9e-26	GB|AAF14242.1|AF110226_1 nuclear RNA binding protein [Nicotia...	4e-21	Unclassified protein
ntb0656	132	AT4G16830.3 | Symbols: | nuclear RNA-binding protein (RGGA) | c...	9e-26	GB|AAF14242.1|AF110226_1 nuclear RNA binding protein [Nicotia...	4e-21	Unclassified protein
ntb0657	132	No similarity		No similarity		Unclassified protein
ntb0658	133	AT5G41010.1 | Symbols: NRPB12, NRPD12, NRPE12 | NRPB12; DNA bind...	8e-18	GB|EEC78536.1| hypothetical protein OsI_18488 [Oryza sativa I...	5e-18	Transcription
ntb0659	133	No similarity		No similarity		Transcription
ntb0660	133	No similarity		No similarity		Transcription
ntb0661	134	AT5G10980.1 | Symbols: | histone H3 | chr5:3472591-3473349 REVERSE	6e-22	GB|ACG25088.1| histone H3 [Zea mays]	4e-16	Unclassified protein
ntb0662	134	AT5G10980.1 | Symbols: | histone H3 | chr5:3472591-3473349 REVERSE	9e-36	GB|ACG25088.1| histone H3 [Zea mays]	9e-34	Unclassified protein
ntb0663	134	AT5G10980.1 | Symbols: | histone H3 | chr5:3472591-3473349 REVERSE	9e-36	GB|ACG25088.1| histone H3 [Zea mays]	9e-34	Unclassified protein
ntb0664	135	AT5G64140.1 | Symbols: RPS28 | RPS28 (RIBOSOMAL PROTEIN S28); st...	1e-23	EMB|CBI29957.1| unnamed protein product [Vitis vinifera]	2e-19	Protein synthesis
ntb0665	135	AT5G64140.1 | Symbols: RPS28 | RPS28 (RIBOSOMAL PROTEIN S28); st...	9e-25	EMB|CBI29957.1| unnamed protein product [Vitis vinifera]	8e-21	Protein synthesis
ntb0666	135	AT5G64140.1 | Symbols: RPS28 | RPS28 (RIBOSOMAL PROTEIN S28); st...	7e-25	EMB|CBI29957.1| unnamed protein product [Vitis vinifera]	9e-20	Protein synthesis
ntb0667	136	ATCG00360.1 | Symbols: YCF3 | Encodes a protein required for pho...	4e-39	REF|YP_001123031.2| hypothetical protein AegrCp021 [Aethionem...	6e-41	Unclassified protein
ntb0668	136	ATCG00360.1 | Symbols: YCF3 | Encodes a protein required for pho...	2e-40	REF|YP_001123031.2| hypothetical protein AegrCp021 [Aethionem...	5e-42	Unclassified protein
ntb0669	136	ATCG00360.1 | Symbols: YCF3 | Encodes a protein required for pho...	2e-40	REF|YP_001123031.2| hypothetical protein AegrCp021 [Aethionem...	5e-42	Unclassified protein
ntb0670	137	AT3G59540.1 | Symbols: | 60S ribosomal protein L38 (RPL38B) | c...	2e-30	SP|P46291.1|RL38_SOLLC RecName: Full=60S ribosomal protein L3...	4e-32	Protein synthesis
ntb0671	137	AT3G59540.1 | Symbols: | 60S ribosomal protein L38 (RPL38B) | c...	2e-30	SP|P46291.1|RL38_SOLLC RecName: Full=60S ribosomal protein L3...	4e-32	Protein synthesis
ntb0672	137	No similarity		No similarity		Protein synthesis
ntb0673	138	AT5G08180.1 | Symbols: | ribosomal protein L7Ae/L30e/S12e/Gadd4...	1e-29	GB|ABR25566.1| H/ACA ribonucleoprotein complex subunit 2 [Ory...	3e-24	Protein synthesis
ntb0674	138	AT5G08180.1 | Symbols: | ribosomal protein L7Ae/L30e/S12e/Gadd4...	2e-53	GB|ACU13225.1| unknown [Glycine max]	5e-42	Protein synthesis
ntb0675	138	AT5G08180.1 | Symbols: | ribosomal protein L7Ae/L30e/S12e/Gadd4...	9e-62	GB|ACU13225.1| unknown [Glycine max]	2e-53	Protein synthesis
ntb0676	139	AT5G60390.3 | Symbols: | elongation factor 1-alpha / EF-1-alpha...	3e-11	No similarity		Protein synthesis
ntb0677	139	AT5G60390.3 | Symbols: | elongation factor 1-alpha / EF-1-alpha...	2e-26	DBJ|BAA09709.1| elongation factor-1 alpha [Nicotiana tabacum]	2e-21	Protein synthesis
ntb0678	139	No similarity		No similarity		Protein synthesis
ntb0679	140	AT2G46540.1 | Symbols: | unknown protein | chr2:19110687-191116...	5e-19	No similarity		Unclassified protein
ntb0680	140	AT2G46540.1 | Symbols: | unknown protein | chr2:19110687-191116...	2e-20	GB|AAN77150.1| fiber protein Fb11 [Gossypium barbadense]	3e-22	Unclassified protein
ntb0681	140	AT2G46540.1 | Symbols: | unknown protein | chr2:19110687-191116...	9e-22	No similarity		Unclassified protein
ntb0682	141	AT5G56670.1 | Symbols: | 40S ribosomal protein S30 (RPS30C) | c...	1e-29	DBJ|BAH91917.1| Os02g0804150 [Oryza sativa Japonica Group]	3e-22	Protein synthesis
ntb0683	141	AT5G56670.1 | Symbols: | 40S ribosomal protein S30 (RPS30C) | c...	1e-29	DBJ|BAH91917.1| Os02g0804150 [Oryza sativa Japonica Group]	3e-22	Protein synthesis
ntb0684	141	AT5G56670.1 | Symbols: | 40S ribosomal protein S30 (RPS30C) | c...	9e-30	DBJ|BAH91917.1| Os02g0804150 [Oryza sativa Japonica Group]	3e-22	Protein synthesis
ntb0685	142	AT3G06700.3 | Symbols: | 60S ribosomal protein L29 (RPL29A) | c...	9e-22	REF|XP_002276776.1| PREDICTED: similar to 60S ribosomal prote...	1e-22	Protein synthesis
ntb0686	142	AT3G06700.3 | Symbols: | 60S ribosomal protein L29 (RPL29A) | c...	8e-22	REF|XP_002276776.1| PREDICTED: similar to 60S ribosomal prote...	9e-23	Protein synthesis
ntb0687	142	AT3G06700.3 | Symbols: | 60S ribosomal protein L29 (RPL29A) | c...	5e-23	REF|XP_002276776.1| PREDICTED: similar to 60S ribosomal prote...	2e-15	Protein synthesis
ntb0688	143	AT4G26230.1 | Symbols: | 60S ribosomal protein L31 (RPL31B) | c...	5e-31	SP|P46290.1|RL31_NICGU RecName: Full=60S ribosomal protein L3...	9e-20	Protein synthesis
ntb0689	143	AT5G56710.1 | Symbols: | 60S ribosomal protein L31 (RPL31C) | c...	2e-37	SP|P46290.1|RL31_NICGU RecName: Full=60S ribosomal protein L3...	8e-27	Protein synthesis
ntb0690	143	No similarity		No similarity		Protein synthesis
ntb0691	144	AT1G51650.1 | Symbols: | ATP synthase epsilon chain, mitochondr...	2e-31	REF|XP_002517228.1| ATP synthase epsilon chain, mitochondrial...	2e-31	Metabolism
ntb0692	144	AT1G51650.1 | Symbols: | ATP synthase epsilon chain, mitochondr...	5e-32	REF|XP_002517228.1| ATP synthase epsilon chain, mitochondrial...	5e-32	Metabolism
ntb0693	144	AT1G51650.1 | Symbols: | ATP synthase epsilon chain, mitochondr...	4e-32	REF|XP_002517228.1| ATP synthase epsilon chain, mitochondrial...	5e-32	Metabolism
ntb0694	145	AT4G31985.1 | Symbols: | 60S ribosomal protein L39 (RPL39C) | c...	1e-23	No similarity		Protein synthesis
ntb0695	145	AT4G31985.1 | Symbols: | 60S ribosomal protein L39 (RPL39C) | c...	1e-23	No similarity		Protein synthesis
ntb0696	145	AT4G31985.1 | Symbols: | 60S ribosomal protein L39 (RPL39C) | c...	1e-23	No similarity		Protein synthesis
ntb0697	146	No similarity		No similarity		No similarity
ntb0698	146	No similarity		No similarity		No similarity
ntb0699	146	No similarity		No similarity		No similarity
ntb0700	147	No similarity		No similarity		No similarity
ntb0701	147	No similarity		No similarity		No similarity
ntb0702	147	No similarity		No similarity		No similarity
ntb0703	148	AT1G19910.1 | Symbols: AVA-P2, AVA-2PE, ATVHA-C2 | AVA-P2; ATPas...	2e-85	REF|NP_564098.2| AVA-P2; ATPase/ proton-transporting ATPase, ...	2e-62	Metabolism
ntb0704	148	AT1G19910.1 | Symbols: AVA-P2, AVA-2PE, ATVHA-C2 | AVA-P2; ATPas...	7e-86	SP|Q40585.1|VATL_TOBAC RecName: Full=V-type proton ATPase 16 ...	1e-55	Metabolism
ntb0705	149	AT5G66460.1 | Symbols: | (1-4)-beta-mannan endohydrolase, putat...	1e-50	REF|XP_002281804.1| PREDICTED: hypothetical protein [Vitis vi...	1e-51	Metabolism
ntb0706	149	AT5G66460.1 | Symbols: | (1-4)-beta-mannan endohydrolase, putat...	9e-64	REF|XP_002281804.1| PREDICTED: hypothetical protein [Vitis vi...	2e-66	Metabolism
ntb0707	150	AT5G20500.1 | Symbols: | glutaredoxin, putative | chr5:6938652-...	1e-13	No similarity		Cellular transport
ntb0708	150	AT5G20500.1 | Symbols: | glutaredoxin, putative | chr5:6938652-...	7e-47	REF|NP_197550.1| glutaredoxin, putative [Arabidopsis thaliana...	8e-43	Cellular transport
ntb0709	151	AT3G58680.1 | Symbols: MBF1B, ATMBF1B | MBF1B (MULTIPROTEIN BRID...	2e-59	GB|AAF81108.1|AF232062_1 multiprotein bridging factor 1 [Sola...	7e-55	Transcription
ntb0710	151	AT3G58680.1 | Symbols: MBF1B, ATMBF1B | MBF1B (MULTIPROTEIN BRID...	2e-59	GB|AAF81108.1|AF232062_1 multiprotein bridging factor 1 [Sola...	7e-55	Transcription
ntb0711	152	AT1G30230.2 | Symbols: | elongation factor 1-beta / EF-1-beta |...	6e-72	GB|AAG49034.1|AF204787_1 ripening regulated protein DDTFR10 [...	4e-60	Protein synthesis
ntb0712	152	AT1G30230.2 | Symbols: | elongation factor 1-beta / EF-1-beta |...	6e-85	GB|AAG49034.1|AF204787_1 ripening regulated protein DDTFR10 [...	3e-59	Protein synthesis
ntb0713	153	AT3G05600.1 | Symbols: | epoxide hydrolase, putative | chr3:162...	1e-43	GB|ACE82566.1| epoxide hydrolase [Nicotiana benthamiana]	3e-15	Metabolism
ntb0714	153	AT3G05600.1 | Symbols: | epoxide hydrolase, putative | chr3:162...	3e-69	GB|ACE82566.1| epoxide hydrolase [Nicotiana benthamiana]	6e-43	Metabolism
ntb0715	154	AT1G09690.1 | Symbols: | 60S ribosomal protein L21 (RPL21C) | c...	4e-76	GB|ABA40469.1| 60S ribosomal protein L21-like protein [Solanu...	1e-60	Protein synthesis
ntb0716	154	AT1G57860.1 | Symbols: | 60S ribosomal protein L21 | chr1:21430...	8e-80	GB|ABA40469.1| 60S ribosomal protein L21-like protein [Solanu...	4e-61	Protein synthesis
ntb0717	155	AT3G05500.1 | Symbols: | rubber elongation factor (REF) family ...	3e-58	GB|ABP35522.1| stress related protein [Ipomoea batatas]	8e-59	Unclassified protein
ntb0718	155	AT3G05500.1 | Symbols: | rubber elongation factor (REF) family ...	3e-58	GB|ABP35522.1| stress related protein [Ipomoea batatas]	2e-59	Unclassified protein
ntb0719	156	AT1G07890.8 | Symbols: APX1, CS1 | APX1 (ascorbate peroxidase 1)...	2e-50	GB|AAA86689.1| ascorbate peroxidase [Nicotiana tabacum]	3e-43	Metabolism
ntb0720	156	AT1G07890.8 | Symbols: APX1, CS1 | APX1 (ascorbate peroxidase 1)...	3e-82	GB|AAA86689.1| ascorbate peroxidase [Nicotiana tabacum]	2e-80	Metabolism
ntb0721	157	AT3G24830.1 | Symbols: | 60S ribosomal protein L13A (RPL13aB) |...	3e-43	GB|AAR89618.1| 60S ribosomal protein L13a [Capsicum annuum]	2e-42	Protein synthesis
ntb0722	157	AT5G48760.2 | Symbols: | 60S ribosomal protein L13A (RPL13aD) |...	1e-104	GB|ABA46790.1| 60S ribosomal protein L13a-like protein [Solan...	7e-65	Protein synthesis
ntb0723	158	No similarity		REF|XP_002284032.1| PREDICTED: hypothetical protein [Vitis vi...	6e-21	Unclassified protein
ntb0724	158	No similarity		REF|XP_002284032.1| PREDICTED: hypothetical protein [Vitis vi...	6e-21	Unclassified protein
ntb0725	159	AT1G13440.1 | Symbols: GAPC-2, GAPC2 | GAPC2 (GLYCERALDEHYDE-3-P...	8e-96	GB|ABV02033.1| glyceraldehyde 3-phosphate dehydrogenase [Nico...	2e-91	Metabolism
ntb0726	159	AT1G13440.1 | Symbols: GAPC-2, GAPC2 | GAPC2 (GLYCERALDEHYDE-3-P...	1e-101	GB|ABV02033.1| glyceraldehyde 3-phosphate dehydrogenase [Nico...	5e-97	Metabolism
ntb0727	160	AT5G19510.1 | Symbols: | elongation factor 1B alpha-subunit 2 (...	6e-68	GB|AAT40505.1| Elongation factor 1-beta' , putative [Solanum ...	4e-53	Protein synthesis
ntb0728	160	AT5G12110.1 | Symbols: | elongation factor 1B alpha-subunit 1 (...	2e-75	GB|ABA40427.1| unknown [Solanum tuberosum] >gb|ABA81875.1| pu...	5e-62	Protein synthesis
ntb0729	161	AT1G10370.1 | Symbols: GST30, ATGSTU17, GST30B, ERD9 | ERD9 (EAR...	3e-64	REF|XP_002273830.1| PREDICTED: hypothetical protein isoform 1...	5e-61	Metabolism
ntb0730	161	AT1G10370.1 | Symbols: GST30, ATGSTU17, GST30B, ERD9 | ERD9 (EAR...	7e-66	EMB|CBI32040.1| unnamed protein product [Vitis vinifera]	6e-62	Metabolism
ntb0731	162	AT4G00100.1 | Symbols: ATRPS13A, RPS13, PFL2 | ATRPS13A (ARABIDO...	1e-76	GB|ABB86273.1| cytoplasmic ribosomal protein S13-like [Solanu...	2e-60	Cell cycle and DNA processing
ntb0732	162	AT4G00100.1 | Symbols: ATRPS13A, RPS13, PFL2 | ATRPS13A (ARABIDO...	4e-77	GB|ABB86273.1| cytoplasmic ribosomal protein S13-like [Solanu...	6e-61	Cell cycle and DNA processing
ntb0733	163	AT4G27500.1 | Symbols: PPI1 | PPI1 (PROTON PUMP INTERACTOR 1); p...	1e-26	REF|XP_002316898.1| predicted protein [Populus trichocarpa] >...	7e-33	Unclassified protein
ntb0734	163	AT4G27500.1 | Symbols: PPI1 | PPI1 (PROTON PUMP INTERACTOR 1); p...	1e-26	REF|XP_002316898.1| predicted protein [Populus trichocarpa] >...	3e-33	Unclassified protein
ntb0735	164	AT5G10980.1 | Symbols: | histone H3 | chr5:3472591-3473349 REVERSE	2e-19	GB|ACG25088.1| histone H3 [Zea mays]	2e-18	Unclassified protein
ntb0736	164	AT5G65360.1 | Symbols: | histone H3 | chr5:26120099-26120509 RE...	5e-71	REF|XP_001072050.1| PREDICTED: similar to H3 histone, family ...	3e-59	Unclassified protein
ntb0737	165	AT4G40030.2 | Symbols: | histone H3.2 | chr4:18555840-18556827 ...	8e-72	EMB|CBI23573.1| unnamed protein product [Vitis vinifera]	4e-70	Unclassified protein
ntb0738	165	AT4G40030.2 | Symbols: | histone H3.2 | chr4:18555840-18556827 ...	8e-72	EMB|CBI23573.1| unnamed protein product [Vitis vinifera]	4e-70	Unclassified protein
ntb0739	166	AT1G27530.1 | Symbols: | FUNCTIONS IN: molecular_function unkno...	1e-96	REF|XP_002301104.1| predicted protein [Populus trichocarpa] >...	1e-54	Unclassified protein
ntb0740	166	AT1G27530.1 | Symbols: | FUNCTIONS IN: molecular_function unkno...	3e-97	REF|XP_002301104.1| predicted protein [Populus trichocarpa] >...	6e-43	Unclassified protein
ntb0741	167	No similarity		No similarity		No similarity
ntb0742	167	No similarity		No similarity		No similarity
ntb0743	168	AT2G24950.1 | Symbols: | unknown protein | chr2:10613105-106155...	3e-27	EMB|CAN80518.1| hypothetical protein [Vitis vinifera]	5e-24	Unclassified protein
ntb0744	168	AT2G24950.1 | Symbols: | unknown protein | chr2:10613105-106155...	3e-27	EMB|CAN80518.1| hypothetical protein [Vitis vinifera]	2e-24	Unclassified protein
ntb0745	169	AT3G18130.1 | Symbols: RACK1C_AT | RACK1C_AT (RECEPTOR FOR ACTIV...	4e-71	EMB|CAA96528.1| G protein beta-subunit-like protein [Nicotian...	1e-98	Unclassified protein
ntb0746	169	AT1G18080.1 | Symbols: ATARCA, RACK1A_AT | ATARCA; nucleotide bi...	3e-72	EMB|CAA96528.1| G protein beta-subunit-like protein [Nicotian...	4e-100	Unclassified protein
ntb0747	170	AT5G60670.1 | Symbols: | 60S ribosomal protein L12 (RPL12C) | c...	3e-50	REF|XP_002281255.1| PREDICTED: hypothetical protein [Vitis vi...	8e-43	Protein synthesis
ntb0748	170	AT5G60670.1 | Symbols: | 60S ribosomal protein L12 (RPL12C) | c...	6e-80	REF|XP_002530279.1| 60S ribosomal protein L12, putative [Rici...	7e-84	Protein synthesis
ntb0749	171	AT3G05600.1 | Symbols: | epoxide hydrolase, putative | chr3:162...	3e-45	GB|ACE82566.1| epoxide hydrolase [Nicotiana benthamiana]	3e-49	Metabolism
ntb0750	171	AT3G05600.1 | Symbols: | epoxide hydrolase, putative | chr3:162...	3e-67	GB|ACE82566.1| epoxide hydrolase [Nicotiana benthamiana]	2e-106	Metabolism
ntb0751	172	AT1G07790.1 | Symbols: HTB1 | HTB1; DNA binding | chr1:2413049-2...	8e-34	REF|NP_195877.1| histone H2B, putative [Arabidopsis thaliana]...	1e-36	Unclassified protein
ntb0752	172	AT5G59910.1 | Symbols: HTB4 | HTB4; DNA binding | chr5:24127206-...	3e-63	EMB|CBI16180.1| unnamed protein product [Vitis vinifera]	4e-43	Unclassified protein
ntb0753	173	AT5G64400.1 | Symbols: | FUNCTIONS IN: molecular_function unkno...	3e-49	REF|XP_002532758.1| conserved hypothetical protein [Ricinus c...	4e-37	Unclassified protein
ntb0754	173	AT5G64400.1 | Symbols: | FUNCTIONS IN: molecular_function unkno...	2e-49	REF|XP_002532758.1| conserved hypothetical protein [Ricinus c...	1e-36	Unclassified protein
ntb0755	174	AT5G43070.1 | Symbols: WPP1 | WPP1 (WPP domain protein 1) | chr5...	6e-35	SP|Q9M7N6.1|MAF1_SOLLC RecName: Full=MFP1 attachment factor 1...	2e-52	Unclassified protein
ntb0756	174	AT5G43070.1 | Symbols: WPP1 | WPP1 (WPP domain protein 1) | chr5...	3e-35	SP|Q9M7N6.1|MAF1_SOLLC RecName: Full=MFP1 attachment factor 1...	2e-52	Unclassified protein
ntb0757	175	AT1G02780.1 | Symbols: emb2386 | emb2386 (embryo defective 2386)...	2e-46	GB|AAR83877.1| 60S ribosomal protein L19 [Capsicum annuum]	3e-48	Protein synthesis
ntb0758	175	AT3G16780.1 | Symbols: | 60S ribosomal protein L19 (RPL19B) | c...	2e-95	GB|ABC01909.1| 60S ribosomal protein L19-like protein [Solanu...	2e-90	Protein synthesis
ntb0759	176	AT5G22000.3 | Symbols: RHF2A | RHF2A (RING-H2 GROUP F2A); protei...	2e-30	GB|ACM47318.1| putative zinc ion binding protein [Capsicum an...	2e-64	Unclassified protein
ntb0760	176	AT5G22000.3 | Symbols: RHF2A | RHF2A (RING-H2 GROUP F2A); protei...	2e-30	GB|ACM47318.1| putative zinc ion binding protein [Capsicum an...	2e-64	Unclassified protein
ntb0761	177	AT5G02560.1 | Symbols: HTA12 | HTA12; DNA binding | chr5:575437-...	1e-56	DBJ|BAA85117.1| histone H2A-like protein [Solanum melongena]	6e-49	Unclassified protein
ntb0762	177	AT5G02560.1 | Symbols: HTA12 | HTA12; DNA binding | chr5:575437-...	5e-64	DBJ|BAA85117.1| histone H2A-like protein [Solanum melongena]	5e-49	Unclassified protein
ntb0763	178	AT2G47110.1 | Symbols: UBQ6 | UBQ6; protein binding | chr2:19344...	8e-72	REF|XP_002525394.1| ubiquitin, putative [Ricinus communis] >e...	1e-59	Protein fate
ntb0764	178	AT2G47110.1 | Symbols: UBQ6 | UBQ6; protein binding | chr2:19344...	1e-72	REF|XP_002525394.1| ubiquitin, putative [Ricinus communis] >e...	3e-59	Protein fate
ntb0765	179	AT1G79870.1 | Symbols: | oxidoreductase family protein | chr1:3...	1e-85	REF|XP_002284500.1| PREDICTED: hypothetical protein [Vitis vi...	2e-81	Metabolism
ntb0766	179	AT1G79870.1 | Symbols: | oxidoreductase family protein | chr1:3...	5e-87	REF|XP_002284500.1| PREDICTED: hypothetical protein [Vitis vi...	2e-83	Metabolism
ntb0767	180	AT1G26355.1 | Symbols: SP1L1 | SP1L1 (SPIRAL1-LIKE1) | chr1:9117...	1e-37	EMB|CBI15321.1| unnamed protein product [Vitis vinifera]	1e-28	Unclassified protein
ntb0768	180	AT1G26355.1 | Symbols: SP1L1 | SP1L1 (SPIRAL1-LIKE1) | chr1:9117...	9e-38	EMB|CBI15321.1| unnamed protein product [Vitis vinifera]	1e-28	Unclassified protein
ntb0769	181	AT2G40010.1 | Symbols: | 60S acidic ribosomal protein P0 (RPP0A...	4e-29	GB|ABB29933.1| P0 ribosomal protein-like [Solanum tuberosum] ...	1e-61	Protein synthesis
ntb0770	181	AT3G09200.1 | Symbols: | 60S acidic ribosomal protein P0 (RPP0B...	6e-52	GB|ABB29933.1| P0 ribosomal protein-like [Solanum tuberosum] ...	1e-54	Protein synthesis
ntb0771	182	AT4G40030.2 | Symbols: | histone H3.2 | chr4:18555840-18556827 ...	4e-71	REF|NP_001078516.1| histone H3.2 [Arabidopsis thaliana]	6e-69	Unclassified protein
ntb0772	182	AT4G40030.2 | Symbols: | histone H3.2 | chr4:18555840-18556827 ...	4e-71	REF|NP_001078516.1| histone H3.2 [Arabidopsis thaliana]	6e-69	Unclassified protein
ntb0773	183	AT4G15000.1 | Symbols: | 60S ribosomal protein L27 (RPL27C) | c...	4e-61	REF|XP_002267478.1| PREDICTED: hypothetical protein [Vitis vi...	2e-49	Protein synthesis
ntb0774	183	AT4G15000.1 | Symbols: | 60S ribosomal protein L27 (RPL27C) | c...	1e-61	REF|XP_002267478.1| PREDICTED: hypothetical protein [Vitis vi...	5e-50	Protein synthesis
ntb0775	184	AT2G41420.1 | Symbols: | proline-rich family protein | chr2:172...	8e-37	No similarity		Cellular communication
ntb0776	184	AT2G41420.1 | Symbols: | proline-rich family protein | chr2:172...	7e-41	No similarity		Cellular communication
ntb0777	185	AT3G22400.1 | Symbols: LOX5 | LOX5; electron carrier/ iron ion b...	1e-90	GB|AAB67865.1| lipoxygenase [Solanum tuberosum]	1e-87	Metabolism
ntb0778	185	AT3G22400.1 | Symbols: LOX5 | LOX5; electron carrier/ iron ion b...	5e-94	GB|AAB67865.1| lipoxygenase [Solanum tuberosum]	2e-102	Metabolism
ntb0779	186	AT5G61170.1 | Symbols: | 40S ribosomal protein S19 (RPS19C) | c...	4e-68	GB|ABB87116.1| 40S ribosomal protein S19-like [Solanum tubero...	4e-61	Protein synthesis
ntb0780	186	AT5G61170.1 | Symbols: | 40S ribosomal protein S19 (RPS19C) | c...	4e-68	GB|ABB87116.1| 40S ribosomal protein S19-like [Solanum tubero...	3e-61	Protein synthesis
ntb0781	187	AT1G51410.1 | Symbols: | cinnamyl-alcohol dehydrogenase, putati...	1e-81	GB|AAX15955.1| cinnamyl alcohol dehydrogenase 1 [Nicotiana ta...	3e-95	Metabolism
ntb0782	187	AT1G51410.1 | Symbols: | cinnamyl-alcohol dehydrogenase, putati...	5e-87	GB|AAX15955.1| cinnamyl alcohol dehydrogenase 1 [Nicotiana ta...	4e-102	Metabolism
ntb0783	188	AT3G22400.1 | Symbols: LOX5 | LOX5; electron carrier/ iron ion b...	3e-55	GB|AAB67865.1| lipoxygenase [Solanum tuberosum]	2e-51	Metabolism
ntb0784	188	No similarity		EMB|CAA58859.1| lipoxygenase [Nicotiana tabacum]	2e-13	Metabolism
ntb0785	189	AT2G38720.1 | Symbols: MAP65-5 | MAP65-5 (MICROTUBULE-ASSOCIATED...	1e-30	EMB|CBI35061.1| unnamed protein product [Vitis vinifera]	2e-35	Unclassified protein
ntb0786	189	AT2G38720.1 | Symbols: MAP65-5 | MAP65-5 (MICROTUBULE-ASSOCIATED...	1e-30	EMB|CBI35061.1| unnamed protein product [Vitis vinifera]	2e-35	Unclassified protein
ntb0787	190	No similarity		No similarity		No similarity
ntb0788	190	No similarity		No similarity		No similarity
ntb0789	191	AT1G18080.1 | Symbols: ATARCA, RACK1A_AT | ATARCA; nucleotide bi...	5e-90	SP|P93340.1|GBLP_NICPL RecName: Full=Guanine nucleotide-bindi...	1e-97	Unclassified protein
ntb0790	191	AT1G18080.1 | Symbols: ATARCA, RACK1A_AT | ATARCA; nucleotide bi...	5e-90	SP|P93340.1|GBLP_NICPL RecName: Full=Guanine nucleotide-bindi...	1e-97	Unclassified protein
ntb0791	192	AT5G14100.1 | Symbols: ATNAP14, NAP14 | ATNAP14; transporter | c...	3e-24	REF|XP_002328881.1| predicted protein [Populus trichocarpa] >...	2e-15	Cellular transport
ntb0792	192	AT5G14100.1 | Symbols: ATNAP14, NAP14 | ATNAP14; transporter | c...	5e-26	REF|XP_002274500.1| PREDICTED: hypothetical protein [Vitis vi...	7e-27	Cellular transport
ntb0793	193	AT5G64360.4 | Symbols: | DNAJ heat shock N-terminal domain-cont...	1e-25	EMB|CBI34004.1| unnamed protein product [Vitis vinifera]	1e-28	Protein fate
ntb0794	193	AT5G64360.4 | Symbols: | DNAJ heat shock N-terminal domain-cont...	9e-26	EMB|CBI34004.1| unnamed protein product [Vitis vinifera]	5e-29	Protein fate
ntb0795	194	AT1G44770.1 | Symbols: | unknown protein | chr1:16907834-169094...	4e-15	REF|XP_002513794.1| conserved hypothetical protein [Ricinus c...	1e-14	Unclassified protein
ntb0796	194	AT1G44770.1 | Symbols: | unknown protein | chr1:16907834-169094...	1e-50	REF|XP_002513794.1| conserved hypothetical protein [Ricinus c...	8e-45	Unclassified protein
ntb0797	195	AT4G27090.1 | Symbols: | 60S ribosomal protein L14 (RPL14B) | c...	2e-51	GB|ABA40467.1| glycoprotein-like protein [Solanum tuberosum]	2e-41	Protein synthesis
ntb0798	195	AT4G27090.1 | Symbols: | 60S ribosomal protein L14 (RPL14B) | c...	1e-56	GB|ABA40467.1| glycoprotein-like protein [Solanum tuberosum]	2e-52	Protein synthesis
ntb0799	196	AT1G51060.1 | Symbols: HTA10 | HTA10; DNA binding | chr1:1892694...	1e-53	GB|ADC42106.1| H2A [Cloning vector pENTR/Zeo-H2A]	2e-33	Unclassified protein
ntb0800	196	AT1G51060.1 | Symbols: HTA10 | HTA10; DNA binding | chr1:1892694...	3e-64	GB|ADC42106.1| H2A [Cloning vector pENTR/Zeo-H2A]	6e-32	Unclassified protein
ntb0801	197	AT1G07790.1 | Symbols: HTB1 | HTB1; DNA binding | chr1:2413049-2...	1e-33	EMB|CBI16180.1| unnamed protein product [Vitis vinifera]	1e-31	Unclassified protein
ntb0802	197	AT5G59910.1 | Symbols: HTB4 | HTB4; DNA binding | chr5:24127206-...	2e-64	EMB|CBI16180.1| unnamed protein product [Vitis vinifera]	1e-42	Unclassified protein
ntb0803	198	AT3G56340.1 | Symbols: | 40S ribosomal protein S26 (RPS26C) | c...	1e-56	EMB|CBI25376.1| unnamed protein product [Vitis vinifera]	4e-30	Protein synthesis
ntb0804	198	AT3G56340.1 | Symbols: | 40S ribosomal protein S26 (RPS26C) | c...	1e-56	EMB|CBI25376.1| unnamed protein product [Vitis vinifera]	4e-30	Protein synthesis
ntb0805	199	AT5G43850.1 | Symbols: ATARD4, ARD4 | ARD4; acireductone dioxyge...	7e-84	REF|XP_002283323.1| PREDICTED: hypothetical protein [Vitis vi...	5e-34	Unclassified protein
ntb0806	199	AT5G43850.1 | Symbols: ATARD4, ARD4 | ARD4; acireductone dioxyge...	1e-86	EMB|CBI26308.1| unnamed protein product [Vitis vinifera]	2e-36	Unclassified protein
ntb0807	200	AT1G09920.1 | Symbols: | TRAF-type zinc finger-related | chr1:3...	1e-58	REF|XP_002301111.1| predicted protein [Populus trichocarpa] >...	6e-58	Unclassified protein
ntb0808	200	AT1G09920.1 | Symbols: | TRAF-type zinc finger-related | chr1:3...	1e-58	REF|XP_002301111.1| predicted protein [Populus trichocarpa] >...	6e-58	Unclassified protein
ntb0809	201	AT5G59970.1 | Symbols: | histone H4 | chr5:24146352-24146663 RE...	9e-14	No similarity		Unclassified protein
ntb0810	201	AT5G59970.1 | Symbols: | histone H4 | chr5:24146352-24146663 RE...	1e-53	GB|ACX50406.1| histone H4 [Eriobotrya japonica]	2e-38	Unclassified protein
ntb0811	202	No similarity		GB|ABA91274.1| hypothetical protein LOC_Os11g03340 [Oryza sat...	3e-24	Unclassified protein
ntb0812	202	No similarity		GB|ABA91274.1| hypothetical protein LOC_Os11g03340 [Oryza sat...	1e-26	Unclassified protein
ntb0813	203	AT5G28060.1 | Symbols: | 40S ribosomal protein S24 (RPS24B) | c...	1e-22	REF|XP_002278581.1| PREDICTED: hypothetical protein [Vitis vi...	2e-14	Protein synthesis
ntb0814	203	AT3G04920.1 | Symbols: | 40S ribosomal protein S24 (RPS24A) | c...	3e-66	PRF||1909359A ribosomal protein S19	4e-59	Protein synthesis
ntb0815	204	AT5G27670.1 | Symbols: HTA7 | HTA7 (HISTONE H2A 7); DNA binding ...	5e-61	DBJ|BAC53941.1| H2A histone [Nicotiana tabacum]	4e-39	Unclassified protein
ntb0816	204	AT5G27670.1 | Symbols: HTA7 | HTA7 (HISTONE H2A 7); DNA binding ...	1e-61	DBJ|BAC53941.1| H2A histone [Nicotiana tabacum]	4e-38	Unclassified protein
ntb0817	205	AT5G56030.1 | Symbols: HSP81-2, ERD8, HSP90.2 | HSP81-2 (HEAT SH...	7e-94	GB|AAR12194.1| molecular chaperone Hsp90-2 [Nicotiana bentham...	8e-95	Protein fate
ntb0818	205	AT5G56030.1 | Symbols: HSP81-2, ERD8, HSP90.2 | HSP81-2 (HEAT SH...	4e-94	GB|AAR12194.1| molecular chaperone Hsp90-2 [Nicotiana bentham...	4e-95	Protein fate
ntb0819	206	AT3G11780.1 | Symbols: | MD-2-related lipid recognition domain-...	1e-38	EMB|CAH69231.1| putative ML domain protein [Nicotiana glauca]	1e-71	Unclassified protein
ntb0820	206	No similarity		No similarity		Unclassified protein
ntb0821	207	AT5G55190.1 | Symbols: RAN3, ATRAN3 | RAN3 (RAN GTPASE 3); GTP b...	7e-21	No similarity		Metabolism
ntb0822	207	AT5G55190.1 | Symbols: RAN3, ATRAN3 | RAN3 (RAN GTPASE 3); GTP b...	3e-60	EMB|CBI36254.1| unnamed protein product [Vitis vinifera]	8e-45	Metabolism
ntb0823	208	AT5G03240.3 | Symbols: UBQ3 | UBQ3 (POLYUBIQUITIN 3); protein bi...	3e-89	EMB|CBI22354.1| unnamed protein product [Vitis vinifera]	6e-87	Protein fate
ntb0824	208	AT5G03240.3 | Symbols: UBQ3 | UBQ3 (POLYUBIQUITIN 3); protein bi...	7e-94	EMB|CBI22354.1| unnamed protein product [Vitis vinifera]	1e-91	Protein fate
ntb0825	209	AT4G37110.1 | Symbols: | protein binding / zinc ion binding | c...	8e-67	REF|XP_002313831.1| predicted protein [Populus trichocarpa] >...	2e-51	Unclassified protein
ntb0826	209	AT4G37110.1 | Symbols: | protein binding / zinc ion binding | c...	7e-67	REF|XP_002313831.1| predicted protein [Populus trichocarpa] >...	2e-51	Unclassified protein
ntb0827	210	AT3G18380.1 | Symbols: | sequence-specific DNA binding / transc...	4e-46	EMB|CBI20567.1| unnamed protein product [Vitis vinifera]	2e-46	Cell cycle and DNA processing
ntb0828	210	AT3G18380.1 | Symbols: | sequence-specific DNA binding / transc...	7e-47	EMB|CBI20567.1| unnamed protein product [Vitis vinifera]	3e-52	Cell cycle and DNA processing
ntb0829	211	AT5G01650.1 | Symbols: | macrophage migration inhibitory factor...	7e-55	GB|ACF06473.1| light-inducible protein ATLS1 [Elaeis guineensis]	2e-36	Unclassified protein
ntb0830	211	AT5G01650.1 | Symbols: | macrophage migration inhibitory factor...	7e-55	GB|ACF06473.1| light-inducible protein ATLS1 [Elaeis guineensis]	2e-36	Unclassified protein
ntb0831	212	AT1G07890.8 | Symbols: APX1, CS1 | APX1 (ascorbate peroxidase 1)...	3e-58	DBJ|BAA12918.1| cytosolic ascorbate peroxidase [Nicotiana tab...	7e-73	Metabolism
ntb0832	212	AT1G07890.8 | Symbols: APX1, CS1 | APX1 (ascorbate peroxidase 1)...	1e-86	DBJ|BAA12918.1| cytosolic ascorbate peroxidase [Nicotiana tab...	1e-70	Metabolism
ntb0833	213	No similarity		No similarity		No similarity
ntb0834	213	No similarity		No similarity		No similarity
ntb0835	214	AT2G28900.1 | Symbols: OEP16, ATOEP16-L, ATOEP16-1 | ATOEP16-1 (...	7e-47	EMB|CAA63967.1| pom14 [Solanum tuberosum]	2e-59	Protein fate
ntb0836	214	AT2G28900.1 | Symbols: OEP16, ATOEP16-L, ATOEP16-1 | ATOEP16-1 (...	7e-47	EMB|CAA63967.1| pom14 [Solanum tuberosum]	2e-59	Protein fate
ntb0837	215	AT2G32060.2 | Symbols: | 40S ribosomal protein S12 (RPS12C) | c...	5e-36	REF|XP_002521598.1| 40S ribosomal protein S12, putative [Rici...	6e-43	Protein synthesis
ntb0838	215	AT2G32060.2 | Symbols: | 40S ribosomal protein S12 (RPS12C) | c...	6e-54	EMB|CBI38929.1| unnamed protein product [Vitis vinifera]	9e-52	Protein synthesis
ntb0839	216	AT2G18110.1 | Symbols: | elongation factor 1-beta, putative / E...	5e-27	GB|ABB29924.1| ripening regulated protein DDTFR10-like [Solan...	4e-22	Protein synthesis
ntb0840	216	AT2G18110.1 | Symbols: | elongation factor 1-beta, putative / E...	9e-60	GB|ABB29924.1| ripening regulated protein DDTFR10-like [Solan...	3e-32	Protein synthesis
ntb0841	217	No similarity		REF|XP_002330403.1| predicted protein [Populus trichocarpa] >...	1e-23	Unclassified protein
ntb0842	217	No similarity		No similarity		Unclassified protein
ntb0843	218	AT1G23290.1 | Symbols: RPL27A, RPL27AB | RPL27AB; structural con...	9e-64	GB|ABA40430.1| ribosomal protein L27a-like protein [Solanum t...	4e-72	Protein synthesis
ntb0844	218	AT1G70600.1 | Symbols: | structural constituent of ribosome | c...	9e-71	GB|ABA40430.1| ribosomal protein L27a-like protein [Solanum t...	4e-79	Protein synthesis
ntb0845	219	No similarity		No similarity		No similarity
ntb0846	219	No similarity		No similarity		No similarity
ntb0847	220	AT1G51200.2 | Symbols: | zinc finger (AN1-like) family protein ...	8e-46	GB|ACM68441.1| stress-associated protein 4 [Solanum lycopersi...	7e-21	Unclassified protein
ntb0848	220	AT1G51200.2 | Symbols: | zinc finger (AN1-like) family protein ...	9e-47	GB|ACM68441.1| stress-associated protein 4 [Solanum lycopersi...	1e-25	Unclassified protein
ntb0849	221	AT4G34700.1 | Symbols: | complex 1 family protein / LVR family ...	4e-39	REF|XP_002313757.1| predicted protein [Populus trichocarpa] >...	8e-41	Unclassified protein
ntb0850	221	AT4G34700.1 | Symbols: | complex 1 family protein / LVR family ...	4e-49	REF|XP_002313757.1| predicted protein [Populus trichocarpa] >...	6e-50	Unclassified protein
ntb0851	222	AT3G46030.1 | Symbols: HTB11 | HTB11; DNA binding | chr3:1691361...	9e-68	EMB|CBI16180.1| unnamed protein product [Vitis vinifera]	3e-42	Unclassified protein
ntb0852	222	AT3G46030.1 | Symbols: HTB11 | HTB11; DNA binding | chr3:1691361...	2e-68	EMB|CBI16180.1| unnamed protein product [Vitis vinifera]	9e-43	Unclassified protein
ntb0853	223	No similarity		No similarity		No similarity
ntb0854	223	No similarity		No similarity		No similarity
ntb0855	224	AT4G28190.1 | Symbols: ULT1, ULT | ULT1 (ULTRAPETALA1); DNA bind...	9e-99	REF|XP_002319917.1| predicted protein [Populus trichocarpa] >...	5e-75	Unclassified protein
ntb0856	224	AT4G28190.1 | Symbols: ULT1, ULT | ULT1 (ULTRAPETALA1); DNA bind...	1e-101	REF|XP_002319917.1| predicted protein [Populus trichocarpa] >...	1e-76	Unclassified protein
ntb0857	225	AT1G74270.1 | Symbols: | 60S ribosomal protein L35a (RPL35aC) |...	4e-56	REF|NP_177567.1| 60S ribosomal protein L35a (RPL35aC) [Arabid...	1e-21	Protein synthesis
ntb0858	225	AT1G74270.1 | Symbols: | 60S ribosomal protein L35a (RPL35aC) |...	2e-56	GB|ACJ02349.1| 60S ribosomal protein L35a [Vernicia fordii]	8e-21	Protein synthesis
ntb0859	226	AT4G26810.2 | Symbols: | SWIB complex BAF60b domain-containing ...	2e-42	GB|ABE11612.1| SWIb domain-containing protein [Solanum chacoe...	3e-50	Unclassified protein
ntb0860	226	AT4G26810.2 | Symbols: | SWIB complex BAF60b domain-containing ...	2e-42	GB|ABE11612.1| SWIb domain-containing protein [Solanum chacoe...	3e-50	Unclassified protein
ntb0861	227	AT5G52650.1 | Symbols: | 40S ribosomal protein S10 (RPS10C) | c...	4e-78	GB|ABB55398.1| 40S ribosomal protein S10-like [Solanum tubero...	2e-55	Protein synthesis
ntb0862	227	AT4G25740.1 | Symbols: | 40S ribosomal protein S10 (RPS10A) | c...	3e-86	GB|ABB55398.1| 40S ribosomal protein S10-like [Solanum tubero...	7e-51	Protein synthesis
ntb0863	228	AT1G26910.1 | Symbols: | 60S ribosomal protein L10 (RPL10B) | c...	4e-85	SP|P93847.1|RL10_SOLME RecName: Full=60S ribosomal protein L1...	1e-69	Protein synthesis
ntb0864	228	AT1G26910.1 | Symbols: | 60S ribosomal protein L10 (RPL10B) | c...	4e-87	SP|P93847.1|RL10_SOLME RecName: Full=60S ribosomal protein L1...	3e-86	Protein synthesis
ntb0865	229	AT3G17940.1 | Symbols: | aldose 1-epimerase family protein | ch...	7e-33	REF|XP_002317867.1| predicted protein [Populus trichocarpa] >...	4e-48	Metabolism
ntb0866	229	AT3G17940.1 | Symbols: | aldose 1-epimerase family protein | ch...	4e-46	REF|XP_002317867.1| predicted protein [Populus trichocarpa] >...	1e-17	Metabolism
ntb0867	230	No similarity		No similarity		No similarity
ntb0868	230	No similarity		No similarity		No similarity
ntb0869	231	AT5G25080.1 | Symbols: | FUNCTIONS IN: molecular_function unkno...	1e-36	REF|XP_002285540.1| PREDICTED: hypothetical protein [Vitis vi...	8e-37	Unclassified protein
ntb0870	231	AT5G25080.1 | Symbols: | FUNCTIONS IN: molecular_function unkno...	4e-43	REF|XP_002285540.1| PREDICTED: hypothetical protein [Vitis vi...	3e-48	Unclassified protein
ntb0871	232	AT4G30010.1 | Symbols: | unknown protein | chr4:14672947-146732...	7e-28	REF|XP_002268964.1| PREDICTED: hypothetical protein [Vitis vi...	5e-34	Unclassified protein
ntb0872	232	AT4G30010.1 | Symbols: | unknown protein | chr4:14672947-146732...	5e-28	REF|XP_002268964.1| PREDICTED: hypothetical protein [Vitis vi...	2e-16	Unclassified protein
ntb0873	233	AT3G12410.1 | Symbols: | 3'-5' exonuclease/ nucleic acid bindin...	3e-15	REF|XP_002277523.1| PREDICTED: hypothetical protein [Vitis vi...	8e-44	Unclassified protein
ntb0874	233	AT5G48350.1 | Symbols: | nucleic acid binding | chr5:19593566-1...	2e-18	REF|XP_002277523.1| PREDICTED: hypothetical protein [Vitis vi...	5e-46	Unclassified protein
ntb0875	234	AT3G04120.1 | Symbols: GAPC, GAPC-1, GAPC1 | GAPC1 (GLYCERALDEHY...	3e-64	GB|ABV02033.1| glyceraldehyde 3-phosphate dehydrogenase [Nico...	2e-46	Metabolism
ntb0876	234	AT3G04120.1 | Symbols: GAPC, GAPC-1, GAPC1 | GAPC1 (GLYCERALDEHY...	2e-64	GB|ABV02033.1| glyceraldehyde 3-phosphate dehydrogenase [Nico...	4e-69	Metabolism
ntb0877	235	AT1G24510.2 | Symbols: | T-complex protein 1 epsilon subunit, p...	1e-101	GB|AAD11431.1| T-complex protein 1 epsilon subunit [Mesembrya...	7e-68	Protein fate
ntb0878	235	AT1G24510.2 | Symbols: | T-complex protein 1 epsilon subunit, p...	1e-108	PRF||2206327A T complex protein	5e-72	Protein fate
ntb0879	236	AT1G07890.8 | Symbols: APX1, CS1 | APX1 (ascorbate peroxidase 1)...	3e-45	DBJ|BAA12918.1| cytosolic ascorbate peroxidase [Nicotiana tab...	2e-38	Metabolism
ntb0880	236	AT1G07890.8 | Symbols: APX1, CS1 | APX1 (ascorbate peroxidase 1)...	2e-71	DBJ|BAA12918.1| cytosolic ascorbate peroxidase [Nicotiana tab...	1e-67	Metabolism
ntb0881	237	AT1G07790.1 | Symbols: HTB1 | HTB1; DNA binding | chr1:2413049-2...	1e-47	REF|XP_002315342.1| histone H2 [Populus trichocarpa] >gb|EEF0...	5e-46	Unclassified protein
ntb0882	237	AT3G46030.1 | Symbols: HTB11 | HTB11; DNA binding | chr3:1691361...	2e-67	EMB|CBI16180.1| unnamed protein product [Vitis vinifera]	7e-42	Unclassified protein
ntb0883	238	AT3G07568.1 | Symbols: | unknown protein | chr3:2416494-2417752...	4e-13	EMB|CBI17690.1| unnamed protein product [Vitis vinifera]	4e-11	Unclassified protein
ntb0884	238	AT3G07568.1 | Symbols: | unknown protein | chr3:2416494-2417752...	3e-13	EMB|CBI17690.1| unnamed protein product [Vitis vinifera]	4e-11	Unclassified protein
ntb0885	239	No similarity		No similarity		No similarity
ntb0886	239	No similarity		No similarity		No similarity
ntb0887	240	AT4G23430.2 | Symbols: | short-chain dehydrogenase/reductase (S...	1e-79	REF|XP_002513680.1| short-chain dehydrogenase, putative [Rici...	1e-74	Unclassified protein
ntb0888	240	AT4G23430.2 | Symbols: | short-chain dehydrogenase/reductase (S...	1e-81	REF|XP_002513680.1| short-chain dehydrogenase, putative [Rici...	9e-77	Unclassified protein
ntb0889	241	AT5G27700.1 | Symbols: | structural constituent of ribosome | c...	3e-32	EMB|CAN60816.1| hypothetical protein [Vitis vinifera]	2e-35	Protein synthesis
ntb0890	241	No similarity		No similarity		Protein synthesis
ntb0891	242	AT1G77940.1 | Symbols: | 60S ribosomal protein L30 (RPL30B) | c...	4e-50	GB|ABU75308.1| ribosomal protein L30e [Pisum sativum]	2e-39	Protein synthesis
ntb0892	242	AT1G36240.1 | Symbols: | 60S ribosomal protein L30 (RPL30A) | c...	2e-52	GB|ABU75308.1| ribosomal protein L30e [Pisum sativum]	3e-55	Protein synthesis
ntb0893	243	AT2G32720.1 | Symbols: B5 #4, ATCB5-B, CB5-B | CB5-B (CYTOCHROME...	1e-41	GB|ABR04092.2| cytochrome b5 [Malus x domestica]	7e-35	Cellular transport
ntb0894	243	AT2G32720.1 | Symbols: B5 #4, ATCB5-B, CB5-B | CB5-B (CYTOCHROME...	9e-42	GB|ABR04092.2| cytochrome b5 [Malus x domestica]	4e-35	Cellular transport
ntb0895	244	AT5G03740.1 | Symbols: HD2C, HDT3 | HD2C (HISTONE DEACETYLASE 2C...	1e-22	EMB|CBI30241.1| unnamed protein product [Vitis vinifera]	7e-18	Transcription
ntb0896	244	AT5G03740.1 | Symbols: HD2C, HDT3 | HD2C (HISTONE DEACETYLASE 2C...	7e-33	SP|Q6V9I6.1|HDT1_SOLCH RecName: Full=Histone deacetylase HDT1...	4e-27	Transcription
ntb0897	245	AT3G52590.1 | Symbols: UBQ1, EMB2167, ERD16, HAP4 | UBQ1 (UBIQUI...	2e-67	REF|XP_002282071.1| PREDICTED: similar to ubiquitin fusion pr...	1e-63	Protein synthesis
ntb0898	245	AT3G52590.1 | Symbols: UBQ1, EMB2167, ERD16, HAP4 | UBQ1 (UBIQUI...	3e-69	REF|XP_002282071.1| PREDICTED: similar to ubiquitin fusion pr...	7e-65	Protein synthesis
ntb0899	246	AT1G08880.1 | Symbols: HTA5, H2AXA, G-H2AX, GAMMA-H2AX | H2AXA; ...	4e-54	GB|ACU13138.1| unknown [Glycine max]	4e-41	Unclassified protein
ntb0900	246	AT1G08880.1 | Symbols: HTA5, H2AXA, G-H2AX, GAMMA-H2AX | H2AXA; ...	1e-54	GB|ACU13138.1| unknown [Glycine max]	2e-48	Unclassified protein
ntb0901	247	AT3G46030.1 | Symbols: HTB11 | HTB11; DNA binding | chr3:1691361...	1e-45	GB|ADC42108.1| H2B [Cloning vector pENTR/Zeo-H2B]	7e-18	Unclassified protein
ntb0902	247	AT3G46030.1 | Symbols: HTB11 | HTB11; DNA binding | chr3:1691361...	4e-69	EMB|CBI16180.1| unnamed protein product [Vitis vinifera]	2e-42	Unclassified protein
ntb0903	248	AT1G20693.3 | Symbols: HMGB2, HMG BETA 1, NFD2, NFD02 | HMGB2 (H...	3e-12	No similarity		Cell cycle and DNA processing
ntb0904	248	AT1G20696.1 | Symbols: HMGB3, NFD3, NFD03 | HMGB3 (HIGH MOBILITY...	1e-47	GB|AAC50019.1| high mobility group protein 2 HMG2 [Ipomoea nil]	2e-38	Cell cycle and DNA processing
ntb0905	249	AT5G04800.4 | Symbols: | 40S ribosomal protein S17 (RPS17D) | c...	4e-46	GB|ABA46777.1| 40S ribosomal protein S17-like protein [Solanu...	8e-60	Protein synthesis
ntb0906	249	AT5G04800.4 | Symbols: | 40S ribosomal protein S17 (RPS17D) | c...	5e-47	GB|ABA46777.1| 40S ribosomal protein S17-like protein [Solanu...	8e-53	Protein synthesis
ntb0907	250	AT5G56030.1 | Symbols: HSP81-2, ERD8, HSP90.2 | HSP81-2 (HEAT SH...	1e-29	No similarity		Protein fate
ntb0908	250	AT5G56030.1 | Symbols: HSP81-2, ERD8, HSP90.2 | HSP81-2 (HEAT SH...	2e-92	DBJ|BAE97400.1| heat shock protein 90 [Nicotiana tabacum]	1e-62	Protein fate
ntb0909	251	AT1G36240.1 | Symbols: | 60S ribosomal protein L30 (RPL30A) | c...	7e-52	REF|XP_002313617.1| predicted protein [Populus trichocarpa] >...	2e-31	Protein synthesis
ntb0910	251	AT1G36240.1 | Symbols: | 60S ribosomal protein L30 (RPL30A) | c...	3e-54	GB|ABU75308.1| ribosomal protein L30e [Pisum sativum]	5e-37	Protein synthesis
ntb0911	252	AT4G27960.2 | Symbols: UBC9 | UBC9 (UBIQUITIN CONJUGATING ENZYME...	2e-75	SP|P35135.1|UBC4_SOLLC RecName: Full=Ubiquitin-conjugating en...	2e-43	Protein fate
ntb0912	252	AT4G27960.2 | Symbols: UBC9 | UBC9 (UBIQUITIN CONJUGATING ENZYME...	8e-81	SP|P35135.1|UBC4_SOLLC RecName: Full=Ubiquitin-conjugating en...	1e-58	Protein fate
ntb0913	253	AT2G15570.1 | Symbols: ATHM3, ATM3 | thioredoxin M-type 3, chlor...	6e-37	REF|XP_002313121.1| thioredoxin m [Populus trichocarpa] >gb|E...	1e-39	Cellular transport
ntb0914	253	AT2G15570.1 | Symbols: ATHM3, ATM3 | thioredoxin M-type 3, chlor...	8e-41	EMB|CBI32397.1| unnamed protein product [Vitis vinifera]	2e-34	Cellular transport
ntb0915	254	AT5G65360.1 | Symbols: | histone H3 | chr5:26120099-26120509 RE...	3e-70	REF|XP_001862683.1| histone H3.1t [Culex quinquefasciatus] >g...	9e-58	Unclassified protein
ntb0916	254	AT5G65360.1 | Symbols: | histone H3 | chr5:26120099-26120509 RE...	3e-70	REF|XP_001862683.1| histone H3.1t [Culex quinquefasciatus] >g...	9e-58	Unclassified protein
ntb0917	255	AT1G68100.1 | Symbols: IAR1 | IAR1 (IAA-ALANINE RESISTANT 1); me...	3e-55	REF|XP_002285173.1| PREDICTED: hypothetical protein [Vitis vi...	2e-52	Cellular transport
ntb0918	255	AT1G68100.1 | Symbols: IAR1 | IAR1 (IAA-ALANINE RESISTANT 1); me...	2e-65	REF|XP_002285173.1| PREDICTED: hypothetical protein [Vitis vi...	2e-56	Cellular transport
ntb0919	256	AT4G26230.1 | Symbols: | 60S ribosomal protein L31 (RPL31B) | c...	2e-27	SP|P46290.1|RL31_NICGU RecName: Full=60S ribosomal protein L3...	4e-16	Protein synthesis
ntb0920	256	AT2G19740.1 | Symbols: | 60S ribosomal protein L31 (RPL31A) | c...	7e-48	SP|P46290.1|RL31_NICGU RecName: Full=60S ribosomal protein L3...	5e-39	Protein synthesis
ntb0921	257	AT5G62960.1 | Symbols: | unknown protein | chr5:25269444-252715...	1e-32	REF|XP_002273842.1| PREDICTED: hypothetical protein [Vitis vi...	7e-37	Unclassified protein
ntb0922	257	AT5G62960.1 | Symbols: | unknown protein | chr5:25269444-252715...	7e-34	REF|XP_002273842.1| PREDICTED: hypothetical protein [Vitis vi...	2e-37	Unclassified protein
ntb0923	258	No similarity		REF|XP_002284509.1| PREDICTED: hypothetical protein [Vitis vi...	7e-15	Unclassified protein
ntb0924	258	No similarity		REF|XP_002284509.1| PREDICTED: hypothetical protein [Vitis vi...	3e-17	Unclassified protein
ntb0925	259	AT2G21580.2 | Symbols: | 40S ribosomal protein S25 (RPS25B) | c...	8e-23	No similarity		Protein synthesis
ntb0926	259	AT4G34555.1 | Symbols: | 40S ribosomal protein S25, putative | ...	2e-48	SP|P46301.1|RS25_SOLLC RecName: Full=40S ribosomal protein S2...	3e-32	Protein synthesis
ntb0927	260	AT2G20900.2 | Symbols: DGK5, ATDGK5 | diacylglycerol kinase, put...	5e-29	GB|AAG23129.1|AF198259_1 diacylglycerol kinase [Solanum lycop...	1e-21	Metabolism
ntb0928	260	AT2G20900.2 | Symbols: DGK5, ATDGK5 | diacylglycerol kinase, put...	5e-29	GB|AAG23129.1|AF198259_1 diacylglycerol kinase [Solanum lycop...	1e-21	Metabolism
ntb0929	261	AT1G27330.1 | Symbols: | FUNCTIONS IN: molecular_function unkno...	9e-27	No similarity		Unclassified protein
ntb0930	261	AT1G27330.1 | Symbols: | FUNCTIONS IN: molecular_function unkno...	2e-28	No similarity		Unclassified protein
ntb0931	262	AT3G55440.1 | Symbols: ATCTIMC, TPI | TPI (TRIOSEPHOSPHATE ISOME...	7e-61	GB|ABB02628.1| triose phosphate isomerase cytosolic isoform-l...	2e-34	Metabolism
ntb0932	262	No similarity		No similarity		Metabolism
ntb0933	263	AT5G11520.1 | Symbols: ASP3, YLS4 | ASP3 (ASPARTATE AMINOTRANSFE...	2e-43	REF|XP_002324997.1| predicted protein [Populus trichocarpa] >...	2e-31	Metabolism
ntb0934	263	AT5G11520.1 | Symbols: ASP3, YLS4 | ASP3 (ASPARTATE AMINOTRANSFE...	2e-43	REF|XP_002324997.1| predicted protein [Populus trichocarpa] >...	2e-31	Metabolism
ntb0935	264	AT2G19740.1 | Symbols: | 60S ribosomal protein L31 (RPL31A) | c...	7e-50	REF|XP_002514173.1| 60S ribosomal protein L31, putative [Rici...	3e-41	Protein synthesis
ntb0936	264	AT2G19740.1 | Symbols: | 60S ribosomal protein L31 (RPL31A) | c...	6e-51	REF|XP_002514173.1| 60S ribosomal protein L31, putative [Rici...	5e-44	Protein synthesis
ntb0937	265	AT5G42890.1 | Symbols: ATSCP2, SCP2 | SCP2 (STEROL CARRIER PROTE...	1e-51	REF|XP_002284735.1| PREDICTED: hypothetical protein [Vitis vi...	1e-41	Cellular transport
ntb0938	265	AT5G42890.1 | Symbols: ATSCP2, SCP2 | SCP2 (STEROL CARRIER PROTE...	1e-51	REF|XP_002284735.1| PREDICTED: hypothetical protein [Vitis vi...	1e-41	Cellular transport
ntb0939	266	AT5G02500.1 | Symbols: HSC70-1, HSP70-1, AT-HSC70-1, HSC70 | HSC...	5e-62	GB|AAR17080.1| heat shock protein 70-3 [Nicotiana tabacum]	7e-52	Protein fate
ntb0940	266	No similarity		No similarity		Protein fate
ntb0941	267	No similarity		No similarity		No similarity
ntb0942	267	No similarity		No similarity		No similarity
ntb0943	268	No similarity		No similarity		No similarity
ntb0944	268	No similarity		No similarity		No similarity
ntb0945	269	AT3G48140.1 | Symbols: | senescence-associated protein, putativ...	2e-15	REF|XP_002311729.1| predicted protein [Populus trichocarpa] >...	2e-17	Development
ntb0946	269	AT3G48140.1 | Symbols: | senescence-associated protein, putativ...	1e-30	REF|XP_002270661.1| PREDICTED: hypothetical protein [Vitis vi...	1e-35	Development
ntb0947	270	AT5G57290.1 | Symbols: | 60S acidic ribosomal protein P3 (RPP3B...	6e-41	EMB|CAN65458.1| hypothetical protein [Vitis vinifera]	1e-25	Protein synthesis
ntb0948	270	AT5G57290.1 | Symbols: | 60S acidic ribosomal protein P3 (RPP3B...	5e-41	EMB|CAN65458.1| hypothetical protein [Vitis vinifera]	5e-24	Protein synthesis
ntb0949	271	AT4G18100.1 | Symbols: | 60S ribosomal protein L32 (RPL32A) | c...	4e-39	GB|AAR83884.1| ly200 protein [Capsicum annuum]	2e-31	Protein synthesis
ntb0950	271	AT4G18100.1 | Symbols: | 60S ribosomal protein L32 (RPL32A) | c...	4e-61	GB|AAR83884.1| ly200 protein [Capsicum annuum]	7e-43	Protein synthesis
ntb0951	272	AT4G36130.1 | Symbols: | 60S ribosomal protein L8 (RPL8C) | chr...	6e-62	GB|ABB55374.1| ribosomal protein L2-like [Solanum tuberosum]	6e-52	Protein synthesis
ntb0952	272	No similarity		No similarity		Protein synthesis
ntb0953	273	AT5G47700.2 | Symbols: | 60S acidic ribosomal protein P1 (RPP1C...	4e-37	GB|ABB29934.1| acidic ribosomal protein P1a-like [Solanum tub...	4e-26	Protein synthesis
ntb0954	273	AT5G47700.2 | Symbols: | 60S acidic ribosomal protein P1 (RPP1C...	9e-38	GB|ABB29934.1| acidic ribosomal protein P1a-like [Solanum tub...	2e-26	Protein synthesis
ntb0955	274	AT4G37830.1 | Symbols: | cytochrome c oxidase-related | chr4:17...	1e-29	REF|XP_002531993.1| cytochrome-c oxidase, putative [Ricinus c...	9e-19	Energy
ntb0956	274	AT4G37830.1 | Symbols: | cytochrome c oxidase-related | chr4:17...	1e-29	REF|XP_002531993.1| cytochrome-c oxidase, putative [Ricinus c...	7e-19	Energy
ntb0957	275	AT2G19730.3 | Symbols: | 60S ribosomal protein L28 (RPL28A) | c...	1e-53	GB|ABA46763.1| unknown [Solanum tuberosum]	8e-44	Protein synthesis
ntb0958	275	AT2G19730.3 | Symbols: | 60S ribosomal protein L28 (RPL28A) | c...	1e-53	GB|ABA46763.1| unknown [Solanum tuberosum]	8e-44	Protein synthesis
ntb0959	276	No similarity		No similarity		No similarity
ntb0960	276	No similarity		No similarity		No similarity
ntb0961	277	AT3G04770.2 | Symbols: RPSAb | RPSAb (40S ribosomal protein SA B...	7e-52	No similarity		Protein synthesis
ntb0962	277	AT3G04770.2 | Symbols: RPSAb | RPSAb (40S ribosomal protein SA B...	2e-80	REF|XP_002529989.1| 40S ribosomal protein sa, putative [Ricin...	3e-46	Protein synthesis
ntb0963	278	AT4G40030.2 | Symbols: | histone H3.2 | chr4:18555840-18556827 ...	1e-70	EMB|CBI23573.1| unnamed protein product [Vitis vinifera]	5e-69	Unclassified protein
ntb0964	278	AT4G40030.2 | Symbols: | histone H3.2 | chr4:18555840-18556827 ...	2e-71	EMB|CBI23573.1| unnamed protein product [Vitis vinifera]	8e-70	Unclassified protein
ntb0965	279	AT5G65360.1 | Symbols: | histone H3 | chr5:26120099-26120509 RE...	6e-38	REF|XP_002595193.1| hypothetical protein BRAFLDRAFT_129781 [B...	3e-25	Unclassified protein
ntb0966	279	AT5G65360.1 | Symbols: | histone H3 | chr5:26120099-26120509 RE...	8e-61	GB|ACG25071.1| histone H3 [Zea mays]	1e-58	Unclassified protein
ntb0967	280	AT2G09990.1 | Symbols: | 40S ribosomal protein S16 (RPS16A) | c...	7e-39	REF|XP_002527855.1| ribosomal protein S9, putative [Ricinus c...	1e-18	Protein synthesis
ntb0968	280	AT2G09990.1 | Symbols: | 40S ribosomal protein S16 (RPS16A) | c...	5e-69	REF|XP_002518738.1| ribosomal protein S9, putative [Ricinus c...	2e-36	Protein synthesis
ntb0969	281	AT5G59970.1 | Symbols: | histone H4 | chr5:24146352-24146663 RE...	1e-45	GB|ACX50406.1| histone H4 [Eriobotrya japonica]	3e-30	Unclassified protein
ntb0970	281	AT5G59970.1 | Symbols: | histone H4 | chr5:24146352-24146663 RE...	9e-54	GB|ACX50406.1| histone H4 [Eriobotrya japonica]	2e-38	Unclassified protein
ntb0971	282	AT4G00810.2 | Symbols: | 60S acidic ribosomal protein P1 (RPP1B...	1e-38	GB|ABB29934.1| acidic ribosomal protein P1a-like [Solanum tub...	3e-25	Protein synthesis
ntb0972	282	AT4G00810.2 | Symbols: | 60S acidic ribosomal protein P1 (RPP1B...	1e-38	GB|ABB29934.1| acidic ribosomal protein P1a-like [Solanum tub...	2e-25	Protein synthesis
ntb0973	283	AT5G59970.1 | Symbols: | histone H4 | chr5:24146352-24146663 RE...	3e-35	GB|ACX50406.1| histone H4 [Eriobotrya japonica]	3e-30	Unclassified protein
ntb0974	283	AT5G59970.1 | Symbols: | histone H4 | chr5:24146352-24146663 RE...	5e-36	GB|ACX50406.1| histone H4 [Eriobotrya japonica]	4e-31	Unclassified protein
ntb0975	284	AT2G20140.1 | Symbols: | 26S protease regulatory complex subuni...	8e-16	No similarity		Metabolism
ntb0976	284	AT2G20140.1 | Symbols: | 26S protease regulatory complex subuni...	1e-21	No similarity		Metabolism
ntb0977	285	AT5G50460.1 | Symbols: | protein transport protein SEC61 gamma ...	5e-31	REF|XP_002318732.1| predicted protein [Populus trichocarpa] >...	6e-21	Protein fate
ntb0978	285	AT5G50460.1 | Symbols: | protein transport protein SEC61 gamma ...	9e-32	REF|XP_002511173.1| sec61 gamma subunit, putative [Ricinus co...	5e-21	Protein fate
ntb0979	286	AT5G55940.1 | Symbols: emb2731 | emb2731 (embryo defective 2731)...	4e-29	EMB|CAN78153.1| hypothetical protein [Vitis vinifera]	1e-23	Development
ntb0980	286	No similarity		No similarity		Development
ntb0981	287	AT4G25740.2 | Symbols: | 40S ribosomal protein S10 (RPS10A) | c...	5e-13	No similarity		Protein synthesis
ntb0982	287	AT4G25740.2 | Symbols: | 40S ribosomal protein S10 (RPS10A) | c...	5e-13	No similarity		Protein synthesis
ntb0983	288	AT5G18800.2 | Symbols: | NADH-ubiquinone oxidoreductase 19 kDa ...	5e-45	REF|XP_002278120.1| PREDICTED: hypothetical protein isoform 2...	4e-32	Energy
ntb0984	288	AT5G18800.2 | Symbols: | NADH-ubiquinone oxidoreductase 19 kDa ...	5e-45	REF|XP_002278120.1| PREDICTED: hypothetical protein isoform 2...	4e-32	Energy
ntb0985	289	AT4G16450.1 | Symbols: | unknown protein | chr4:9280132-9280541...	4e-44	REF|NP_001061863.1| Os08g0431500 [Oryza sativa (japonica cult...	3e-46	Unclassified protein
ntb0986	289	AT4G16450.1 | Symbols: | unknown protein | chr4:9280132-9280541...	4e-44	REF|NP_001061863.1| Os08g0431500 [Oryza sativa (japonica cult...	3e-46	Unclassified protein
ntb0987	290	AT5G48760.2 | Symbols: | 60S ribosomal protein L13A (RPL13aD) |...	2e-56	GB|ABA46790.1| 60S ribosomal protein L13a-like protein [Solan...	6e-56	Protein synthesis
ntb0988	290	AT5G48760.2 | Symbols: | 60S ribosomal protein L13A (RPL13aD) |...	5e-63	GB|ABA46790.1| 60S ribosomal protein L13a-like protein [Solan...	7e-41	Protein synthesis
ntb0989	291	AT1G69410.1 | Symbols: ATELF5A-3, ELF5A-3 | ELF5A-3 (EUKARYOTIC ...	1e-22	SP|P69039.1|IF5A1_NICPL RecName: Full=Eukaryotic translation ...	9e-28	Protein synthesis
ntb0990	291	AT1G69410.1 | Symbols: ATELF5A-3, ELF5A-3 | ELF5A-3 (EUKARYOTIC ...	6e-50	SP|P69039.1|IF5A1_NICPL RecName: Full=Eukaryotic translation ...	1e-28	Protein synthesis
ntb0991	292	AT3G46030.1 | Symbols: HTB11 | HTB11; DNA binding | chr3:1691361...	8e-65	EMB|CBI16180.1| unnamed protein product [Vitis vinifera]	2e-43	Unclassified protein
ntb0992	292	AT3G46030.1 | Symbols: HTB11 | HTB11; DNA binding | chr3:1691361...	8e-65	GB|ACU13572.1| unknown [Glycine max]	2e-43	Unclassified protein
ntb0993	293	AT1G72020.1 | Symbols: | unknown protein | chr1:27109521-271103...	6e-28	REF|XP_002325548.1| predicted protein [Populus trichocarpa] >...	2e-30	Unclassified protein
ntb0994	293	AT1G72020.1 | Symbols: | unknown protein | chr1:27109521-271103...	5e-28	REF|XP_002325548.1| predicted protein [Populus trichocarpa] >...	2e-30	Unclassified protein
ntb0995	294	AT1G22450.1 | Symbols: COX6B, ATCOX6B2 | COX6B (CYTOCHROME C OXI...	2e-38	REF|XP_002528213.1| cytochrome C oxidase polypeptide vib, put...	8e-19	Energy
ntb0996	294	AT1G22450.1 | Symbols: COX6B, ATCOX6B2 | COX6B (CYTOCHROME C OXI...	8e-39	REF|XP_002528213.1| cytochrome C oxidase polypeptide vib, put...	6e-20	Energy
ntb0997	295	No similarity		No similarity		No similarity
ntb0998	295	No similarity		No similarity		No similarity
ntb0999	296	AT2G27510.1 | Symbols: ATFD3 | ATFD3 (ferredoxin 3); 2 iron, 2 s...	2e-14	No similarity		Cellular transport
ntb1000	296	AT2G27510.1 | Symbols: ATFD3 | ATFD3 (ferredoxin 3); 2 iron, 2 s...	5e-35	REF|XP_002523809.1| Ferredoxin-3, chloroplast precursor, puta...	5e-12	Cellular transport
ntb1001	297	AT1G74270.1 | Symbols: | 60S ribosomal protein L35a (RPL35aC) |...	2e-56	REF|NP_177567.1| 60S ribosomal protein L35a (RPL35aC) [Arabid...	2e-26	Protein synthesis
ntb1002	297	AT1G74270.1 | Symbols: | 60S ribosomal protein L35a (RPL35aC) |...	2e-56	REF|NP_177567.1| 60S ribosomal protein L35a (RPL35aC) [Arabid...	1e-28	Protein synthesis
ntb1003	298	No similarity		No similarity		No similarity
ntb1004	298	No similarity		No similarity		No similarity
ntb1005	299	AT4G31700.2 | Symbols: RPS6 | RPS6 (RIBOSOMAL PROTEIN S6); struc...	5e-57	GB|ABB87117.1| unknown [Solanum tuberosum]	3e-47	Protein synthesis
ntb1006	299	AT4G31700.2 | Symbols: RPS6 | RPS6 (RIBOSOMAL PROTEIN S6); struc...	4e-72	GB|ABB87117.1| unknown [Solanum tuberosum]	1e-50	Protein synthesis
ntb1007	300	AT3G07110.1 | Symbols: | 60S ribosomal protein L13A (RPL13aA) |...	4e-49	GB|ABA46790.1| 60S ribosomal protein L13a-like protein [Solan...	5e-26	Protein synthesis
ntb1008	300	No similarity		No similarity		Protein synthesis
ntb1009	301	AT5G39740.1 | Symbols: OLI7, RPL5B | 60S ribosomal protein L5 (R...	9e-56	GB|ABB16983.1| unknown [Solanum tuberosum]	1e-53	Protein synthesis
ntb1010	301	AT5G39740.1 | Symbols: OLI7, RPL5B | 60S ribosomal protein L5 (R...	5e-67	GB|ABB16983.1| unknown [Solanum tuberosum]	1e-65	Protein synthesis
ntb1011	302	AT3G16080.1 | Symbols: | 60S ribosomal protein L37 (RPL37C) | c...	1e-43	GB|ACJ83830.1| unknown [Medicago truncatula]	2e-39	Protein synthesis
ntb1012	302	AT3G16080.1 | Symbols: | 60S ribosomal protein L37 (RPL37C) | c...	3e-46	GB|ACJ83830.1| unknown [Medicago truncatula]	4e-42	Protein synthesis
ntb1013	303	AT5G59970.1 | Symbols: | histone H4 | chr5:24146352-24146663 RE...	4e-53	GB|ABK21562.1| unknown [Picea sitchensis] >gb|ABK25293.1| unk...	2e-35	Unclassified protein
ntb1014	303	AT5G59970.1 | Symbols: | histone H4 | chr5:24146352-24146663 RE...	1e-53	GB|ABK21562.1| unknown [Picea sitchensis] >gb|ABK25293.1| unk...	7e-36	Unclassified protein
ntb1015	304	AT4G21460.1 | Symbols: | unknown protein | chr4:11428530-114303...	5e-12	No similarity		Unclassified protein
ntb1016	304	AT4G21460.1 | Symbols: | unknown protein | chr4:11428530-114303...	2e-14	No similarity		Unclassified protein
ntb1017	305	AT5G62300.2 | Symbols: | 40S ribosomal protein S20 (RPS20C) | c...	1e-19	REF|XP_002318875.1| predicted protein [Populus trichocarpa] >...	3e-17	Protein synthesis
ntb1018	305	AT5G62300.2 | Symbols: | 40S ribosomal protein S20 (RPS20C) | c...	1e-53	GB|ACU20548.1| unknown [Glycine max]	5e-53	Protein synthesis
ntb1019	306	AT5G03460.1 | Symbols: | unknown protein | chr5:864391-865509 F...	4e-15	EMB|CBI30152.1| unnamed protein product [Vitis vinifera]	7e-13	Unclassified protein
ntb1020	306	AT5G03460.1 | Symbols: | unknown protein | chr5:864391-865509 F...	9e-17	No similarity		Unclassified protein
ntb1021	307	AT2G18050.1 | Symbols: HIS1-3 | HIS1-3 (HISTONE H1-3); DNA bindi...	2e-28	GB|AAN37904.1| histone H1D [Nicotiana tabacum]	1e-42	Unclassified protein
ntb1022	307	AT2G18050.1 | Symbols: HIS1-3 | HIS1-3 (HISTONE H1-3); DNA bindi...	1e-29	GB|AAN37904.1| histone H1D [Nicotiana tabacum]	4e-62	Unclassified protein
ntb1023	308	AT2G27720.1 | Symbols: | 60S acidic ribosomal protein P2 (RPP2A...	2e-36	GB|ABA81865.1| unknown [Solanum tuberosum]	2e-26	Protein synthesis
ntb1024	308	AT2G27720.1 | Symbols: | 60S acidic ribosomal protein P2 (RPP2A...	5e-37	GB|ABA81865.1| unknown [Solanum tuberosum]	1e-27	Protein synthesis
ntb1025	309	AT4G33865.1 | Symbols: | 40S ribosomal protein S29 (RPS29C) | c...	8e-27	REF|XP_002302413.1| predicted protein [Populus trichocarpa] >...	3e-28	Protein synthesis
ntb1026	309	No similarity		No similarity		Protein synthesis
ntb1027	310	AT3G52580.1 | Symbols: | 40S ribosomal protein S14 (RPS14C) | c...	1e-50	GB|ABB87124.1| hypothetical protein [Solanum tuberosum] >gb|A...	1e-42	Protein synthesis
ntb1028	310	AT3G11510.1 | Symbols: | 40S ribosomal protein S14 (RPS14B) | c...	9e-71	GB|ABB87124.1| hypothetical protein [Solanum tuberosum] >gb|A...	7e-64	Protein synthesis
ntb1029	311	AT2G19520.1 | Symbols: FVE, ACG1, MSI4, NFC4, NFC04, ATMSI4 | FV...	9e-28	REF|NP_565456.2| FVE; metal ion binding [Arabidopsis thaliana...	9e-12	Unclassified protein
ntb1030	311	AT2G19520.1 | Symbols: FVE, ACG1, MSI4, NFC4, NFC04, ATMSI4 | FV...	3e-28	REF|NP_565456.2| FVE; metal ion binding [Arabidopsis thaliana...	2e-18	Unclassified protein
ntb1031	312	AT5G37020.1 | Symbols: ARF8, ATARF8 | ARF8 (AUXIN RESPONSE FACTO...	5e-42	GB|ABS83388.1| auxin response factor 8 [Solanum lycopersicum]	1e-39	Cell cycle and DNA processing
ntb1032	312	AT5G37020.1 | Symbols: ARF8, ATARF8 | ARF8 (AUXIN RESPONSE FACTO...	4e-52	GB|ABS83388.1| auxin response factor 8 [Solanum lycopersicum]	3e-50	Cell cycle and DNA processing
ntb1033	313	AT1G15270.1 | Symbols: | FUNCTIONS IN: molecular_function unkno...	2e-21	No similarity		Unclassified protein
ntb1034	313	AT1G15270.1 | Symbols: | FUNCTIONS IN: molecular_function unkno...	1e-21	No similarity		Unclassified protein
ntb1035	314	AT2G45695.1 | Symbols: | FUNCTIONS IN: molecular_function unkno...	6e-40	REF|XP_002511777.1| Protein C9orf74, putative [Ricinus commun...	4e-34	Unclassified protein
ntb1036	314	AT2G45695.1 | Symbols: | FUNCTIONS IN: molecular_function unkno...	4e-41	REF|XP_002511777.1| Protein C9orf74, putative [Ricinus commun...	1e-35	Unclassified protein
ntb1037	315	AT4G13520.1 | Symbols: SMAP1 | SMAP1 (SMALL ACIDIC PROTEIN 1) | ...	3e-14	No similarity		Cell cycle and DNA processing
ntb1038	315	AT4G13520.1 | Symbols: SMAP1 | SMAP1 (SMALL ACIDIC PROTEIN 1) | ...	9e-16	No similarity		Cell cycle and DNA processing
ntb1039	316	No similarity		No similarity		No similarity
ntb1040	316	No similarity		No similarity		No similarity
ntb1041	317	AT3G05590.1 | Symbols: RPL18 | RPL18 (RIBOSOMAL PROTEIN L18); st...	3e-36	GB|ACU15099.1| unknown [Glycine max]	5e-20	Protein synthesis
ntb1042	317	No similarity		No similarity		Protein synthesis
ntb1043	318	AT5G49970.1 | Symbols: ATPPOX, PDX3 | ATPPOX (A. THALIANA PYRIDO...	2e-13	EMB|CBI19229.1| unnamed protein product [Vitis vinifera]	2e-16	Metabolism
ntb1044	318	AT5G49970.1 | Symbols: ATPPOX, PDX3 | ATPPOX (A. THALIANA PYRIDO...	6e-14	EMB|CBI19229.1| unnamed protein product [Vitis vinifera]	8e-14	Metabolism
ntb1045	319	AT4G00585.1 | Symbols: | unknown protein | chr4:251157-252284 R...	3e-33	GB|ACU14905.1| unknown [Glycine max]	4e-19	Unclassified protein
ntb1046	319	AT4G00585.1 | Symbols: | unknown protein | chr4:251157-252284 R...	1e-33	GB|ACU14905.1| unknown [Glycine max]	5e-35	Unclassified protein
ntb1047	320	AT5G56010.1 | Symbols: HSP81-3 | HSP81-3; ATP binding / unfolded...	5e-40	DBJ|BAE97400.1| heat shock protein 90 [Nicotiana tabacum]	3e-29	Protein fate
ntb1048	320	AT5G56010.1 | Symbols: HSP81-3 | HSP81-3; ATP binding / unfolded...	3e-40	DBJ|BAE97400.1| heat shock protein 90 [Nicotiana tabacum]	2e-29	Protein fate
ntb1049	321	AT3G09860.1 | Symbols: | unknown protein | chr3:3026140-3027000...	2e-45	REF|XP_002282270.1| PREDICTED: hypothetical protein [Vitis vi...	4e-50	Unclassified protein
ntb1050	321	AT3G09860.1 | Symbols: | unknown protein | chr3:3026140-3027000...	2e-45	REF|XP_002282270.1| PREDICTED: hypothetical protein [Vitis vi...	4e-50	Unclassified protein
ntb1051	322	No similarity		No similarity		No similarity
ntb1052	322	No similarity		No similarity		No similarity
ntb1053	323	AT2G44060.2 | Symbols: | late embryogenesis abundant family pro...	5e-27	GB|ABS50432.1| chilling-responsive protein [Nicotiana tabacum]	4e-28	Cell rescue,defense and virulence
ntb1054	323	AT2G44060.2 | Symbols: | late embryogenesis abundant family pro...	5e-27	GB|ABS50432.1| chilling-responsive protein [Nicotiana tabacum]	4e-28	Cell rescue,defense and virulence
ntb1055	324	No similarity		No similarity		No similarity
ntb1056	324	No similarity		No similarity		No similarity
ntb1057	325	AT3G59540.1 | Symbols: | 60S ribosomal protein L38 (RPL38B) | c...	1e-30	SP|P46291.1|RL38_SOLLC RecName: Full=60S ribosomal protein L3...	1e-31	Protein synthesis
ntb1058	325	AT3G59540.1 | Symbols: | 60S ribosomal protein L38 (RPL38B) | c...	1e-30	SP|P46291.1|RL38_SOLLC RecName: Full=60S ribosomal protein L3...	1e-31	Protein synthesis
ntb1059	326	AT4G25740.1 | Symbols: | 40S ribosomal protein S10 (RPS10A) | c...	3e-15	No similarity		Protein synthesis
ntb1060	326	AT4G25740.1 | Symbols: | 40S ribosomal protein S10 (RPS10A) | c...	1e-36	No similarity		Protein synthesis
ntb1061	327	No similarity		No similarity		No similarity
ntb1062	327	No similarity		No similarity		No similarity
ntb1063	328	AT3G53620.1 | Symbols: AtPPa4 | AtPPa4 (Arabidopsis thaliana pyr...	6e-66	REF|XP_002278867.1| PREDICTED: hypothetical protein [Vitis vi...	3e-43	Metabolism
ntb1064	328	AT3G53620.1 | Symbols: AtPPa4 | AtPPa4 (Arabidopsis thaliana pyr...	3e-71	REF|XP_002278867.1| PREDICTED: hypothetical protein [Vitis vi...	2e-43	Metabolism
ntb1065	329	No similarity		No similarity		No similarity
ntb1066	329	No similarity		No similarity		No similarity
ntb1067	330	AT5G02610.1 | Symbols: | 60S ribosomal protein L35 (RPL35D) | c...	6e-25	DBJ|BAD95794.1| similar to 60S ribosomal protein L35 [Solanum...	2e-11	Protein synthesis
ntb1068	330	AT5G02610.1 | Symbols: | 60S ribosomal protein L35 (RPL35D) | c...	6e-55	DBJ|BAD95794.1| similar to 60S ribosomal protein L35 [Solanum...	4e-20	Protein synthesis
ntb1069	331	AT1G13950.1 | Symbols: EIF-5A, ELF5A-1, ATELF5A-1, EIF5A | ELF5A...	5e-57	SP|P69039.1|IF5A1_NICPL RecName: Full=Eukaryotic translation ...	2e-30	Protein synthesis
ntb1070	331	AT1G13950.1 | Symbols: EIF-5A, ELF5A-1, ATELF5A-1, EIF5A | ELF5A...	5e-57	SP|P69039.1|IF5A1_NICPL RecName: Full=Eukaryotic translation ...	2e-30	Protein synthesis
ntb1071	332	AT3G24100.1 | Symbols: | FUNCTIONS IN: molecular_function unkno...	2e-19	No similarity		Unclassified protein
ntb1072	332	AT3G24100.1 | Symbols: | FUNCTIONS IN: molecular_function unkno...	1e-19	No similarity		Unclassified protein
ntb1073	333	AT2G22420.1 | Symbols: | peroxidase 17 (PER17) (P17) | chr2:951...	3e-12	No similarity		Cell rescue,defense and virulence
ntb1074	333	AT2G22420.1 | Symbols: | peroxidase 17 (PER17) (P17) | chr2:951...	4e-18	No similarity		Cell rescue,defense and virulence
ntb1075	334	AT3G06700.3 | Symbols: | 60S ribosomal protein L29 (RPL29A) | c...	1e-22	REF|XP_002276776.1| PREDICTED: similar to 60S ribosomal prote...	1e-23	Protein synthesis
ntb1076	334	AT3G06700.3 | Symbols: | 60S ribosomal protein L29 (RPL29A) | c...	6e-23	No similarity		Protein synthesis
ntb1077	335	AT3G04120.1 | Symbols: GAPC, GAPC-1, GAPC1 | GAPC1 (GLYCERALDEHY...	4e-24	EMB|CAB39974.1| glyceraldehyde-3-phosphate dehydrogenase [Nic...	2e-26	Metabolism
ntb1078	335	No similarity		No similarity		Metabolism
ntb1079	336	AT3G09630.2 | Symbols: | 60S ribosomal protein L4/L1 (RPL4A) | ...	4e-60	GB|ABB16969.1| unknown [Solanum tuberosum]	2e-57	Protein synthesis
ntb1080	336	AT3G09630.2 | Symbols: | 60S ribosomal protein L4/L1 (RPL4A) | ...	4e-69	GB|ABB16969.1| unknown [Solanum tuberosum]	1e-62	Protein synthesis
ntb1081	337	AT5G65360.1 | Symbols: | histone H3 | chr5:26120099-26120509 RE...	3e-36	GB|ACG25088.1| histone H3 [Zea mays]	3e-20	Unclassified protein
ntb1082	337	AT5G65360.1 | Symbols: | histone H3 | chr5:26120099-26120509 RE...	9e-42	GB|ACG25088.1| histone H3 [Zea mays]	4e-29	Unclassified protein
ntb1083	338	No similarity		No similarity		No similarity
ntb1084	338	No similarity		No similarity		No similarity
ntb1085	339	No similarity		No similarity		No similarity
ntb1086	339	No similarity		No similarity		No similarity
ntb1087	340	AT4G14320.1 | Symbols: | 60S ribosomal protein L36a/L44 (RPL36a...	5e-33	REF|XP_002310076.1| predicted protein [Populus trichocarpa] >...	1e-35	Protein synthesis
ntb1088	340	AT4G14320.1 | Symbols: | 60S ribosomal protein L36a/L44 (RPL36a...	7e-34	EMB|CBI27147.1| unnamed protein product [Vitis vinifera]	9e-34	Protein synthesis
ntb1089	341	AT2G47110.1 | Symbols: UBQ6 | UBQ6; protein binding | chr2:19344...	6e-51	REF|XP_002525394.1| ubiquitin, putative [Ricinus communis] >e...	1e-37	Protein fate
ntb1090	341	AT2G47110.1 | Symbols: UBQ6 | UBQ6; protein binding | chr2:19344...	3e-53	REF|XP_002525394.1| ubiquitin, putative [Ricinus communis] >e...	6e-40	Protein fate
ntb1091	342	AT2G21870.1 | Symbols: | unknown protein | chr2:9320456-9322618...	2e-16	REF|XP_002279389.1| PREDICTED: hypothetical protein [Vitis vi...	2e-16	Unclassified protein
ntb1092	342	No similarity		No similarity		Unclassified protein
ntb1093	343	No similarity		No similarity		No similarity
ntb1094	343	No similarity		No similarity		No similarity
ntb1095	344	No similarity		No similarity		No similarity
ntb1096	344	No similarity		No similarity		No similarity
ntb1097	345	AT5G06210.1 | Symbols: | RNA-binding protein, putative | chr5:1...	6e-17	REF|XP_002309412.1| predicted protein [Populus trichocarpa] >...	1e-17	Unclassified protein
ntb1098	345	AT5G06210.1 | Symbols: | RNA-binding protein, putative | chr5:1...	6e-17	REF|XP_002309412.1| predicted protein [Populus trichocarpa] >...	1e-17	Unclassified protein
ntb1099	346	No similarity		No similarity		No similarity
ntb1100	346	No similarity		No similarity		No similarity
ntb1101	347	No similarity		No similarity		No similarity
ntb1102	347	No similarity		No similarity		No similarity
ntb1103	348	AT5G13490.2 | Symbols: AAC2 | AAC2 (ADP/ATP carrier 2); ATP:ADP ...	2e-14	No similarity		Unclassified protein
ntb1104	348	AT5G13490.2 | Symbols: AAC2 | AAC2 (ADP/ATP carrier 2); ATP:ADP ...	2e-14	No similarity		Unclassified protein
ntb1105	349	AT5G46290.1 | Symbols: KAS I | KAS I (3-KETOACYL-ACYL CARRIER PR...	4e-56	No similarity		Metabolism
ntb1106	349	AT5G46290.1 | Symbols: KAS I | KAS I (3-KETOACYL-ACYL CARRIER PR...	3e-75	EMB|CBI30851.1| unnamed protein product [Vitis vinifera]	7e-25	Metabolism
ntb1107	350	AT2G19790.1 | Symbols: | clathrin adaptor complex small chain f...	2e-38	EMB|CBI27971.1| unnamed protein product [Vitis vinifera]	1e-37	Unclassified protein
ntb1108	350	No similarity		No similarity		Unclassified protein
ntb1109	351	AT5G60670.1 | Symbols: | 60S ribosomal protein L12 (RPL12C) | c...	5e-33	REF|XP_002530279.1| 60S ribosomal protein L12, putative [Rici...	6e-35	Protein synthesis
ntb1110	351	AT5G60670.1 | Symbols: | 60S ribosomal protein L12 (RPL12C) | c...	1e-33	REF|XP_002530279.1| 60S ribosomal protein L12, putative [Rici...	1e-35	Protein synthesis
ntb1111	352	AT4G31985.1 | Symbols: | 60S ribosomal protein L39 (RPL39C) | c...	2e-23	No similarity		Protein synthesis
ntb1112	352	AT4G31985.1 | Symbols: | 60S ribosomal protein L39 (RPL39C) | c...	2e-23	EMB|CBI25619.1| unnamed protein product [Vitis vinifera]	4e-23	Protein synthesis
ntb1113	353	AT2G40765.1 | Symbols: | unknown protein | chr2:17012301-170130...	3e-11	SP|P48505.2|UCR11_SOLTU RecName: Full=Ubiquinol-cytochrome c ...	5e-13	Unclassified protein
ntb1114	353	AT2G40765.1 | Symbols: | unknown protein | chr2:17012301-170130...	3e-11	SP|P48505.2|UCR11_SOLTU RecName: Full=Ubiquinol-cytochrome c ...	5e-13	Unclassified protein
ntb1115	354	No similarity		No similarity		No similarity
ntb1116	354	No similarity		No similarity		No similarity
ntb1117	355	AT2G27710.3 | Symbols: | 60S acidic ribosomal protein P2 (RPP2B...	6e-28	No similarity		Protein synthesis
ntb1118	355	No similarity		No similarity		Protein synthesis
ntb1119	356	No similarity		No similarity		No similarity
ntb1120	356	No similarity		No similarity		No similarity
ntb1121	357	AT4G34670.1 | Symbols: | 40S ribosomal protein S3A (RPS3aB) | c...	2e-19	SP|Q285L8.1|RS3A_TOBAC RecName: Full=40S ribosomal protein S3...	1e-23	Protein synthesis
ntb1122	357	AT4G34670.1 | Symbols: | 40S ribosomal protein S3A (RPS3aB) | c...	2e-19	SP|Q285L8.1|RS3A_TOBAC RecName: Full=40S ribosomal protein S3...	1e-23	Protein synthesis
ntb1123	358	AT1G79550.2 | Symbols: PGK | PGK (PHOSPHOGLYCERATE KINASE); phos...	3e-22	No similarity		Metabolism
ntb1124	358	No similarity		No similarity		Metabolism
ntb1125	359	AT5G07090.2 | Symbols: | 40S ribosomal protein S4 (RPS4B) | chr...	1e-27	GB|ACU24295.1| unknown [Glycine max]	4e-21	Protein synthesis
ntb1126	359	AT5G07090.2 | Symbols: | 40S ribosomal protein S4 (RPS4B) | chr...	1e-32	GB|ACU24295.1| unknown [Glycine max]	4e-18	Protein synthesis
ntb1127	360	AT1G30230.2 | Symbols: | elongation factor 1-beta / EF-1-beta |...	6e-19	GB|ACU14165.1| unknown [Glycine max]	3e-17	Protein synthesis
ntb1128	360	AT1G30230.2 | Symbols: | elongation factor 1-beta / EF-1-beta |...	6e-19	GB|ACU14165.1| unknown [Glycine max]	2e-17	Protein synthesis
ntb1129	361	No similarity		No similarity		No similarity
ntb1130	361	No similarity		No similarity		No similarity
ntb1131	362	No similarity		No similarity		No similarity
ntb1132	362	No similarity		No similarity		No similarity
ntb1133	363	AT1G69410.1 | Symbols: ATELF5A-3, ELF5A-3 | ELF5A-3 (EUKARYOTIC ...	3e-16	REF|XP_002284583.1| PREDICTED: hypothetical protein [Vitis vi...	6e-11	Protein synthesis
ntb1134	363	AT1G69410.1 | Symbols: ATELF5A-3, ELF5A-3 | ELF5A-3 (EUKARYOTIC ...	1e-19	REF|XP_002284583.1| PREDICTED: hypothetical protein [Vitis vi...	5e-11	Protein synthesis
ntb1135	364	AT3G13470.1 | Symbols: | chaperonin, putative | chr3:4389685-43...	5e-47	GB|AAB39827.1| chaperonin-60 beta subunit [Solanum tuberosum]	6e-19	Protein fate
ntb1136	364	AT3G13470.1 | Symbols: | chaperonin, putative | chr3:4389685-43...	2e-48	GB|AAB39827.1| chaperonin-60 beta subunit [Solanum tuberosum]	9e-20	Protein fate
ntb1137	365	AT1G63160.1 | Symbols: | replication factor C 40 kDa, putative ...	7e-14	EMB|CAA06481.1| replication factor C/activator 1 subunit [Cic...	1e-12	Metabolism
ntb1138	365	AT1G63160.1 | Symbols: | replication factor C 40 kDa, putative ...	7e-14	EMB|CAA06481.1| replication factor C/activator 1 subunit [Cic...	1e-12	Metabolism
ntb1139	366	AT5G60670.1 | Symbols: | 60S ribosomal protein L12 (RPL12C) | c...	6e-44	GB|AAR83868.1| 60S ribosomal protein L12 [Capsicum annuum]	1e-16	Protein synthesis
ntb1140	366	AT5G60670.1 | Symbols: | 60S ribosomal protein L12 (RPL12C) | c...	2e-61	GB|AAR83868.1| 60S ribosomal protein L12 [Capsicum annuum]	1e-21	Protein synthesis
ntb1141	367	AT5G61170.1 | Symbols: | 40S ribosomal protein S19 (RPS19C) | c...	9e-17	GB|ABB87116.1| 40S ribosomal protein S19-like [Solanum tubero...	2e-19	Protein synthesis
ntb1142	367	AT5G61170.1 | Symbols: | 40S ribosomal protein S19 (RPS19C) | c...	2e-27	GB|ABB87116.1| 40S ribosomal protein S19-like [Solanum tubero...	6e-25	Protein synthesis
ntb1143	368	No similarity		No similarity		No similarity
ntb1144	368	No similarity		No similarity		No similarity
ntb1145	369	AT5G59910.1 | Symbols: HTB4 | HTB4; DNA binding | chr5:24127206-...	2e-18	No similarity		Unclassified protein
ntb1146	369	AT1G07790.1 | Symbols: HTB1 | HTB1; DNA binding | chr1:2413049-2...	2e-33	EMB|CBI16180.1| unnamed protein product [Vitis vinifera]	7e-12	Unclassified protein
ntb1147	370	No similarity		No similarity		No similarity
ntb1148	370	No similarity		No similarity		No similarity
ntb1149	371	No similarity		No similarity		No similarity
ntb1150	371	No similarity		No similarity		No similarity
ntb1151	372	AT3G12390.1 | Symbols: | nascent polypeptide associated complex...	2e-36	DBJ|BAF46352.1| alpha chain of nascent polypeptide associated...	7e-25	Unclassified protein
ntb1152	372	AT3G12390.1 | Symbols: | nascent polypeptide associated complex...	4e-41	DBJ|BAF46352.1| alpha chain of nascent polypeptide associated...	3e-31	Unclassified protein
ntb1153	373	AT4G18100.1 | Symbols: | 60S ribosomal protein L32 (RPL32A) | c...	7e-31	GB|AAR83884.1| ly200 protein [Capsicum annuum]	1e-13	Protein synthesis
ntb1154	373	AT4G18100.1 | Symbols: | 60S ribosomal protein L32 (RPL32A) | c...	6e-33	GB|AAR83884.1| ly200 protein [Capsicum annuum]	3e-17	Protein synthesis
ntb1155	374	No similarity		No similarity		No similarity
ntb1156	374	No similarity		No similarity		No similarity
ntb1157	375	AT1G11475.1 | Symbols: NRPB10, NRPD10, NRPE10 | NRPB10; DNA bind...	2e-24	REF|XP_002326311.1| predicted protein [Populus trichocarpa] >...	5e-12	Transcription
ntb1158	375	AT1G11475.1 | Symbols: NRPB10, NRPD10, NRPE10 | NRPB10; DNA bind...	2e-24	REF|XP_002326311.1| predicted protein [Populus trichocarpa] >...	5e-12	Transcription
ntb1159	376	AT2G20900.4 | Symbols: DGK5, ATDGK5 | diacylglycerol kinase, put...	4e-46	REF|XP_002518000.1| diacylglycerol kinase, alpha, putative [R...	1e-41	Metabolism
ntb1160	376	AT2G20900.4 | Symbols: DGK5, ATDGK5 | diacylglycerol kinase, put...	2e-48	REF|XP_002518000.1| diacylglycerol kinase, alpha, putative [R...	1e-42	Metabolism
ntb1161	377	No similarity		No similarity		No similarity
ntb1162	377	No similarity		No similarity		No similarity
ntb1163	378	No similarity		No similarity		No similarity
ntb1164	378	No similarity		No similarity		No similarity
ntb1165	379	AT4G16440.1 | Symbols: | ferredoxin hydrogenase | chr4:9269263-...	1e-34	EMB|CBI38438.1| unnamed protein product [Vitis vinifera]	4e-36	Cellular transport
ntb1166	379	AT4G16440.1 | Symbols: | ferredoxin hydrogenase | chr4:9269263-...	8e-35	EMB|CBI38438.1| unnamed protein product [Vitis vinifera]	3e-36	Cellular transport
ntb1167	380	AT1G12810.1 | Symbols: | proline-rich family protein | chr1:436...	5e-19	No similarity		Cellular communication
ntb1168	380	AT1G12810.1 | Symbols: | proline-rich family protein | chr1:436...	5e-19	No similarity		Cellular communication
ntb1169	381	AT3G25520.1 | Symbols: ATL5, PGY3, OLI5, RPL5A | ATL5 (A. THALIA...	1e-12	No similarity		Protein synthesis
ntb1170	381	AT3G25520.1 | Symbols: ATL5, PGY3, OLI5, RPL5A | ATL5 (A. THALIA...	1e-12	No similarity		Protein synthesis
ntb1171	382	AT2G32520.1 | Symbols: | dienelactone hydrolase family protein ...	2e-17	REF|XP_002524839.1| carboxymethylenebutenolidase, putative [R...	6e-16	Unclassified protein
ntb1172	382	AT2G32520.1 | Symbols: | dienelactone hydrolase family protein ...	2e-17	REF|XP_002524839.1| carboxymethylenebutenolidase, putative [R...	6e-16	Unclassified protein
ntb1173	383	AT2G36620.1 | Symbols: RPL24A | RPL24A (ribosomal protein L24); ...	2e-16	No similarity		Protein synthesis
ntb1174	383	AT2G36620.1 | Symbols: RPL24A | RPL24A (ribosomal protein L24); ...	6e-17	No similarity		Protein synthesis
ntb1175	384	No similarity		REF|XP_002452424.1| hypothetical protein SORBIDRAFT_04g025570...	7e-13	Unclassified protein
ntb1176	384	No similarity		REF|XP_002452424.1| hypothetical protein SORBIDRAFT_04g025570...	7e-13	Unclassified protein
ntb1177	385	No similarity		No similarity		Unclassified protein
ntb1178	385	No similarity		EMB|CAN81954.1| hypothetical protein [Vitis vinifera]	6e-11	Unclassified protein
ntb1179	386	AT1G65290.1 | Symbols: mtACP2 | mtACP2 (mitochondrial acyl carri...	3e-24	GB|ABA46780.1| unknown [Solanum tuberosum] >gb|ABB86278.1| pu...	2e-36	Metabolism
ntb1180	386	AT1G65290.1 | Symbols: mtACP2 | mtACP2 (mitochondrial acyl carri...	1e-25	GB|ABA46780.1| unknown [Solanum tuberosum] >gb|ABB86278.1| pu...	1e-37	Metabolism
ntb1181	387	No similarity		No similarity		No similarity
ntb1182	387	No similarity		No similarity		No similarity
ntb1183	388	AT5G42190.1 | Symbols: ASK2, SKP1B | ASK2 (ARABIDOPSIS SKP1-LIKE...	6e-17	No similarity		Protein fate
ntb1184	388	AT5G42190.1 | Symbols: ASK2, SKP1B | ASK2 (ARABIDOPSIS SKP1-LIKE...	6e-17	No similarity		Protein fate
ntb1185	389	AT4G02570.3 | Symbols: ATCUL1, CUL1, AXR6 | ATCUL1 (ARABIDOPSIS ...	2e-12	GB|ABB77428.1| cullin 1-like protein C [Petunia integrifolia ...	2e-11	Cell cycle and DNA processing
ntb1186	389	AT4G02570.3 | Symbols: ATCUL1, CUL1, AXR6 | ATCUL1 (ARABIDOPSIS ...	2e-12	GB|ABB77428.1| cullin 1-like protein C [Petunia integrifolia ...	2e-11	Cell cycle and DNA processing
ntb1187	390	No similarity		No similarity		No similarity
ntb1188	390	No similarity		No similarity		No similarity
ntb1189	391	No similarity		No similarity		No similarity
ntb1190	391	No similarity		No similarity		No similarity
ntb1191	392	AT1G79210.3 | Symbols: | 20S proteasome alpha subunit B, putati...	9e-12	No similarity		Protein fate
ntb1192	392	AT1G79210.3 | Symbols: | 20S proteasome alpha subunit B, putati...	9e-12	No similarity		Protein fate
ntb1193	393	AT1G14450.1 | Symbols: | unknown protein | chr1:4947337-4947558...	3e-23	REF|XP_002328810.1| predicted protein [Populus trichocarpa] >...	8e-21	Unclassified protein
ntb1194	393	AT1G14450.1 | Symbols: | unknown protein | chr1:4947337-4947558...	3e-23	REF|XP_002328810.1| predicted protein [Populus trichocarpa] >...	8e-21	Unclassified protein
ntb1195	394	AT5G20600.1 | Symbols: | FUNCTIONS IN: molecular_function unkno...	6e-14	REF|XP_002528509.1| nnp-1 protein, putative [Ricinus communis...	3e-17	Unclassified protein
ntb1196	394	No similarity		No similarity		Unclassified protein
ntb1197	395	No similarity		No similarity		No similarity
ntb1198	395	No similarity		No similarity		No similarity
ntb1199	396	No similarity		No similarity		No similarity
ntb1200	396	No similarity		No similarity		No similarity
ntb1201	397	No similarity		No similarity		No similarity
ntb1202	397	No similarity		No similarity		No similarity
ntb1203	398	No similarity		No similarity		No similarity
ntb1204	398	No similarity		No similarity		No similarity
ntb1205	399	No similarity		No similarity		No similarity
ntb1206	399	No similarity		No similarity		No similarity
ntb1207	400	AT2G46505.1 | Symbols: SDH4 | SDH4; succinate dehydrogenase (ubi...	4e-11	No similarity		Metabolism
ntb1208	400	AT2G46505.1 | Symbols: SDH4 | SDH4; succinate dehydrogenase (ubi...	7e-12	GB|AAK77854.1|AF362735_1 succinate dehydrogenase subunit 4 [S...	2e-28	Metabolism
ntb1209	401	No similarity		No similarity		No similarity
ntb1210	401	No similarity		No similarity		No similarity
ntb1211	402	No similarity		No similarity		No similarity
ntb1212	402	No similarity		No similarity		No similarity
ntb1213	403	No similarity		No similarity		No similarity
ntb1214	403	No similarity		No similarity		No similarity
ntb1215	404	No similarity		No similarity		No similarity
ntb1216	404	No similarity		No similarity		No similarity
ntb1217	405	No similarity		No similarity		No similarity
ntb1218	405	No similarity		No similarity		No similarity
ntb1219	406	No similarity		No similarity		No similarity
ntb1220	406	No similarity		No similarity		No similarity
ntb1221	407	No similarity		No similarity		No similarity
ntb1222	407	No similarity		No similarity		No similarity
ntb1223	408	No similarity		No similarity		No similarity
ntb1224	408	No similarity		No similarity		No similarity
ntb1225	409	No similarity		No similarity		No similarity
ntb1226	409	No similarity		No similarity		No similarity
ntb1227	410	No similarity		No similarity		No similarity
ntb1228	410	No similarity		No similarity		No similarity
ntb1229	411	No similarity		No similarity		No similarity
ntb1230	411	No similarity		No similarity		No similarity
ntb1231	412	No similarity		No similarity		No similarity
ntb1232	412	No similarity		No similarity		No similarity
ntb1233	413	No similarity		No similarity		No similarity
ntb1234	413	No similarity		No similarity		No similarity
ntb1235	414	No similarity		No similarity		No similarity
ntb1236	414	No similarity		No similarity		No similarity
ntb1237	415	No similarity		No similarity		No similarity
ntb1238	415	No similarity		No similarity		No similarity
ntb1239	416	No similarity		No similarity		No similarity
ntb1240	416	No similarity		No similarity		No similarity
ntb1241	417	No similarity		No similarity		No similarity
ntb1242	417	No similarity		No similarity		No similarity
ntb1243	418	No similarity		No similarity		No similarity
ntb1244	418	No similarity		No similarity		No similarity
ntb1245	419	AT1G29040.4 | Symbols: | unknown protein | chr1:10134120-101351...	1e-10	EMB|CBI30667.1| unnamed protein product [Vitis vinifera]	1e-10	Unclassified protein
ntb1246	420	AT2G40765.1 | Symbols: | unknown protein | chr2:17012301-170130...	1e-10	SP|P48505.2|UCR11_SOLTU RecName: Full=Ubiquinol-cytochrome c ...	5e-13	Unclassified protein
ntb1247	421	AT5G62000.3 | Symbols: ARF2, ARF1-BP, HSS | ARF2 (AUXIN RESPONSE...	9e-11	No similarity		Transcription
ntb1248	422	AT3G58110.1 | Symbols: | unknown protein | chr3:21516775-215191...	8e-11	No similarity		Unclassified protein
ntb1249	423	AT3G55750.1 | Symbols: | 60S ribosomal protein L35a (RPL35aD) |...	4e-11	No similarity		Protein synthesis
ntb1250	424	AT3G09735.1 | Symbols: | DNA-binding S1FA family protein | chr3...	4e-11	No similarity		Transcription
ntb1251	425	AT3G25840.2 | Symbols: | protein kinase family protein | chr3:9...	4e-11	No similarity		Metabolism
ntb1252	426	AT4G13430.1 | Symbols: IIL1 | IIL1 (ISOPROPYL MALATE ISOMERASE L...	4e-11	No similarity		Unclassified protein
ntb1253	427	AT3G12290.1 | Symbols: | tetrahydrofolate dehydrogenase/cyclohy...	4e-11	EMB|CBI36823.1| unnamed protein product [Vitis vinifera]	5e-13	Metabolism
ntb1254	428	AT3G09810.1 | Symbols: | isocitrate dehydrogenase, putative / N...	4e-11	EMB|CAA65502.1| isocitrate dehydrogenase (NAD+) [Nicotiana ta...	2e-15	Energy
ntb1255	429	AT2G43090.1 | Symbols: | aconitase C-terminal domain-containing...	3e-11	No similarity		Unclassified protein
ntb1256	430	AT3G60540.2 | Symbols: | sec61beta family protein | chr3:223751...	2e-11	EMB|CBI16600.1| unnamed protein product [Vitis vinifera]	1e-13	Cellular transport
ntb1257	431	AT3G54470.1 | Symbols: | uridine 5'-monophosphate synthase / UM...	2e-11	GB|AAF86340.1|AF277455_1 UMP synthase [Nicotiana plumbaginifo...	4e-14	Metabolism
ntb1258	432	AT4G26230.1 | Symbols: | 60S ribosomal protein L31 (RPL31B) | c...	1e-11	No similarity		Protein synthesis
ntb1259	433	AT2G27530.2 | Symbols: PGY1 | PGY1 (PIGGYBACK1); RNA binding / s...	1e-11	No similarity		Protein synthesis
ntb1260	434	AT4G19490.2 | Symbols: ATVPS54, VPS54 | protein binding | chr4:1...	1e-11	EMB|CBI39019.1| unnamed protein product [Vitis vinifera]	1e-17	Unclassified protein
ntb1261	435	AT4G36960.2 | Symbols: | RNA recognition motif (RRM)-containing...	1e-11	No similarity		Unclassified protein
ntb1262	436	AT5G16510.2 | Symbols: | reversibly glycosylated polypeptide, p...	9e-12	No similarity		Metabolism
ntb1263	437	AT1G80740.1 | Symbols: CMT1, DMT4 | CMT1 (CHROMOMETHYLASE 1); DN...	7e-12	DBJ|BAC53936.1| chromomethylase-like protein [Nicotiana tabacum]	1e-27	Cell cycle and DNA processing
ntb1264	438	AT5G37930.1 | Symbols: | seven in absentia (SINA) family protei...	7e-12	EMB|CBI33564.1| unnamed protein product [Vitis vinifera]	3e-35	Protein fate
ntb1265	439	AT1G31340.1 | Symbols: RUB1, NEDD8, ATRUB1 | RUB1 (RELATED TO UB...	6e-12	No similarity		Protein fate
ntb1266	440	AT2G31670.1 | Symbols: | FUNCTIONS IN: molecular_function unkno...	6e-12	No similarity		Unclassified protein
ntb1267	441	AT2G13820.1 | Symbols: | protease inhibitor/seed storage/lipid ...	4e-12	No similarity		Unclassified protein
ntb1268	442	AT4G25630.1 | Symbols: FIB2, ATFIB2 | FIB2 (FIBRILLARIN 2); snoR...	4e-12	EMB|CAR92137.1| fibrillarin 2 [Nicotiana benthamiana]	1e-19	Transcription
ntb1269	443	AT5G22650.2 | Symbols: HD2B, HDT02, HDT2, ATHD2B, HDA4, HD2 | HD...	3e-12	No similarity		Cell cycle and DNA processing
ntb1270	444	AT1G65440.1 | Symbols: GTB1 | GTB1; RNA binding / hydrolase, act...	3e-12	No similarity		Cell cycle and DNA processing
ntb1271	445	AT2G36530.1 | Symbols: LOS2 | LOS2; copper ion binding / phospho...	3e-12	No similarity		Metabolism
ntb1272	446	AT3G52580.1 | Symbols: | 40S ribosomal protein S14 (RPS14C) | c...	2e-12	No similarity		Protein synthesis
ntb1273	447	AT5G24105.1 | Symbols: AGP41 | AGP41 (ARABINOGALACTAN-PROTEIN 41...	2e-12	No similarity		Unclassified protein
ntb1274	448	AT5G02080.1 | Symbols: | DNA/panthothenate metabolism flavoprot...	2e-12	No similarity		Unclassified protein
ntb1275	449	AT5G59970.1 | Symbols: | histone H4 | chr5:24146352-24146663 RE...	2e-12	GB|ACG37173.1| histone H4 [Zea mays]	4e-20	Unclassified protein
ntb1276	450	AT1G56070.1 | Symbols: LOS1 | LOS1; copper ion binding / transla...	1e-12	No similarity		Protein synthesis
ntb1277	451	AT5G17290.1 | Symbols: ATG5, APG5, ATATG5 | APG5 (AUTOPHAGY 5); ...	1e-12	No similarity		Cellular transport
ntb1278	452	AT5G28540.1 | Symbols: BIP1 | BIP1; ATP binding | chr5:10540665-...	1e-12	No similarity		Protein fate
ntb1279	453	AT5G64140.1 | Symbols: RPS28 | RPS28 (RIBOSOMAL PROTEIN S28); st...	1e-12	No similarity		Protein synthesis
ntb1280	454	AT3G08640.1 | Symbols: | alphavirus core protein family | chr3:...	9e-13	No similarity		Unclassified protein
ntb1281	455	AT5G01990.1 | Symbols: | auxin efflux carrier family protein | ...	9e-13	No similarity		Cellular transport
ntb1282	456	AT3G12587.1 | Symbols: | unknown protein | chr3:3994586-3994699...	7e-13	No similarity		Unclassified protein
ntb1283	457	AT3G12587.1 | Symbols: | unknown protein | chr3:3994586-3994699...	7e-13	REF|XP_002311160.1| predicted protein [Populus trichocarpa] >...	2e-14	Unclassified protein
ntb1284	458	AT1G79550.2 | Symbols: PGK | PGK (PHOSPHOGLYCERATE KINASE); phos...	6e-13	REF|XP_002513352.1| phosphoglycerate kinase, putative [Ricinu...	6e-11	Metabolism
ntb1285	459	AT1G54690.1 | Symbols: HTA3, H2AXB, G-H2AX, GAMMA-H2AX | GAMMA-H...	6e-13	GB|ABN08175.1| Histone H2A; Histone-fold [Medicago truncatula]	7e-12	Unclassified protein
ntb1286	460	AT3G03360.1 | Symbols: | F-box family protein | chr3:795218-796...	6e-13	REF|XP_002300142.1| f-box family protein [Populus trichocarpa...	2e-12	Unclassified protein
ntb1287	461	AT1G48830.2 | Symbols: | 40S ribosomal protein S7 (RPS7A) | chr...	4e-13	GB|ACJ86037.1| unknown [Medicago truncatula]	2e-13	Protein synthesis
ntb1288	462	AT1G72360.2 | Symbols: | ethylene-responsive element-binding pr...	4e-13	GB|AAS20427.1| ethylene-responsive factor-like protein 1 [Cap...	7e-50	Cell cycle and DNA processing
ntb1289	463	AT5G50320.1 | Symbols: ELO3, HAG3, HAC8 | ELO3 (ELONGATA 3); his...	3e-13	EMB|CBI14868.1| unnamed protein product [Vitis vinifera]	7e-12	Metabolism
ntb1290	464	AT3G57490.1 | Symbols: | 40S ribosomal protein S2 (RPS2D) | chr...	3e-13	REF|XP_002322713.1| predicted protein [Populus trichocarpa] >...	5e-16	Protein synthesis
ntb1291	465	AT5G64430.1 | Symbols: | octicosapeptide/Phox/Bem1p (PB1) domai...	3e-13	REF|XP_002263901.1| PREDICTED: hypothetical protein [Vitis vi...	2e-23	Unclassified protein
ntb1292	466	AT1G01840.1 | Symbols: | unknown protein | chr1:303650-304108 F...	2e-13	No similarity		Unclassified protein
ntb1293	467	AT5G04750.1 | Symbols: | F1F0-ATPase inhibitor protein, putativ...	2e-13	No similarity		Unclassified protein
ntb1294	468	AT3G21670.1 | Symbols: | nitrate transporter (NTP3) | chr3:7626...	2e-13	REF|XP_002321148.1| nitrate transporter, H+/oligopeptide symp...	2e-13	Cellular transport
ntb1295	469	AT1G18080.1 | Symbols: ATARCA, RACK1A_AT | ATARCA; nucleotide bi...	2e-13	EMB|CAA96528.1| G protein beta-subunit-like protein [Nicotian...	4e-14	Unclassified protein
ntb1296	470	AT3G05060.1 | Symbols: | SAR DNA-binding protein, putative | ch...	2e-13	DBJ|BAB41076.1| MAR-binding protein [Nicotiana tabacum]	8e-15	Unclassified protein
ntb1297	471	AT5G63930.1 | Symbols: | leucine-rich repeat transmembrane prot...	2e-13	REF|XP_002518162.1| BRASSINOSTEROID INSENSITIVE 1 precursor, ...	8e-21	Metabolism
ntb1298	472	AT1G74560.1 | Symbols: NRP1 | NRP1 (NAP1-RELATED PROTEIN 1); DNA...	1e-13	No similarity		Unclassified protein
ntb1299	473	AT2G01770.1 | Symbols: VIT1 | VIT1 (vacuolar iron transporter 1)...	1e-13	REF|XP_002273056.1| PREDICTED: hypothetical protein [Vitis vi...	1e-35	Cellular transport
ntb1300	474	AT5G09510.2 | Symbols: | 40S ribosomal protein S15 (RPS15D) | c...	9e-14	EMB|CBI26366.1| unnamed protein product [Vitis vinifera]	9e-12	Protein synthesis
ntb1301	475	AT3G13920.3 | Symbols: EIF4A1, RH4, TIF4A1 | EIF4A1 (EUKARYOTIC ...	8e-14	SP|Q40465.1|IF411_TOBAC RecName: Full=Eukaryotic initiation f...	1e-12	Cell cycle and DNA processing
ntb1302	476	AT5G04750.1 | Symbols: | F1F0-ATPase inhibitor protein, putativ...	6e-14	No similarity		Unclassified protein
ntb1303	477	AT5G53560.1 | Symbols: ATB5-A, B5 #2, ATCB5-E, CB5-E | CB5-E (CY...	6e-14	No similarity		Cellular transport
ntb1304	478	AT4G05050.3 | Symbols: UBQ11 | UBQ11 (UBIQUITIN 11); protein bin...	6e-14	REF|XP_002106293.1| GD16200 [Drosophila simulans] >gb|EDX1724...	4e-12	Protein fate
ntb1305	479	AT3G12410.1 | Symbols: | 3'-5' exonuclease/ nucleic acid bindin...	4e-14	REF|XP_002277523.1| PREDICTED: hypothetical protein [Vitis vi...	2e-56	Unclassified protein
ntb1306	480	AT2G27720.3 | Symbols: | 60S acidic ribosomal protein P2 (RPP2A...	4e-14	No similarity		Protein synthesis
ntb1307	481	AT2G24490.2 | Symbols: RPA2, ATRPA2, ROR1 | RPA2 (REPLICON PROTE...	3e-14	REF|XP_002527967.1| Replication protein A 30 kDa subunit, put...	7e-20	Cell cycle and DNA processing
ntb1308	482	AT1G18950.1 | Symbols: | aminoacyl-tRNA synthetase family | chr...	3e-14	REF|XP_002324827.1| predicted protein [Populus trichocarpa] >...	6e-24	Protein synthesis
ntb1309	483	AT2G39960.1 | Symbols: | microsomal signal peptidase 25 kDa sub...	2e-14	No similarity		Protein fate
ntb1310	484	AT1G07210.1 | Symbols: | 30S ribosomal protein S18 family | chr...	2e-14	EMB|CBI15946.1| unnamed protein product [Vitis vinifera]	7e-24	Protein synthesis
ntb1311	485	AT1G30480.1 | Symbols: DRT111 | DRT111; nucleic acid binding / n...	1e-14	No similarity		Cell cycle and DNA processing
ntb1312	486	AT5G59370.2 | Symbols: ACT4 | ACT4 (ACTIN 4); structural constit...	9e-15	DBJ|BAI39620.1| beta actin [Bruguiera gymnorhiza]	2e-12	Biogenesis of cellular components
ntb1313	487	AT1G78890.1 | Symbols: | unknown protein | chr1:29656623-296575...	9e-15	GB|ACN30645.1| unknown [Zea mays]	6e-15	Unclassified protein
ntb1314	488	AT5G37600.1 | Symbols: ATGSR1, GLN1;1, GSR 1 | ATGSR1; copper io...	8e-15	REF|XP_002301683.1| predicted protein [Populus trichocarpa] >...	3e-14	Metabolism
ntb1315	489	AT3G15395.4 | Symbols: | unknown protein | chr3:5201014-5201307...	7e-15	REF|XP_002528560.1| conserved hypothetical protein [Ricinus c...	1e-13	Unclassified protein
ntb1316	490	AT3G47833.1 | Symbols: | unknown protein | chr3:17648721-176498...	5e-15	EMB|CBI15079.1| unnamed protein product [Vitis vinifera]	2e-25	Unclassified protein
ntb1317	491	AT5G62640.3 | Symbols: | proline-rich family protein | chr5:251...	4e-15	REF|XP_002321671.1| predicted protein [Populus trichocarpa] >...	1e-18	Unclassified protein
ntb1318	492	AT3G11730.1 | Symbols: ATFP8, ATRABD1, RABD1 | ATFP8; GTP bindin...	3e-15	No similarity		Metabolism
ntb1319	493	AT1G48920.1 | Symbols: ATNUC-L1, PARL1 | ATNUC-L1; nucleic acid ...	3e-15	No similarity		Unclassified protein
ntb1320	494	AT5G58020.1 | Symbols: | unknown protein | chr5:23485585-234866...	2e-15	No similarity		Unclassified protein
ntb1321	495	AT1G76940.1 | Symbols: | RNA recognition motif (RRM)-containing...	2e-15	REF|XP_002302187.1| predicted protein [Populus trichocarpa] >...	3e-11	Unclassified protein
ntb1322	496	AT5G37475.1 | Symbols: | translation initiation factor-related ...	2e-15	REF|XP_002519577.1| Eukaryotic translation initiation factor ...	1e-12	Unclassified protein
ntb1323	497	AT1G14450.1 | Symbols: | unknown protein | chr1:4947337-4947558...	2e-15	REF|XP_002328810.1| predicted protein [Populus trichocarpa] >...	5e-13	Unclassified protein
ntb1324	498	AT1G48200.1 | Symbols: | unknown protein | chr1:17797070-177978...	2e-15	REF|XP_002513800.1| conserved hypothetical protein [Ricinus c...	3e-20	Unclassified protein
ntb1325	499	AT1G48400.1 | Symbols: | F-box family protein | chr1:17882136-1...	2e-15	No similarity		Unclassified protein
ntb1326	500	AT5G59910.1 | Symbols: HTB4 | HTB4; DNA binding | chr5:24127206-...	2e-15	No similarity		Unclassified protein
ntb1327	501	AT4G35450.1 | Symbols: AKR2, AFT, AKR2A | AKR2 (ANKYRIN REPEAT-C...	1e-15	GB|AAK18619.1|AF352797_1 ankyrin-repeat protein HBP1 [Nicotia...	1e-16	Unclassified protein
ntb1328	502	AT5G65000.1 | Symbols: | nucleotide-sugar transporter family pr...	1e-15	EMB|CBI25889.1| unnamed protein product [Vitis vinifera]	4e-17	Cellular transport
ntb1329	503	AT4G23885.1 | Symbols: | unknown protein | chr4:12419472-124202...	9e-16	GB|ACU19335.1| unknown [Glycine max]	2e-13	Unclassified protein
ntb1330	504	AT4G15470.1 | Symbols: | EXPRESSED IN: 24 plant structures; EXP...	8e-16	EMB|CBI26161.1| unnamed protein product [Vitis vinifera]	4e-16	Unclassified protein
ntb1331	505	AT2G39460.2 | Symbols: ATRPL23A, RPL23A, RPL23AA | RPL23AA (RIBO...	8e-16	SP|Q07761.1|RL23A_TOBAC RecName: Full=60S ribosomal protein L...	1e-21	Protein synthesis
ntb1332	506	AT1G28395.3 | Symbols: | unknown protein | chr1:9970134-9971433...	7e-16	EMB|CBI21895.1| unnamed protein product [Vitis vinifera]	7e-18	Unclassified protein
ntb1333	507	AT4G24190.1 | Symbols: SHD, HSP90.7 | SHD (SHEPHERD); ATP bindin...	6e-16	REF|XP_002510550.1| endoplasmin, putative [Ricinus communis] ...	9e-15	Protein fate
ntb1334	508	AT5G66800.1 | Symbols: | unknown protein | chr5:26671433-266721...	4e-16	REF|XP_002277488.1| PREDICTED: hypothetical protein [Vitis vi...	3e-11	Unclassified protein
ntb1335	509	AT1G13440.2 | Symbols: GAPC-2, GAPC2 | GAPC2 (GLYCERALDEHYDE-3-P...	3e-16	No similarity		Metabolism
ntb1336	510	AT5G23540.2 | Symbols: | 26S proteasome regulatory subunit, put...	2e-16	EMB|CBI19542.1| unnamed protein product [Vitis vinifera]	2e-14	Protein fate
ntb1337	511	AT4G23860.3 | Symbols: | PHD finger protein-related | chr4:1240...	2e-16	REF|XP_002270160.1| PREDICTED: hypothetical protein [Vitis vi...	4e-15	Cell cycle and DNA processing
ntb1338	512	AT4G29350.1 | Symbols: PFN2, PRO2, PRF2 | PFN2 (PROFILIN 2); act...	1e-16	No similarity		Unclassified protein
ntb1339	513	ATCG00905.1 | Symbols: RPS12C, RPS12 | chloroplast gene encoding...	1e-16	No similarity		Protein synthesis
ntb1340	514	AT1G29320.1 | Symbols: | transducin family protein / WD-40 repe...	1e-16	REF|XP_002511220.1| WD-repeat protein, putative [Ricinus comm...	2e-15	Unclassified protein
ntb1341	515	AT3G47850.1 | Symbols: | unknown protein | chr3:17654256-176560...	9e-17	REF|XP_002266231.1| PREDICTED: hypothetical protein [Vitis vi...	5e-32	Unclassified protein
ntb1342	516	AT1G09810.1 | Symbols: ECT11 | ECT11 (evolutionarily conserved C...	8e-17	REF|XP_002328776.1| predicted protein [Populus trichocarpa] >...	3e-29	Unclassified protein
ntb1343	517	AT1G18080.1 | Symbols: ATARCA, RACK1A_AT | ATARCA; nucleotide bi...	6e-17	SP|P49026.1|GBLP_TOBAC RecName: Full=Guanine nucleotide-bindi...	1e-21	Unclassified protein
ntb1344	518	AT4G25050.1 | Symbols: ACP4 | ACP4 (acyl carrier protein 4); acy...	6e-17	GB|AAD21198.1| acyl carrier protein [Capsicum chinense]	3e-22	Metabolism
ntb1345	519	AT1G15200.1 | Symbols: | protein-protein interaction regulator ...	4e-17	REF|XP_002527936.1| pinn, putative [Ricinus communis] >gb|EEF...	9e-23	Unclassified protein
ntb1346	520	AT1G19715.1 | Symbols: | jacalin lectin family protein | chr1:6...	4e-17	No similarity		Unclassified protein
ntb1347	521	AT5G41685.1 | Symbols: | mitochondrial import receptor subunit ...	3e-17	SP|O82067.3|TOM7A_SOLTU RecName: Full=Mitochondrial import re...	1e-18	Cellular transport
ntb1348	522	AT2G31810.2 | Symbols: | acetolactate synthase small subunit, p...	3e-17	EMB|CAB56614.1| acetolactate synthase small subunit [Nicotian...	7e-21	Metabolism
ntb1349	523	AT1G04520.1 | Symbols: PDLP2 | PDLP2 (PLASMODESMATA-LOCATED PROT...	2e-17	No similarity		Protein fate
ntb1350	524	AT4G16695.1 | Symbols: | unknown protein | chr4:9394259-9395251...	2e-17	No similarity		Unclassified protein
ntb1351	525	AT2G14110.1 | Symbols: | FUNCTIONS IN: molecular_function unkno...	2e-17	REF|XP_002323938.1| predicted protein [Populus trichocarpa] >...	2e-15	Unclassified protein
ntb1352	526	AT5G63520.1 | Symbols: | FUNCTIONS IN: molecular_function unkno...	2e-17	EMB|CBI15680.1| unnamed protein product [Vitis vinifera]	4e-29	Unclassified protein
ntb1353	527	AT3G27890.1 | Symbols: NQR | NQR (NADPH:QUINONE OXIDOREDUCTASE);...	1e-17	No similarity		Metabolism
ntb1354	528	AT1G65720.1 | Symbols: | unknown protein | chr1:24440471-244410...	9e-18	REF|XP_002327581.1| predicted protein [Populus trichocarpa] >...	2e-11	Unclassified protein
ntb1355	529	AT1G27120.1 | Symbols: | galactosyltransferase family protein |...	9e-18	EMB|CBI15300.1| unnamed protein product [Vitis vinifera]	1e-15	Metabolism
ntb1356	530	AT5G46230.1 | Symbols: | unknown protein | chr5:18742593-187430...	9e-18	REF|XP_002519688.1| conserved hypothetical protein [Ricinus c...	9e-18	Unclassified protein
ntb1357	531	AT4G35540.1 | Symbols: | transcription regulator/ zinc ion bind...	9e-18	REF|XP_002266602.1| PREDICTED: hypothetical protein [Vitis vi...	6e-20	Unclassified protein
ntb1358	532	AT1G48920.1 | Symbols: ATNUC-L1, PARL1 | ATNUC-L1; nucleic acid ...	7e-18	No similarity		Unclassified protein
ntb1359	533	AT1G22140.1 | Symbols: | unknown protein | chr1:7815158-7815577...	5e-18	REF|XP_002284238.1| PREDICTED: hypothetical protein [Vitis vi...	4e-17	Unclassified protein
ntb1360	534	AT2G07690.1 | Symbols: MCM5 | minichromosome maintenance family ...	5e-18	EMB|CBI25611.1| unnamed protein product [Vitis vinifera]	2e-20	Metabolism
ntb1361	535	AT4G04720.1 | Symbols: CPK21 | CPK21; ATP binding / calcium ion ...	5e-18	GB|AAK52801.1|AF363784_1 calcium-dependent protein kinase CDP...	1e-21	Metabolism
ntb1362	536	AT1G56020.1 | Symbols: | unknown protein | chr1:20952216-209534...	3e-18	REF|XP_002270778.1| PREDICTED: hypothetical protein [Vitis vi...	1e-29	Unclassified protein
ntb1363	537	AT1G01370.2 | Symbols: HTR12, CENH3 | HTR12; DNA binding | chr1:...	2e-18	DBJ|BAH03514.1| centromere specific histone H3 variant [Nicot...	2e-37	Unclassified protein
ntb1364	538	AT4G21105.1 | Symbols: | cytochrome-c oxidase/ electron carrier...	1e-18	No similarity		Unclassified protein
ntb1365	539	AT3G07870.1 | Symbols: | F-box family protein | chr3:2510871-25...	1e-18	REF|XP_002320506.1| f-box family protein [Populus trichocarpa...	9e-24	Unclassified protein
ntb1366	540	AT4G10955.1 | Symbols: | lipase class 3 family protein | chr4:6...	1e-18	GB|ACJ85569.1| unknown [Medicago truncatula]	1e-24	Metabolism
ntb1367	541	AT4G24690.1 | Symbols: | ubiquitin-associated (UBA)/TS-N domain...	9e-19	REF|XP_002511320.1| zinc ion binding protein, putative [Ricin...	2e-20	Unclassified protein
ntb1368	542	AT4G22590.1 | Symbols: | trehalose-6-phosphate phosphatase, put...	8e-19	No similarity		Metabolism
ntb1369	543	AT3G12410.1 | Symbols: | 3'-5' exonuclease/ nucleic acid bindin...	8e-19	REF|XP_002277523.1| PREDICTED: hypothetical protein [Vitis vi...	1e-57	Unclassified protein
ntb1370	544	AT1G63610.2 | Symbols: | unknown protein | chr1:23583675-235855...	6e-19	No similarity		Unclassified protein
ntb1371	545	AT1G02500.2 | Symbols: SAM1, SAM-1, MAT1 | SAM1 (S-ADENOSYLMETHI...	6e-19	GB|ABP35525.1| S-adenosyl-L-methionine synthetase [Ipomoea ba...	2e-16	Metabolism
ntb1372	546	AT2G47110.1 | Symbols: UBQ6 | UBQ6; protein binding | chr2:19344...	5e-19	No similarity		Protein fate
ntb1373	547	AT3G10950.1 | Symbols: | 60S ribosomal protein L37a (RPL37aB) |...	4e-19	REF|XP_002268650.1| PREDICTED: similar to protein synthesis i...	4e-24	Protein synthesis
ntb1374	548	AT1G26355.1 | Symbols: SP1L1 | SP1L1 (SPIRAL1-LIKE1) | chr1:9117...	3e-19	REF|XP_002280232.1| PREDICTED: hypothetical protein isoform 2...	4e-15	Unclassified protein
ntb1375	549	AT1G16060.1 | Symbols: | ovule development protein, putative | ...	2e-19	REF|XP_002512756.1| conserved hypothetical protein [Ricinus c...	5e-15	Cell cycle and DNA processing
ntb1376	550	AT3G54560.1 | Symbols: HTA11 | HTA11; DNA binding | chr3:2019653...	2e-19	REF|XP_002307619.1| histone 2 [Populus trichocarpa] >gb|ABK95...	3e-17	Unclassified protein
ntb1377	551	AT3G20670.1 | Symbols: HTA13 | HTA13; DNA binding | chr3:7229472...	2e-19	REF|XP_002316965.1| histone H2 [Populus trichocarpa] >gb|EEE9...	9e-18	Unclassified protein
ntb1378	552	AT4G10920.2 | Symbols: KELP | KELP; DNA binding / transcription ...	2e-19	GB|ACU13417.1| unknown [Glycine max]	5e-18	Cell cycle and DNA processing
ntb1379	553	AT1G51200.2 | Symbols: | zinc finger (AN1-like) family protein ...	2e-19	GB|ACM68440.1| stress-associated protein 3 [Solanum lycopersi...	3e-37	Unclassified protein
ntb1380	554	AT4G10920.2 | Symbols: KELP | KELP; DNA binding / transcription ...	1e-19	EMB|CAN65190.1| hypothetical protein [Vitis vinifera]	3e-13	Cell cycle and DNA processing
ntb1381	555	AT1G62850.3 | Symbols: | translation release factor | chr1:2327...	1e-19	REF|XP_002304436.1| predicted protein [Populus trichocarpa] >...	2e-18	Unclassified protein
ntb1382	556	AT3G14600.1 | Symbols: | 60S ribosomal protein L18A (RPL18aC) |...	1e-19	GB|ABB29928.1| unknown [Solanum tuberosum]	5e-21	Protein synthesis
ntb1383	557	AT1G70990.1 | Symbols: | proline-rich family protein | chr1:267...	8e-20	No similarity		Unclassified protein
ntb1384	558	AT5G11270.1 | Symbols: OCP3 | OCP3 (OVEREXPRESSOR OF CATIONIC PE...	8e-20	REF|XP_002285025.1| PREDICTED: hypothetical protein [Vitis vi...	3e-13	Transcription
ntb1385	559	AT5G58590.1 | Symbols: RANBP1 | RANBP1 (RAN BINDING PROTEIN 1); ...	8e-20	GB|ABS50234.1| Ran binding protein [Nicotiana benthamiana]	2e-17	Protein fate
ntb1386	560	AT5G07440.2 | Symbols: GDH2 | GDH2 (GLUTAMATE DEHYDROGENASE 2); ...	6e-20	SP|O04937.1|DHEA_NICPL RecName: Full=Glutamate dehydrogenase ...	4e-18	Metabolism
ntb1387	561	AT4G16280.3 | Symbols: FCA | FCA; RNA binding | chr4:9208564-921...	5e-20	No similarity		Unclassified protein
ntb1388	562	AT4G05530.1 | Symbols: IBR1, SDRA | IBR1 (INDOLE-3-BUTYRIC ACID ...	5e-20	REF|XP_002518407.1| short-chain dehydrogenase, putative [Rici...	2e-31	Unclassified protein
ntb1389	563	AT3G16640.1 | Symbols: TCTP | TCTP (TRANSLATIONALLY CONTROLLED T...	3e-20	DBJ|BAF47120.1| translationally controlled tumor protein like...	5e-28	Unclassified protein
ntb1390	564	AT3G46940.1 | Symbols: | deoxyuridine 5'-triphosphate nucleotid...	2e-20	PDB|2P9O|A Chain A, Structure Of Dutpase From Arabidopsis Tha...	1e-11	Metabolism
ntb1391	565	AT1G51590.2 | Symbols: | mannosyl-oligosaccharide 1,2-alpha-man...	2e-20	EMB|CBI18482.1| unnamed protein product [Vitis vinifera]	5e-13	Metabolism
ntb1392	566	AT3G12680.1 | Symbols: HUA1 | HUA1 (ENHANCER OF AG-4 1); RNA bin...	2e-20	REF|XP_002312214.1| predicted protein [Populus trichocarpa] >...	3e-14	Unclassified protein
ntb1393	567	AT4G27540.1 | Symbols: PRA1.H | PRA1.H (PRENYLATED RAB ACCEPTOR ...	2e-20	REF|XP_002532934.1| conserved hypothetical protein [Ricinus c...	2e-14	Unclassified protein
ntb1394	568	AT5G49030.1 | Symbols: OVA2 | OVA2 (ovule abortion 2); ATP bindi...	2e-20	EMB|CBI26081.1| unnamed protein product [Vitis vinifera]	9e-22	Protein synthesis
ntb1395	569	AT5G16990.1 | Symbols: | NADP-dependent oxidoreductase, putativ...	1e-20	No similarity		Unclassified protein
ntb1396	570	AT4G28830.2 | Symbols: | methyltransferase/ nucleic acid bindin...	1e-20	GB|ACU13607.1| unknown [Glycine max]	4e-15	Unclassified protein
ntb1397	571	AT2G38040.2 | Symbols: CAC3 | CAC3; acetyl-CoA carboxylase | chr...	1e-20	GB|ACF17633.1| putative acetyl co-enzyme A carboxylase carbox...	1e-54	Metabolism
ntb1398	572	AT5G09510.2 | Symbols: | 40S ribosomal protein S15 (RPS15D) | c...	9e-21	No similarity		Protein synthesis
ntb1399	573	AT3G22480.1 | Symbols: PDF2 | prefoldin-related KE2 family prote...	7e-21	GB|ACU20061.1| unknown [Glycine max]	3e-13	Unclassified protein
ntb1400	574	AT3G27860.1 | Symbols: | PWWP domain-containing protein | chr3:...	7e-21	REF|XP_002274197.1| PREDICTED: hypothetical protein [Vitis vi...	2e-14	Unclassified protein
ntb1401	575	AT1G18280.1 | Symbols: | protease inhibitor/seed storage/lipid ...	5e-21	REF|XP_002264081.1| PREDICTED: hypothetical protein [Vitis vi...	1e-26	Unclassified protein
ntb1402	576	AT2G41790.1 | Symbols: | peptidase M16 family protein / insulin...	5e-21	REF|XP_002308028.1| predicted protein [Populus trichocarpa] >...	1e-26	Protein fate
ntb1403	577	AT5G64680.2 | Symbols: | unknown protein | chr5:25854433-258553...	5e-21	REF|XP_002272015.1| PREDICTED: hypothetical protein isoform 1...	5e-49	Unclassified protein
ntb1404	578	AT3G08530.1 | Symbols: | clathrin heavy chain, putative | chr3:...	5e-21	No similarity		Unclassified protein
ntb1405	579	AT5G48480.1 | Symbols: | unknown protein | chr5:19644814-196456...	4e-21	GB|AAO43000.1| early tobacco anther 1 [Nicotiana tabacum]	8e-57	Unclassified protein
ntb1406	580	AT4G22310.1 | Symbols: | unknown protein | chr4:11791443-117926...	3e-21	GB|ACU14220.1| unknown [Glycine max]	4e-13	Unclassified protein
ntb1407	581	AT4G32770.1 | Symbols: VTE1, ATSDX1 | VTE1 (VITAMIN E DEFICIENT ...	3e-21	GB|AAT09809.1| tocopherol cyclase [Solanum tuberosum]	4e-24	Metabolism
ntb1408	582	AT1G42960.1 | Symbols: | expressed protein localized to the inn...	2e-21	REF|XP_002510707.1| conserved hypothetical protein [Ricinus c...	2e-15	Unclassified protein
ntb1409	583	AT1G51510.1 | Symbols: Y14 | Y14; RNA binding / protein binding ...	2e-21	GB|AAY84882.1| mRNA transport factor [Triticum aestivum]	1e-17	Unclassified protein
ntb1410	584	AT2G41945.1 | Symbols: | unknown protein | chr2:17511071-175128...	2e-21	REF|XP_002280648.1| PREDICTED: hypothetical protein [Vitis vi...	3e-20	Unclassified protein
ntb1411	585	AT5G45170.1 | Symbols: | CbbY protein-related | chr5:18270555-1...	2e-21	REF|XP_002321787.1| predicted protein [Populus trichocarpa] >...	7e-45	Unclassified protein
ntb1412	586	AT3G61110.1 | Symbols: ARS27A | ARS27A (ARABIDOPSIS RIBOSOMAL PR...	1e-21	EMB|CBI29279.1| unnamed protein product [Vitis vinifera]	6e-20	Protein synthesis
ntb1413	587	AT3G54560.1 | Symbols: HTA11 | HTA11; DNA binding | chr3:2019653...	9e-22	REF|XP_002307619.1| histone 2 [Populus trichocarpa] >gb|ABK95...	2e-19	Unclassified protein
ntb1414	588	AT5G18540.2 | Symbols: | unknown protein | chr5:6153924-6155877...	9e-22	REF|XP_002516894.1| conserved hypothetical protein [Ricinus c...	1e-23	Unclassified protein
ntb1415	589	AT5G47680.1 | Symbols: | FUNCTIONS IN: molecular_function unkno...	8e-22	No similarity		Unclassified protein
ntb1416	590	AT5G53400.1 | Symbols: | nuclear movement family protein | chr5...	8e-22	GB|ABB16978.1| salt tolerance protein 5-like protein [Solanum...	2e-27	Unclassified protein
ntb1417	591	AT4G23620.1 | Symbols: | 50S ribosomal protein-related | chr4:1...	6e-22	No similarity		Protein synthesis
ntb1418	592	AT3G54085.2 | Symbols: | FUNCTIONS IN: molecular_function unkno...	6e-22	EMB|CBI31551.1| unnamed protein product [Vitis vinifera]	2e-18	Unclassified protein
ntb1419	593	AT3G56510.2 | Symbols: | TBP-binding protein, putative | chr3:2...	6e-22	EMB|CBI15766.1| unnamed protein product [Vitis vinifera]	3e-32	Unclassified protein
ntb1420	594	AT5G27200.1 | Symbols: ACP5 | ACP5 (acyl carrier protein 5); acy...	5e-22	GB|AAD21198.1| acyl carrier protein [Capsicum chinense]	5e-28	Metabolism
ntb1421	595	AT1G66820.1 | Symbols: | glycine-rich protein | chr1:24930093-2...	4e-22	No similarity		Unclassified protein
ntb1422	596	AT5G13160.1 | Symbols: PBS1 | PBS1 (avrPphB susceptible 1); kina...	4e-22	REF|XP_002265076.1| PREDICTED: hypothetical protein [Vitis vi...	2e-26	Metabolism
ntb1423	597	AT2G34520.1 | Symbols: RPS14 | RPS14 (mitochondrial ribosomal pr...	4e-22	EMB|CAB42658.1| iron sulfur subunit of succinate dehydrogenas...	5e-30	Protein synthesis
ntb1424	598	AT1G79210.3 | Symbols: | 20S proteasome alpha subunit B, putati...	3e-22	No similarity		Protein fate
ntb1425	599	AT2G01250.1 | Symbols: | 60S ribosomal protein L7 (RPL7B) | chr...	3e-22	No similarity		Protein synthesis
ntb1426	600	AT3G13570.1 | Symbols: SCL30A | SCL30a; RNA binding / nucleic ac...	2e-22	No similarity		Transcription
ntb1427	601	AT1G67785.1 | Symbols: | unknown protein | chr1:25416100-254169...	2e-22	No similarity		Unclassified protein
ntb1428	602	AT3G10500.1 | Symbols: anac053 | anac053 (Arabidopsis NAC domain...	2e-22	REF|XP_002315338.1| NAC domain protein, IPR003441 [Populus tr...	3e-27	Transcription
ntb1429	603	AT1G76520.2 | Symbols: | auxin efflux carrier family protein | ...	1e-22	REF|XP_002528528.1| auxin:hydrogen symporter, putative [Ricin...	4e-21	Cellular transport
ntb1430	604	AT3G09630.1 | Symbols: | 60S ribosomal protein L4/L1 (RPL4A) | ...	1e-22	No similarity		Protein synthesis
ntb1431	605	AT4G02060.1 | Symbols: PRL, MCM7 | PRL (PROLIFERA); ATP binding ...	9e-23	REF|XP_002276329.1| PREDICTED: hypothetical protein [Vitis vi...	7e-26	Metabolism
ntb1432	606	AT3G01280.1 | Symbols: VDAC1, ATVDAC1 | VDAC1 (VOLTAGE DEPENDENT...	8e-23	DBJ|BAF95071.1| voltage-dependent anion channel [Nicotiana ta...	2e-20	Cellular transport
ntb1433	607	AT3G52120.1 | Symbols: | SWAP (Suppressor-of-White-APricot)/sur...	8e-23	REF|XP_002513189.1| arginine/serine rich splicing factor sf4/...	5e-23	Transcription
ntb1434	608	AT5G39850.1 | Symbols: | 40S ribosomal protein S9 (RPS9C) | chr...	7e-23	SP|P49214.1|RS9_TOBAC RecName: Full=40S ribosomal protein S9;...	6e-14	Protein synthesis
ntb1435	609	AT1G28150.1 | Symbols: | unknown protein | chr1:9835122-9835842...	7e-23	GB|ACU15610.1| unknown [Glycine max]	2e-19	Unclassified protein
ntb1436	610	AT3G06680.1 | Symbols: | 60S ribosomal protein L29 (RPL29B) | c...	6e-23	REF|XP_002275815.1| PREDICTED: similar to 60S ribosomal prote...	2e-15	Protein synthesis
ntb1437	611	AT5G20180.2 | Symbols: | ribosomal protein L36 family protein |...	6e-23	EMB|CAN71764.1| hypothetical protein [Vitis vinifera]	4e-26	Protein synthesis
ntb1438	612	AT1G76810.1 | Symbols: | eukaryotic translation initiation fact...	4e-23	REF|XP_002267014.1| PREDICTED: hypothetical protein [Vitis vi...	6e-14	Protein synthesis
ntb1439	613	AT3G21630.1 | Symbols: CERK1, LYSM RLK1 | CERK1 (CHITIN ELICITOR...	4e-23	REF|XP_002321141.1| predicted protein [Populus trichocarpa] >...	3e-21	Metabolism
ntb1440	614	AT5G40382.1 | Symbols: | cytochrome-c oxidase | chr5:16155486-1...	3e-23	SP|P19173.3|COX5C_IPOBA RecName: Full=Cytochrome c oxidase su...	3e-14	Unclassified protein
ntb1441	615	AT4G09630.1 | Symbols: | FUNCTIONS IN: molecular_function unkno...	3e-23	REF|XP_002267682.1| PREDICTED: hypothetical protein [Vitis vi...	1e-14	Unclassified protein
ntb1442	616	AT1G28150.1 | Symbols: | unknown protein | chr1:9835122-9835842...	3e-23	REF|XP_002305696.1| predicted protein [Populus trichocarpa] >...	1e-20	Unclassified protein
ntb1443	617	AT1G23800.1 | Symbols: ALDH2B7, ALDH2B | ALDH2B7; 3-chloroallyl ...	3e-23	EMB|CAA71003.1| aldehyde dehydrogenase (NAD+) [Nicotiana taba...	2e-27	Metabolism
ntb1444	618	AT5G01090.1 | Symbols: | legume lectin family protein | chr5:33...	3e-23	REF|XP_002527882.1| Agglutinin-2 precursor, putative [Ricinus...	4e-38	Unclassified protein
ntb1445	619	AT1G77940.1 | Symbols: | 60S ribosomal protein L30 (RPL30B) | c...	2e-23	GB|ABU75308.1| ribosomal protein L30e [Pisum sativum]	1e-12	Protein synthesis
ntb1446	620	AT3G55280.3 | Symbols: RPL23AB | RPL23AB (RIBOSOMAL PROTEIN L23A...	2e-23	EMB|CBI32672.1| unnamed protein product [Vitis vinifera]	7e-15	Protein synthesis
ntb1447	621	AT2G32920.1 | Symbols: ATPDIL2-3, PDI9, ATPDI9 | ATPDIL2-3 (PDI-...	2e-23	GB|ACU17741.1| unknown [Glycine max]	5e-15	Protein fate
ntb1448	622	AT5G20290.1 | Symbols: | 40S ribosomal protein S8 (RPS8A) | chr...	2e-23	GB|ABB72814.1| putative 40S ribosomal protein S8-like protein...	1e-20	Protein synthesis
ntb1449	623	AT5G10160.1 | Symbols: | beta-hydroxyacyl-ACP dehydratase, puta...	2e-23	No similarity		Metabolism
ntb1450	624	AT1G68680.1 | Symbols: | unknown protein | chr1:25785627-257866...	1e-23	GB|ACU19699.1| unknown [Glycine max]	5e-14	Unclassified protein
ntb1451	625	AT3G12490.1 | Symbols: ATCYSB | cysteine protease inhibitor, put...	1e-23	GB|AAU81597.1| cysteine proteinase inhibitor [Petunia x hybrida]	1e-17	Unclassified protein
ntb1452	626	AT1G27435.1 | Symbols: | unknown protein | chr1:9527956-9528814...	1e-23	REF|XP_002512885.1| conserved hypothetical protein [Ricinus c...	4e-25	Unclassified protein
ntb1453	627	AT5G22880.1 | Symbols: H2B, HTB2 | HTB2; DNA binding | chr5:7652...	8e-24	No similarity		Unclassified protein
ntb1454	628	AT5G64140.1 | Symbols: RPS28 | RPS28 (RIBOSOMAL PROTEIN S28); st...	8e-24	GB|AAR83864.1| 28 kDa small subunit ribosomal protein [Capsic...	2e-19	Protein synthesis
ntb1455	629	AT1G30230.2 | Symbols: | elongation factor 1-beta / EF-1-beta |...	8e-24	GB|AAG49034.1|AF204787_1 ripening regulated protein DDTFR10 [...	3e-22	Protein synthesis
ntb1456	630	AT2G37120.1 | Symbols: | DNA-binding S1FA family protein | chr2...	5e-24	No similarity		Transcription
ntb1457	631	AT2G01050.1 | Symbols: | nucleic acid binding / zinc ion bindin...	4e-24	No similarity		Unclassified protein
ntb1458	632	AT4G32490.1 | Symbols: | plastocyanin-like domain-containing pr...	4e-24	GB|ACU23206.1| unknown [Glycine max]	1e-29	Unclassified protein
ntb1459	633	AT5G23710.1 | Symbols: | DNA binding / DNA-directed RNA polymer...	4e-24	REF|XP_002262940.1| PREDICTED: hypothetical protein [Vitis vi...	2e-30	Transcription
ntb1460	634	AT1G76550.1 | Symbols: | pyrophosphate--fructose-6-phosphate 1-...	2e-24	EMB|CBI40779.1| unnamed protein product [Vitis vinifera]	4e-21	Metabolism
ntb1461	635	AT5G03530.1 | Symbols: ATRAB ALPHA, ATRAB, ATRAB18B, ATRABC2A, R...	2e-24	REF|XP_002267276.1| PREDICTED: hypothetical protein [Vitis vi...	2e-37	Metabolism
ntb1462	636	AT2G45860.1 | Symbols: | unknown protein | chr2:18874913-188755...	1e-24	No similarity		Unclassified protein
ntb1463	637	AT5G56030.1 | Symbols: HSP81-2, ERD8, HSP90.2 | HSP81-2 (HEAT SH...	1e-24	No similarity		Protein fate
ntb1464	638	AT5G64140.1 | Symbols: RPS28 | RPS28 (RIBOSOMAL PROTEIN S28); st...	1e-24	EMB|CBI29957.1| unnamed protein product [Vitis vinifera]	9e-20	Protein synthesis
ntb1465	639	AT4G29410.2 | Symbols: | 60S ribosomal protein L28 (RPL28C) | c...	1e-24	GB|ABA46763.1| unknown [Solanum tuberosum]	2e-20	Protein synthesis
ntb1466	640	AT1G29150.1 | Symbols: ATS9, RPN6 | ATS9 (ARABIDOPSIS NON-ATPASE...	1e-24	EMB|CBI34207.1| unnamed protein product [Vitis vinifera]	5e-21	Protein fate
ntb1467	641	AT4G36660.1 | Symbols: | unknown protein | chr4:17285953-172872...	1e-24	EMB|CBI17540.1| unnamed protein product [Vitis vinifera]	3e-24	Unclassified protein
ntb1468	642	AT5G59140.1 | Symbols: | SKP1 family protein | chr5:23874696-23...	1e-24	REF|XP_002520493.1| Transcription elongation factor B polypep...	1e-29	Unclassified protein
ntb1469	643	AT5G64140.1 | Symbols: RPS28 | RPS28 (RIBOSOMAL PROTEIN S28); st...	8e-25	EMB|CBI29957.1| unnamed protein product [Vitis vinifera]	6e-20	Protein synthesis
ntb1470	644	AT5G08565.1 | Symbols: | positive transcription elongation fact...	5e-25	REF|XP_002315361.1| predicted protein [Populus trichocarpa] >...	9e-31	Unclassified protein
ntb1471	645	AT5G04850.1 | Symbols: VPS60.2 | VPS60.2 | chr5:1408246-1409806 ...	4e-25	No similarity		Cellular transport
ntb1472	646	AT5G56010.1 | Symbols: HSP81-3 | HSP81-3; ATP binding / unfolded...	3e-25	No similarity		Protein fate
ntb1473	647	AT5G60670.1 | Symbols: | 60S ribosomal protein L12 (RPL12C) | c...	3e-25	REF|XP_002530279.1| 60S ribosomal protein L12, putative [Rici...	5e-27	Protein synthesis
ntb1474	648	AT1G12310.1 | Symbols: | calmodulin, putative | chr1:4187500-41...	2e-25	No similarity		Unclassified protein
ntb1475	649	AT4G29735.1 | Symbols: | unknown protein | chr4:14562962-145642...	2e-25	EMB|CBI27908.1| unnamed protein product [Vitis vinifera]	1e-16	Unclassified protein
ntb1476	650	AT5G46230.1 | Symbols: | unknown protein | chr5:18742593-187430...	1e-25	REF|XP_002305706.1| predicted protein [Populus trichocarpa] >...	2e-12	Unclassified protein
ntb1477	651	AT5G65010.1 | Symbols: ASN2 | ASN2 (ASPARAGINE SYNTHETASE 2); as...	1e-25	REF|XP_002531258.1| asparagine synthetase, putative [Ricinus ...	3e-14	Metabolism
ntb1478	652	AT5G59370.2 | Symbols: ACT4 | ACT4 (ACTIN 4); structural constit...	1e-25	DBJ|BAI39620.1| beta actin [Bruguiera gymnorhiza]	3e-23	Biogenesis of cellular components
ntb1479	653	AT1G12650.4 | Symbols: | unknown protein | chr1:4306183-4307673...	1e-25	GB|ACU21223.1| unknown [Glycine max]	1e-24	Unclassified protein
ntb1480	654	AT4G17960.1 | Symbols: | unknown protein | chr4:9971154-9972227...	1e-25	REF|XP_002326716.1| predicted protein [Populus trichocarpa] >...	2e-27	Unclassified protein
ntb1481	655	AT1G17210.1 | Symbols: | zinc ion binding | chr1:5880502-588465...	1e-25	REF|XP_002532977.1| conserved hypothetical protein [Ricinus c...	2e-27	Unclassified protein
ntb1482	656	AT4G34670.1 | Symbols: | 40S ribosomal protein S3A (RPS3aB) | c...	1e-25	SP|Q285L8.1|RS3A_TOBAC RecName: Full=40S ribosomal protein S3...	4e-38	Protein synthesis
ntb1483	657	AT2G38540.1 | Symbols: LP1, LTP1, ATLTP1 | LP1; calmodulin bindi...	1e-25	SP|Q03461.1|NLTP2_TOBAC RecName: Full=Non-specific lipid-tran...	7e-44	Unclassified protein
ntb1484	658	ATMG00900.1 | Symbols: CCB256 | cytochrome c biogenesis orf256 |...	9e-26	No similarity		Unclassified protein
ntb1485	659	AT2G20490.1 | Symbols: NOP10, EDA27 | NOP10; RNA binding | chr2:...	5e-26	REF|XP_002300770.1| predicted protein [Populus trichocarpa] >...	1e-23	Unclassified protein
ntb1486	660	AT1G55805.1 | Symbols: | BolA-like family protein | chr1:208589...	5e-26	DBJ|BAF11316.2| Os03g0219500 [Oryza sativa Japonica Group]	1e-24	Transcription
ntb1487	661	AT2G20820.1 | Symbols: | unknown protein | chr2:8964450-8965166...	4e-26	EMB|CAJ13713.1| hypothetical protein [Capsicum chinense]	2e-33	Unclassified protein
ntb1488	662	AT3G25520.1 | Symbols: ATL5, PGY3, OLI5, RPL5A | ATL5 (A. THALIA...	3e-26	GB|ABB16983.1| unknown [Solanum tuberosum]	3e-17	Protein synthesis
ntb1489	663	AT5G47700.2 | Symbols: | 60S acidic ribosomal protein P1 (RPP1C...	3e-26	GB|ABB29934.1| acidic ribosomal protein P1a-like [Solanum tub...	3e-22	Protein synthesis
ntb1490	664	AT2G45640.1 | Symbols: SAP18, ATSAP18 | SAP18 (SIN3 ASSOCIATED P...	3e-26	GB|AAQ24533.1| P18 [Solanum chacoense]	1e-26	Transcription
ntb1491	665	AT3G19508.1 | Symbols: | unknown protein | chr3:6762378-6762696...	3e-26	EMB|CBI22511.1| unnamed protein product [Vitis vinifera]	2e-30	Unclassified protein
ntb1492	666	AT4G38100.1 | Symbols: | unknown protein | chr4:17887033-178881...	2e-26	No similarity		Protein fate
ntb1493	667	AT1G51650.1 | Symbols: | ATP synthase epsilon chain, mitochondr...	2e-26	REF|XP_002517228.1| ATP synthase epsilon chain, mitochondrial...	2e-26	Metabolism
ntb1494	668	AT3G52730.1 | Symbols: | ubiquinol-cytochrome C reductase UQCRX...	2e-26	SP|P46270.1|QCR9_SOLTU RecName: Full=Cytochrome b-c1 complex ...	1e-26	Energy
ntb1495	669	AT3G10985.1 | Symbols: SAG20, WI12, ATWI-12 | SAG20 (SENESCENCE ...	2e-26	REF|XP_002520818.1| conserved hypothetical protein [Ricinus c...	3e-32	Unclassified protein
ntb1496	670	AT4G27500.1 | Symbols: PPI1 | PPI1 (PROTON PUMP INTERACTOR 1); p...	2e-26	No similarity		Unclassified protein
ntb1497	671	AT1G29250.1 | Symbols: | nucleic acid binding | chr1:10223461-1...	1e-26	GB|ACU13271.1| unknown [Glycine max]	2e-16	Unclassified protein
ntb1498	672	AT1G32310.1 | Symbols: | unknown protein | chr1:11653619-116545...	1e-26	REF|XP_002272866.1| PREDICTED: similar to FAD-binding domain-...	4e-23	Unclassified protein
ntb1499	673	AT5G48020.1 | Symbols: | unknown protein | chr5:19462888-194647...	9e-27	REF|XP_002513206.1| conserved hypothetical protein [Ricinus c...	9e-20	Unclassified protein
ntb1500	674	AT1G07250.1 | Symbols: UGT71C4 | UGT71C4 (UDP-GLUCOSYL TRANSFERA...	8e-27	GB|AAL92461.1| putative glucosyltransferase [Solanum lycopers...	9e-32	Metabolism
ntb1501	675	AT3G48660.1 | Symbols: | unknown protein | chr3:18029659-180301...	6e-27	No similarity		Unclassified protein
ntb1502	676	AT1G51510.1 | Symbols: Y14 | Y14; RNA binding / protein binding ...	6e-27	GB|ABA46782.1| unknown [Solanum tuberosum]	2e-31	Unclassified protein
ntb1503	677	AT3G11170.1 | Symbols: FAD7, FADD | FAD7 (FATTY ACID DESATURASE ...	5e-27	GB|ABX24525.1| omega-3 fatty acid desaturase [Solanum lycoper...	1e-28	Metabolism
ntb1504	678	AT5G45775.2 | Symbols: | 60S ribosomal protein L11 (RPL11D) | c...	4e-27	GB|AAR83867.1| ribosomal protein L11-like protein [Capsicum a...	1e-18	Protein synthesis
ntb1505	679	AT2G29530.2 | Symbols: TIM10 | mitochondrial import inner membra...	3e-27	No similarity		Protein fate
ntb1506	680	AT3G57490.1 | Symbols: | 40S ribosomal protein S2 (RPS2D) | chr...	3e-27	REF|XP_002322713.1| predicted protein [Populus trichocarpa] >...	3e-30	Protein synthesis
ntb1507	681	AT3G12020.1 | Symbols: | kinesin motor protein-related | chr3:3...	2e-27	No similarity		Unclassified protein
ntb1508	682	AT4G00810.2 | Symbols: | 60S acidic ribosomal protein P1 (RPP1B...	2e-27	No similarity		Protein synthesis
ntb1509	683	AT5G14040.1 | Symbols: | mitochondrial phosphate transporter | ...	2e-27	DBJ|BAD94852.1| mitochondrial phosphate translocator [Arabido...	1e-22	Unclassified protein
ntb1510	684	AT1G20696.3 | Symbols: HMGB3, NFD3, NFD03 | HMGB3 (HIGH MOBILITY...	2e-27	GB|AAC50019.1| high mobility group protein 2 HMG2 [Ipomoea nil]	3e-24	Cell cycle and DNA processing
ntb1511	685	AT1G54690.1 | Symbols: HTA3, H2AXB, G-H2AX, GAMMA-H2AX | GAMMA-H...	1e-27	GB|ACU13138.1| unknown [Glycine max]	2e-15	Unclassified protein
ntb1512	686	AT1G60230.1 | Symbols: | radical SAM domain-containing protein ...	1e-27	REF|XP_002262749.1| PREDICTED: hypothetical protein [Vitis vi...	1e-52	Unclassified protein
ntb1513	687	AT4G26810.2 | Symbols: | SWIB complex BAF60b domain-containing ...	9e-28	GB|ABE11612.1| SWIb domain-containing protein [Solanum chacoe...	1e-34	Unclassified protein
ntb1514	688	AT2G29530.2 | Symbols: TIM10 | mitochondrial import inner membra...	8e-28	GB|AAD40002.1|AF150096_1 small zinc finger-like protein [Sola...	8e-12	Protein fate
ntb1515	689	AT1G72020.1 | Symbols: | unknown protein | chr1:27109521-271103...	8e-28	REF|XP_002325548.1| predicted protein [Populus trichocarpa] >...	3e-30	Unclassified protein
ntb1516	690	AT1G13380.1 | Symbols: | unknown protein | chr1:4589218-4590362...	7e-28	No similarity		Unclassified protein
ntb1517	691	AT5G02500.2 | Symbols: HSC70-1, HSP70-1, AT-HSC70-1, HSC70 | HSC...	7e-28	GB|AAR17080.1| heat shock protein 70-3 [Nicotiana tabacum]	4e-33	Protein fate
ntb1518	692	AT5G53560.1 | Symbols: ATB5-A, B5 #2, ATCB5-E, CB5-E | CB5-E (CY...	6e-28	EMB|CAA04703.1| cytochome b5 [Olea europaea]	2e-30	Cellular transport
ntb1519	693	AT4G10450.1 | Symbols: | 60S ribosomal protein L9 (RPL90D) | ch...	5e-28	GB|ABB29957.1| unknown [Solanum tuberosum]	6e-27	Protein synthesis
ntb1520	694	AT5G27200.1 | Symbols: ACP5 | ACP5 (acyl carrier protein 5); acy...	4e-28	GB|AAD21198.1| acyl carrier protein [Capsicum chinense]	1e-45	Metabolism
ntb1521	695	AT1G19480.2 | Symbols: | HhH-GPD base excision DNA repair famil...	3e-28	REF|XP_002282344.1| PREDICTED: similar to 3-methyladenine DNA...	4e-23	Cell cycle and DNA processing
ntb1522	696	AT5G03240.3 | Symbols: UBQ3 | UBQ3 (POLYUBIQUITIN 3); protein bi...	2e-28	GB|ACN40936.1| unknown [Picea sitchensis]	4e-17	Protein fate
ntb1523	697	AT3G18940.1 | Symbols: | clast3-related | chr3:6527081-6529050 ...	2e-28	EMB|CAN60895.1| hypothetical protein [Vitis vinifera]	5e-31	Unclassified protein
ntb1524	698	AT4G23330.1 | Symbols: | eukaryotic translation initiation fact...	2e-28	REF|XP_002299531.1| predicted protein [Populus trichocarpa] >...	3e-43	Unclassified protein
ntb1525	699	AT2G27470.1 | Symbols: NF-YB11 | NF-YB11 (NUCLEAR FACTOR Y, SUBU...	2e-28	No similarity		Transcription
ntb1526	700	AT4G30010.1 | Symbols: | unknown protein | chr4:14672947-146732...	1e-28	REF|XP_002268964.1| PREDICTED: hypothetical protein [Vitis vi...	4e-16	Unclassified protein
ntb1527	701	AT2G31490.1 | Symbols: | unknown protein | chr2:13412060-134130...	1e-28	DBJ|BAF06067.2| Os01g0732100 [Oryza sativa Japonica Group]	1e-26	Unclassified protein
ntb1528	702	AT1G15120.1 | Symbols: | ubiquinol-cytochrome C reductase compl...	1e-28	SP|P48504.2|QCR6_SOLTU RecName: Full=Cytochrome b-c1 complex ...	5e-29	Energy
ntb1529	703	AT1G19000.2 | Symbols: | myb family transcription factor | chr1...	1e-28	GB|ABB86258.1| putative DNA binding protein-like [Solanum tub...	2e-55	Cell cycle and DNA processing
ntb1530	704	AT3G12580.1 | Symbols: HSP70 | HSP70 (heat shock protein 70); AT...	9e-29	GB|AAP33015.1| HSP70 [Citrus x paradisi]	2e-15	Protein fate
ntb1531	705	AT1G57720.2 | Symbols: | elongation factor 1B-gamma, putative /...	9e-29	GB|ACB72462.1| elongation factor 1 gamma-like protein [Nicoti...	3e-16	Protein synthesis
ntb1532	706	AT3G13550.1 | Symbols: FUS9, EMB144, COP10, CIN4 | FUS9 (FUSCA 9...	8e-29	REF|XP_002299458.1| predicted protein [Populus trichocarpa] >...	3e-14	Protein fate
ntb1533	707	AT5G35620.1 | Symbols: LSP1, EIF(ISO)4E, LSP, EIF4E2 | LSP1 (LOS...	8e-29	EMB|CBJ34333.1| translation initiation factor eIF(iso)4E [Nic...	1e-39	Transcription
ntb1534	708	AT2G47110.1 | Symbols: UBQ6 | UBQ6; protein binding | chr2:19344...	7e-29	REF|XP_002525394.1| ubiquitin, putative [Ricinus communis] >e...	2e-31	Protein fate
ntb1535	709	AT5G09250.1 | Symbols: KIWI | KIWI; DNA binding / protein bindin...	6e-29	No similarity		Cell cycle and DNA processing
ntb1536	710	AT5G56670.1 | Symbols: | 40S ribosomal protein S30 (RPS30C) | c...	5e-29	EMB|CBI35991.1| unnamed protein product [Vitis vinifera]	3e-18	Protein synthesis
ntb1537	711	AT4G14420.1 | Symbols: | lesion inducing protein-related | chr4...	5e-29	GB|AAC49972.1| ORF; able to induce HR-like lesions [Nicotiana...	5e-21	Unclassified protein
ntb1538	712	AT4G01040.1 | Symbols: | glycosyl hydrolase family 18 protein |...	5e-29	REF|XP_002523373.1| chitinase, putative [Ricinus communis] >g...	6e-33	Metabolism
ntb1539	713	AT2G18020.1 | Symbols: EMB2296 | EMB2296 (embryo defective 2296)...	5e-29	REF|XP_002281476.1| PREDICTED: hypothetical protein [Vitis vi...	2e-34	Protein synthesis
ntb1540	714	AT3G12490.1 | Symbols: ATCYSB | cysteine protease inhibitor, put...	5e-29	GB|AAU81597.1| cysteine proteinase inhibitor [Petunia x hybrida]	2e-35	Unclassified protein
ntb1541	715	AT5G22040.2 | Symbols: | FUNCTIONS IN: molecular_function unkno...	5e-29	REF|XP_002277822.1| PREDICTED: hypothetical protein [Vitis vi...	3e-48	Unclassified protein
ntb1542	716	AT2G19520.1 | Symbols: FVE, ACG1, MSI4, NFC4, NFC04, ATMSI4 | FV...	4e-29	REF|XP_002527406.1| WD-repeat protein, putative [Ricinus comm...	3e-19	Unclassified protein
ntb1543	717	AT3G52730.1 | Symbols: | ubiquinol-cytochrome C reductase UQCRX...	4e-29	GB|ACU19254.1| unknown [Glycine max]	2e-27	Energy
ntb1544	718	AT1G71865.1 | Symbols: | unknown protein | chr1:27030117-270304...	3e-29	REF|XP_002327327.1| predicted protein [Populus trichocarpa] >...	4e-25	Unclassified protein
ntb1545	719	AT2G45270.1 | Symbols: | glycoprotease M22 family protein | chr...	2e-29	No similarity		Protein fate
ntb1546	720	AT3G47833.1 | Symbols: | unknown protein | chr3:17648721-176498...	2e-29	EMB|CBI15079.1| unnamed protein product [Vitis vinifera]	3e-31	Unclassified protein
ntb1547	721	AT1G51200.2 | Symbols: | zinc finger (AN1-like) family protein ...	2e-29	GB|ACM68453.1| stress-associated protein 3 [Solanum pennellii]	9e-32	Unclassified protein
ntb1548	722	AT1G58100.1 | Symbols: | TCP family transcription factor, putat...	2e-29	REF|XP_002281963.1| PREDICTED: hypothetical protein [Vitis vi...	3e-35	Transcription
ntb1549	723	AT2G26490.1 | Symbols: | transducin family protein / WD-40 repe...	2e-29	REF|XP_002510317.1| F-box and wd40 domain protein, putative [...	2e-52	Unclassified protein
ntb1550	724	AT5G46190.1 | Symbols: | KH domain-containing protein | chr5:18...	1e-29	EMB|CBI30926.1| unnamed protein product [Vitis vinifera]	4e-22	Unclassified protein
ntb1551	725	AT3G09390.1 | Symbols: MT2A, ATMT-K, ATMT-1 | MT2A (METALLOTHION...	1e-29	SP|Q40396.1|MT2_NICGU RecName: Full=Metallothionein-like prot...	6e-25	Unclassified protein
ntb1552	726	AT5G09250.1 | Symbols: KIWI | KIWI; DNA binding / protein bindin...	1e-29	REF|XP_002275126.1| PREDICTED: hypothetical protein [Vitis vi...	2e-27	Cell cycle and DNA processing
ntb1553	727	AT5G63880.1 | Symbols: VPS20.1 | VPS20.1 | chr5:25563890-2556525...	1e-29	No similarity		Protein fate
ntb1554	728	AT5G56670.1 | Symbols: | 40S ribosomal protein S30 (RPS30C) | c...	9e-30	EMB|CBI35991.1| unnamed protein product [Vitis vinifera]	1e-21	Protein synthesis
ntb1555	729	AT2G27720.1 | Symbols: | 60S acidic ribosomal protein P2 (RPP2A...	7e-30	REF|XP_002283025.1| PREDICTED: hypothetical protein [Vitis vi...	1e-21	Protein synthesis
ntb1556	730	AT4G13780.1 | Symbols: | methionine--tRNA ligase, putative / me...	7e-30	REF|NP_193114.1| methionine--tRNA ligase, putative / methiony...	2e-27	Protein synthesis
ntb1557	731	AT4G18590.1 | Symbols: | FUNCTIONS IN: molecular_function unkno...	7e-30	REF|XP_002282394.1| PREDICTED: hypothetical protein [Vitis vi...	3e-33	Unclassified protein
ntb1558	732	AT4G37830.1 | Symbols: | cytochrome c oxidase-related | chr4:17...	6e-30	REF|XP_002531993.1| cytochrome-c oxidase, putative [Ricinus c...	8e-14	Energy
ntb1559	733	AT5G57880.1 | Symbols: | unknown protein | chr5:23443977-234464...	6e-30	REF|XP_002309357.1| predicted protein [Populus trichocarpa] >...	3e-24	Unclassified protein
ntb1560	734	AT1G10865.1 | Symbols: | FUNCTIONS IN: molecular_function unkno...	4e-30	REF|XP_002513609.1| conserved hypothetical protein [Ricinus c...	6e-21	Unclassified protein
ntb1561	735	AT1G10840.1 | Symbols: TIF3H1 | TIF3H1; translation initiation f...	4e-30	GB|ACU24312.1| unknown [Glycine max]	3e-36	Protein synthesis
ntb1562	736	AT3G49430.1 | Symbols: SRp34a | SRp34a (Ser/Arg-rich protein 34a...	3e-30	No similarity		Transcription
ntb1563	737	AT3G56340.1 | Symbols: | 40S ribosomal protein S26 (RPS26C) | c...	3e-30	GB|ACU13959.1| unknown [Glycine max]	3e-23	Protein synthesis
ntb1564	738	AT5G46020.1 | Symbols: | unknown protein | chr5:18663075-186646...	3e-30	GB|ABK21112.1| unknown [Picea sitchensis]	1e-26	Unclassified protein
ntb1565	739	AT1G73940.1 | Symbols: | unknown protein | chr1:27798519-277995...	3e-30	REF|XP_002518962.1| conserved hypothetical protein [Ricinus c...	3e-28	Unclassified protein
ntb1566	740	AT3G59540.1 | Symbols: | 60S ribosomal protein L38 (RPL38B) | c...	2e-30	SP|P46291.1|RL38_SOLLC RecName: Full=60S ribosomal protein L3...	3e-16	Protein synthesis
ntb1567	741	AT3G15610.1 | Symbols: | transducin family protein / WD-40 repe...	2e-30	REF|XP_002298116.1| predicted protein [Populus trichocarpa] >...	5e-19	Unclassified protein
ntb1568	742	AT1G10865.1 | Symbols: | FUNCTIONS IN: molecular_function unkno...	1e-30	REF|XP_002513609.1| conserved hypothetical protein [Ricinus c...	5e-20	Unclassified protein
ntb1569	743	AT5G38720.1 | Symbols: | unknown protein | chr5:15508417-155104...	1e-30	REF|XP_002279014.1| PREDICTED: hypothetical protein [Vitis vi...	2e-35	Unclassified protein
ntb1570	744	AT5G17020.1 | Symbols: XPO1A, ATCRM1, ATXPO1, XPO1 | XPO1A; prot...	7e-31	GB|ACY92425.1| exportin-1 [Solanum lycopersicum]	3e-23	Protein fate
ntb1571	745	AT4G15802.1 | Symbols: | FUNCTIONS IN: molecular_function unkno...	7e-31	REF|XP_002314449.1| predicted protein [Populus trichocarpa] >...	7e-29	Unclassified protein
ntb1572	746	AT1G51650.1 | Symbols: | ATP synthase epsilon chain, mitochondr...	6e-31	REF|XP_002517228.1| ATP synthase epsilon chain, mitochondrial...	9e-31	Metabolism
ntb1573	747	AT4G09320.1 | Symbols: NDPK1 | NDPK1; ATP binding / nucleoside d...	6e-31	SP|Q56E62.1|NDK1_TOBAC RecName: Full=Nucleoside diphosphate k...	3e-35	Metabolism
ntb1574	748	AT5G54500.1 | Symbols: FQR1 | FQR1 (FLAVODOXIN-LIKE QUINONE REDU...	5e-31	REF|XP_002319258.1| predicted protein [Populus trichocarpa] >...	1e-15	Unclassified protein
ntb1575	749	AT5G64270.1 | Symbols: | splicing factor, putative | chr5:25706...	5e-31	REF|NP_201232.1| splicing factor, putative [Arabidopsis thali...	2e-20	Transcription
ntb1576	750	AT5G47890.1 | Symbols: | NADH-ubiquinone oxidoreductase B8 subu...	5e-31	REF|XP_002299367.1| predicted protein [Populus trichocarpa] >...	1e-22	Unclassified protein
ntb1577	751	AT4G00100.1 | Symbols: ATRPS13A, RPS13, PFL2 | ATRPS13A (ARABIDO...	3e-31	REF|XP_002511695.1| 40S ribosomal protein S13, putative [Rici...	3e-17	Cell cycle and DNA processing
ntb1578	752	AT3G59840.1 | Symbols: | unknown protein | chr3:22105853-221061...	3e-31	REF|XP_002282023.1| PREDICTED: hypothetical protein [Vitis vi...	2e-31	Unclassified protein
ntb1579	753	AT3G12490.2 | Symbols: ATCYSB | cysteine protease inhibitor, put...	3e-31	GB|AAF23127.1|AF198389_1 cystatin [Solanum lycopersicum]	2e-46	Unclassified protein
ntb1580	754	AT3G14100.1 | Symbols: | oligouridylate-binding protein, putati...	2e-31	EMB|CAB75429.1| oligouridylate binding protein [Nicotiana plu...	2e-30	Unclassified protein
ntb1581	755	AT1G76560.1 | Symbols: CP12-3 | CP12-3 | chr1:28728285-28728689 ...	2e-31	REF|XP_002510743.1| conserved hypothetical protein [Ricinus c...	2e-30	Unclassified protein
ntb1582	756	AT5G05370.1 | Symbols: | ubiquinol-cytochrome C reductase compl...	2e-31	REF|XP_002325629.1| predicted protein [Populus trichocarpa] >...	2e-33	Energy
ntb1583	757	AT3G62870.1 | Symbols: | 60S ribosomal protein L7A (RPL7aB) | c...	1e-31	GB|ABB87129.1| 60S ribosomal protein L7A-like [Solanum tubero...	3e-16	Protein synthesis
ntb1584	758	AT5G58710.1 | Symbols: ROC7 | ROC7; peptidyl-prolyl cis-trans is...	1e-31	GB|ABS30424.1| cyclophilin-like protein [Nicotiana tabacum]	2e-19	Protein fate
ntb1585	759	AT5G60390.3 | Symbols: | elongation factor 1-alpha / EF-1-alpha...	1e-31	DBJ|BAA09709.1| elongation factor-1 alpha [Nicotiana tabacum]	4e-26	Protein synthesis
ntb1586	760	AT5G67320.1 | Symbols: HOS15 | HOS15 (high expression of osmotic...	1e-31	REF|XP_002524944.1| Polyadenylation factor subunit, putative ...	1e-31	Unclassified protein
ntb1587	761	AT4G31360.1 | Symbols: | selenium binding | chr4:15221945-15223...	1e-31	REF|XP_002282811.1| PREDICTED: hypothetical protein [Vitis vi...	6e-32	Unclassified protein
ntb1588	762	AT3G18090.1 | Symbols: NRPD2B | NRPD2b; DNA binding / DNA-direct...	1e-31	GB|ABG29322.1| DNA-directed RNA polymerase II 135 kDa polypep...	9e-36	Transcription
ntb1589	763	AT5G48240.1 | Symbols: | unknown protein | chr5:19559301-195611...	9e-32	REF|XP_002320535.1| predicted protein [Populus trichocarpa] >...	5e-15	Unclassified protein
ntb1590	764	AT1G11360.3 | Symbols: | universal stress protein (USP) family ...	9e-32	REF|XP_002277051.1| PREDICTED: hypothetical protein [Vitis vi...	2e-22	Cell rescue,defense and virulence
ntb1591	765	AT1G05970.2 | Symbols: | unknown protein | chr1:1816253-1816991...	8e-32	EMB|CBI21657.1| unnamed protein product [Vitis vinifera]	2e-21	Unclassified protein
ntb1592	766	AT2G29420.1 | Symbols: ATGSTU7, GST25 | ATGSTU7 (ARABIDOPSIS THA...	8e-32	GB|ADB11374.1| tau class glutathione transferase GSTU50 [Popu...	3e-30	Metabolism
ntb1593	767	AT2G37270.2 | Symbols: ATRPS5B | ATRPS5B (RIBOSOMAL PROTEIN 5B);...	6e-32	REF|XP_002266786.1| PREDICTED: hypothetical protein isoform 2...	9e-20	Protein synthesis
ntb1594	768	AT4G27500.1 | Symbols: PPI1 | PPI1 (PROTON PUMP INTERACTOR 1); p...	4e-32	No similarity		Unclassified protein
ntb1595	769	AT2G21060.1 | Symbols: ATGRP2B | ATGRP2B (GLYCINE-RICH PROTEIN 2...	4e-32	SP|P27484.1|GRP2_NICSY RecName: Full=Glycine-rich protein 2 >...	6e-14	Cell cycle and DNA processing
ntb1596	770	AT4G31360.1 | Symbols: | selenium binding | chr4:15221945-15223...	3e-32	REF|XP_002282811.1| PREDICTED: hypothetical protein [Vitis vi...	5e-33	Unclassified protein
ntb1597	771	AT5G56740.1 | Symbols: HAG2, HAC7, HAG02, HAC07 | HAG2 (HISTONE ...	1e-32	EMB|CBI27952.1| unnamed protein product [Vitis vinifera]	3e-14	Metabolism
ntb1598	772	AT3G53620.1 | Symbols: AtPPa4 | AtPPa4 (Arabidopsis thaliana pyr...	1e-32	REF|XP_002521557.1| inorganic pyrophosphatase, putative [Rici...	5e-15	Metabolism
ntb1599	773	AT1G53400.1 | Symbols: | unknown protein | chr1:19925009-199264...	1e-32	REF|NP_564630.1| unknown protein [Arabidopsis thaliana] >gb|A...	1e-20	Protein fate
ntb1600	774	AT1G76200.1 | Symbols: | unknown protein | chr1:28593351-285939...	1e-32	REF|XP_002510641.1| conserved hypothetical protein [Ricinus c...	2e-23	Unclassified protein
ntb1601	775	AT2G33845.1 | Symbols: | DNA-binding protein-related | chr2:143...	1e-32	GB|ACU13247.1| unknown [Glycine max]	4e-26	Unclassified protein
ntb1602	776	AT5G59910.1 | Symbols: HTB4 | HTB4; DNA binding | chr5:24127206-...	1e-32	GB|ACU13758.1| unknown [Glycine max]	6e-37	Unclassified protein
ntb1603	777	AT1G03260.1 | Symbols: | LOCATED IN: endomembrane system; EXPRE...	1e-32	GB|ACU23764.1| unknown [Glycine max]	2e-41	Unclassified protein
ntb1604	778	AT4G20150.1 | Symbols: | unknown protein | chr4:10888529-108895...	8e-33	REF|NP_567596.1| unknown protein [Arabidopsis thaliana] >gb|A...	1e-15	Unclassified protein
ntb1605	779	AT5G63030.1 | Symbols: | glutaredoxin, putative | chr5:25286352...	8e-33	GB|ABU96709.1| glutaredoxin [Solanum tuberosum]	3e-42	Protein fate
ntb1606	780	AT1G12640.1 | Symbols: | membrane bound O-acyl transferase (MBO...	8e-33	REF|XP_002282807.1| PREDICTED: hypothetical protein [Vitis vi...	7e-56	Metabolism
ntb1607	781	AT1G54510.1 | Symbols: ATNEK1 | ATNEK1 (ARABIDOPSIS THALIANA NIM...	8e-33	GB|AAL04423.1| LSTK-1-like kinase [Solanum lycopersicum]	1e-59	Metabolism
ntb1608	782	AT3G50910.1 | Symbols: | unknown protein | chr3:18920189-189219...	6e-33	EMB|CBI17486.1| unnamed protein product [Vitis vinifera]	9e-26	Unclassified protein
ntb1609	783	AT4G21192.2 | Symbols: | FUNCTIONS IN: molecular_function unkno...	4e-33	REF|XP_002328796.1| predicted protein [Populus trichocarpa] >...	1e-15	Unclassified protein
ntb1610	784	AT2G28390.1 | Symbols: | SAND family protein | chr2:12139836-12...	4e-33	REF|XP_002285170.1| PREDICTED: hypothetical protein [Vitis vi...	9e-34	Unclassified protein
ntb1611	785	AT2G27040.1 | Symbols: AGO4, OCP11 | AGO4 (ARGONAUTE 4); nucleic...	3e-33	GB|ABC61505.1| AGO4-2 [Nicotiana benthamiana]	9e-41	Cell cycle and DNA processing
ntb1612	786	AT1G72370.2 | Symbols: P40, AP40, RP40, RPSAA | P40; structural ...	1e-33	GB|ABB29931.1| P40-like protein [Solanum tuberosum]	1e-28	Protein synthesis
ntb1613	787	AT5G10550.1 | Symbols: GTE2 | GTE2 (Global transcription factor ...	8e-34	REF|XP_002264867.1| PREDICTED: hypothetical protein [Vitis vi...	7e-12	Unclassified protein
ntb1614	788	AT2G22425.2 | Symbols: | peptidase | chr2:9515079-9515357 FORWARD	7e-34	REF|XP_002311714.1| predicted protein [Populus trichocarpa] >...	2e-31	Unclassified protein
ntb1615	789	AT4G27520.1 | Symbols: | plastocyanin-like domain-containing pr...	7e-34	GB|ACU23206.1| unknown [Glycine max]	9e-34	Unclassified protein
ntb1616	790	AT5G54310.1 | Symbols: AGD5 | AGD5 (ARF-GAP domain 5); ARF GTPas...	7e-34	EMB|CBI20369.1| unnamed protein product [Vitis vinifera]	2e-36	Unclassified protein
ntb1617	791	AT3G25520.1 | Symbols: ATL5, PGY3, OLI5, RPL5A | ATL5 (A. THALIA...	6e-34	GB|ABB16983.1| unknown [Solanum tuberosum]	3e-24	Protein synthesis
ntb1618	792	AT1G04080.2 | Symbols: PRP39 | PRP39; binding | chr1:1053171-105...	5e-34	No similarity		Transcription
ntb1619	793	AT1G28290.2 | Symbols: AGP31 | AGP31 (arabinogalactan-protein 31...	5e-34	REF|XP_002274293.1| PREDICTED: hypothetical protein [Vitis vi...	1e-25	Unclassified protein
ntb1620	794	AT4G26300.1 | Symbols: emb1027 | emb1027 (embryo defective 1027)...	5e-34	EMB|CBI27986.1| unnamed protein product [Vitis vinifera]	2e-34	Protein synthesis
ntb1621	795	AT3G21540.1 | Symbols: | transducin family protein / WD-40 repe...	4e-34	EMB|CBI30172.1| unnamed protein product [Vitis vinifera]	6e-24	Unclassified protein
ntb1622	796	AT4G13850.4 | Symbols: ATGRP2 | GR-RBP2 (GLYCINE-RICH RNA-BINDIN...	4e-34	DBJ|BAA22083.1| RNA binding protein [Nicotiana sylvestris]	2e-42	Unclassified protein
ntb1623	797	AT4G25140.1 | Symbols: OLEO1, OLE1 | OLEO1 (OLEOSIN 1) | chr4:12...	3e-34	GB|AAX49392.1| OLE-4 [Coffea canephora]	7e-33	Metabolism
ntb1624	798	AT2G18030.1 | Symbols: | peptide methionine sulfoxide reductase...	2e-34	REF|XP_002530748.1| methionine sulfoxide reductase, putative ...	2e-27	Protein fate
ntb1625	799	AT3G62120.2 | Symbols: | tRNA synthetase class II (G, H, P and ...	1e-34	REF|XP_002515180.1| prolyl-tRNA synthetase, putative [Ricinus...	2e-19	Protein synthesis
ntb1626	800	AT5G13490.2 | Symbols: AAC2 | AAC2 (ADP/ATP carrier 2); ATP:ADP ...	1e-34	GB|ABB29945.1| ADP/ATP translocator-like [Solanum tuberosum] ...	8e-54	Unclassified protein
ntb1627	801	AT3G20890.1 | Symbols: | RNA binding / nucleic acid binding / n...	1e-34	GB|ABB86262.1| unknown [Solanum tuberosum]	5e-72	Unclassified protein
ntb1628	802	AT1G22270.1 | Symbols: | unknown protein | chr1:7865548-7865922...	9e-35	REF|XP_002530505.1| Protein trm112, putative [Ricinus communi...	2e-21	Unclassified protein
ntb1629	803	AT4G09320.1 | Symbols: NDPK1 | NDPK1; ATP binding / nucleoside d...	8e-35	SP|Q56E62.1|NDK1_TOBAC RecName: Full=Nucleoside diphosphate k...	1e-20	Metabolism
ntb1630	804	AT5G03455.1 | Symbols: CDC25, ARATH;CDC25, ACR2 | CDC25; arsenat...	8e-35	REF|XP_002517308.1| Dual specificity phosphatase Cdc25, putat...	5e-26	Metabolism
ntb1631	805	AT5G56010.1 | Symbols: HSP81-3 | HSP81-3; ATP binding / unfolded...	8e-35	DBJ|BAE97400.1| heat shock protein 90 [Nicotiana tabacum]	3e-32	Protein fate
ntb1632	806	AT5G59970.1 | Symbols: | histone H4 | chr5:24146352-24146663 RE...	8e-35	GB|ACG37173.1| histone H4 [Zea mays]	3e-33	Unclassified protein
ntb1633	807	AT5G60670.1 | Symbols: | 60S ribosomal protein L12 (RPL12C) | c...	7e-35	No similarity		Protein synthesis
ntb1634	808	AT2G23930.1 | Symbols: SNRNP-G | SNRNP-G (PROBABLE SMALL NUCLEAR...	4e-35	REF|XP_002463169.1| hypothetical protein SORBIDRAFT_02g039000...	6e-35	Transcription
ntb1635	809	AT3G17380.1 | Symbols: | meprin and TRAF homology domain-contai...	3e-35	GB|AAM61614.1| unknown [Arabidopsis thaliana]	6e-28	Unclassified protein
ntb1636	810	AT3G53750.1 | Symbols: ACT3 | ACT3 (actin 3); structural constit...	3e-35	SP|P30169.1|ACT7_SOLTU RecName: Full=Actin-75 >emb|CAA39282.1...	7e-34	Biogenesis of cellular components
ntb1637	811	AT4G29840.1 | Symbols: MTO2, TS | MTO2 (METHIONINE OVER-ACCUMULA...	3e-35	SP|Q9MT28.1|THRC_SOLTU RecName: Full=Threonine synthase, chlo...	2e-39	Metabolism
ntb1638	812	AT1G27970.1 | Symbols: NTF2B | NTF2B (NUCLEAR TRANSPORT FACTOR 2...	2e-35	REF|XP_002514900.1| nuclear transport factor, putative [Ricin...	2e-33	Protein fate
ntb1639	813	AT3G53020.1 | Symbols: STV1, RPL24B, RPL24 | STV1 (SHORT VALVE1)...	2e-35	REF|XP_002528634.1| 60S ribosomal protein L24, putative [Rici...	1e-40	Protein synthesis
ntb1640	814	AT3G57785.1 | Symbols: | unknown protein | chr3:21404835-214051...	2e-35	GB|ABU45187.1| unknown [Capsicum frutescens]	1e-50	Unclassified protein
ntb1641	815	AT5G02230.2 | Symbols: | haloacid dehalogenase-like hydrolase f...	1e-35	EMB|CBI30538.1| unnamed protein product [Vitis vinifera]	3e-14	Unclassified protein
ntb1642	816	AT2G27710.3 | Symbols: | 60S acidic ribosomal protein P2 (RPP2B...	1e-35	SP|P41099.1|RLA2_PARAR RecName: Full=60S acidic ribosomal pro...	2e-15	Protein synthesis
ntb1643	817	AT3G59380.1 | Symbols: FTA, PLP, ATFTA, PFT/PGGT-IALPHA | FTA (F...	7e-36	SP|P93227.1|FNTA_SOLLC RecName: Full=Protein farnesyltransfer...	5e-27	Metabolism
ntb1644	818	AT5G64650.1 | Symbols: | ribosomal protein L17 family protein |...	7e-36	REF|XP_002307023.1| predicted protein [Populus trichocarpa] >...	6e-29	Protein synthesis
ntb1645	819	AT4G30960.1 | Symbols: CIPK6, SIP3, SNRK3.14, ATCIPK6 | SIP3 (SO...	6e-36	REF|XP_002533977.1| CBL-interacting serine/threonine-protein ...	5e-16	Metabolism
ntb1646	820	AT5G58370.2 | Symbols: | GTP binding | chr5:23593358-23595645 F...	6e-36	REF|XP_002325653.1| predicted protein [Populus trichocarpa] >...	3e-31	Unclassified protein
ntb1647	821	AT1G65000.1 | Symbols: | unknown protein | chr1:24147156-241483...	6e-36	No similarity		Unclassified protein
ntb1648	822	AT5G59970.1 | Symbols: | histone H4 | chr5:24146352-24146663 RE...	5e-36	GB|ACR38890.1| histone H4 [Pellia endiviifolia (species B)] >...	2e-36	Unclassified protein
ntb1649	823	AT2G29490.1 | Symbols: ATGSTU1, GST19 | ATGSTU1 (GLUTATHIONE S-T...	5e-36	SP|Q03662.1|GSTX1_TOBAC RecName: Full=Probable glutathione S-...	1e-61	Metabolism
ntb1650	824	AT3G62940.2 | Symbols: | OTU-like cysteine protease family prot...	4e-36	REF|XP_002526909.1| OTU domain-containing protein 6B, putativ...	5e-38	Protein fate
ntb1651	825	AT3G17820.1 | Symbols: ATGSKB6, GLN1.3, GLN1;3 | ATGSKB6; copper...	3e-36	SP|P12424.1|GLNA_NICPL RecName: Full=Glutamine synthetase; Al...	3e-37	Metabolism
ntb1652	826	AT1G21190.1 | Symbols: | small nuclear ribonucleoprotein, putat...	2e-36	REF|XP_002307496.1| predicted protein [Populus trichocarpa] >...	4e-27	Transcription
ntb1653	827	AT5G03740.1 | Symbols: HD2C, HDT3 | HD2C (HISTONE DEACETYLASE 2C...	2e-36	SP|Q6V9I6.1|HDT1_SOLCH RecName: Full=Histone deacetylase HDT1...	2e-30	Transcription
ntb1654	828	AT2G42590.3 | Symbols: GRF9, GF14 MU | GRF9 (GENERAL REGULATORY ...	2e-36	DBJ|BAB68527.1| 14-3-3 protein [Nicotiana tabacum]	4e-45	Unclassified protein
ntb1655	829	AT5G42300.1 | Symbols: UBL5 | UBL5 (UBIQUITIN-LIKE PROTEIN 5) | ...	1e-36	REF|NP_001066134.1| Os12g0143100 [Oryza sativa (japonica cult...	7e-17	Protein fate
ntb1656	830	AT5G59970.1 | Symbols: | histone H4 | chr5:24146352-24146663 RE...	1e-36	REF|XP_001973994.1| GG21489 [Drosophila erecta] >ref|XP_00204...	5e-32	Unclassified protein
ntb1657	831	AT2G44120.2 | Symbols: | 60S ribosomal protein L7 (RPL7C) | chr...	1e-36	REF|XP_002315382.1| predicted protein [Populus trichocarpa] >...	6e-35	Protein synthesis
ntb1658	832	AT5G42300.1 | Symbols: UBL5 | UBL5 (UBIQUITIN-LIKE PROTEIN 5) | ...	8e-37	REF|NP_001066134.1| Os12g0143100 [Oryza sativa (japonica cult...	5e-16	Protein fate
ntb1659	833	AT1G65540.1 | Symbols: | calcium-binding EF hand family protein...	8e-37	REF|XP_002275474.1| PREDICTED: hypothetical protein [Vitis vi...	4e-19	Unclassified protein
ntb1660	834	AT4G05050.3 | Symbols: UBQ11 | UBQ11 (UBIQUITIN 11); protein bin...	6e-37	REF|XP_002322818.1| predicted protein [Populus trichocarpa] >...	4e-17	Protein fate
ntb1661	835	AT1G26355.1 | Symbols: SP1L1 | SP1L1 (SPIRAL1-LIKE1) | chr1:9117...	4e-37	REF|XP_002311347.1| predicted protein [Populus trichocarpa] >...	1e-11	Unclassified protein
ntb1662	836	AT4G31990.2 | Symbols: ASP5, AAT3, ATAAT1 | ASP5 (ASPARTATE AMIN...	4e-37	DBJ|BAD02268.1| aspartate aminotransferase [Nicotiana tabacum]	3e-38	Metabolism
ntb1663	837	AT2G33220.1 | Symbols: | FUNCTIONS IN: molecular_function unkno...	2e-37	REF|XP_002465711.1| hypothetical protein SORBIDRAFT_01g044350...	1e-23	Unclassified protein
ntb1664	838	AT1G33140.1 | Symbols: PGY2 | PGY2 (PIGGYBACK2); structural cons...	2e-37	REF|XP_002518960.1| 60S ribosomal protein L9, putative [Ricin...	3e-36	Protein synthesis
ntb1665	839	AT1G33970.4 | Symbols: | avirulence-responsive protein, putativ...	2e-37	GB|AAD09518.1| NTGP4 [Nicotiana tabacum]	4e-46	Unclassified protein
ntb1666	840	AT1G61030.1 | Symbols: | unknown protein | chr1:22477969-224820...	1e-37	EMB|CBI35691.1| unnamed protein product [Vitis vinifera]	6e-32	Unclassified protein
ntb1667	841	AT4G03420.1 | Symbols: | unknown protein | chr4:1512226-1513594...	1e-37	REF|XP_002517959.1| conserved hypothetical protein [Ricinus c...	4e-35	Unclassified protein
ntb1668	842	AT1G15220.2 | Symbols: ATCCMH, CCMH | CCMH; oxidoreductase | chr...	1e-37	REF|XP_002516012.1| Cytochrome c-type biogenesis protein cycL...	2e-45	Protein fate
ntb1669	843	AT1G79160.1 | Symbols: | unknown protein | chr1:29779862-297806...	9e-38	REF|XP_002310095.1| predicted protein [Populus trichocarpa] >...	3e-37	Unclassified protein
ntb1670	844	AT4G02230.1 | Symbols: | 60S ribosomal protein L19 (RPL19C) | c...	9e-38	GB|AAR83877.1| 60S ribosomal protein L19 [Capsicum annuum]	6e-39	Protein synthesis
ntb1671	845	AT2G27710.3 | Symbols: | 60S acidic ribosomal protein P2 (RPP2B...	8e-38	EMB|CBI17057.1| unnamed protein product [Vitis vinifera]	4e-23	Protein synthesis
ntb1672	846	AT5G55640.1 | Symbols: | unknown protein | chr5:22533244-225339...	8e-38	REF|XP_002266574.1| PREDICTED: hypothetical protein [Vitis vi...	1e-31	Unclassified protein
ntb1673	847	AT1G77940.1 | Symbols: | 60S ribosomal protein L30 (RPL30B) | c...	8e-38	REF|XP_002281037.1| PREDICTED: hypothetical protein [Vitis vi...	1e-31	Protein synthesis
ntb1674	848	AT3G05710.2 | Symbols: SYP43, ATSYP43 | SYP43 (SYNTAXIN OF PLANT...	7e-38	DBJ|BAH03478.1| syntaxin [Nicotiana tabacum]	4e-17	Cellular transport
ntb1675	849	AT2G02050.1 | Symbols: | NADH-ubiquinone oxidoreductase B18 sub...	7e-38	GB|ACQ90599.1| putative NADH dehydrogenase [Thellungiella hal...	2e-31	Energy
ntb1676	850	AT1G12640.1 | Symbols: | membrane bound O-acyl transferase (MBO...	7e-38	REF|XP_002282807.1| PREDICTED: hypothetical protein [Vitis vi...	3e-65	Metabolism
ntb1677	851	AT2G02050.1 | Symbols: | NADH-ubiquinone oxidoreductase B18 sub...	6e-38	GB|ACQ90599.1| putative NADH dehydrogenase [Thellungiella hal...	1e-31	Energy
ntb1678	852	AT5G10860.1 | Symbols: | CBS domain-containing protein | chr5:3...	5e-38	GB|ABK64186.1| CBS domain-containing protein [Solenostemon sc...	1e-22	Unclassified protein
ntb1679	853	AT3G46060.3 | Symbols: ARA3 | ATRAB8A; GTP binding | chr3:169179...	4e-38	DBJ|BAB84323.1| ras-related protein RAB8-2 [Nicotiana tabacum...	1e-49	Metabolism
ntb1680	854	AT4G02570.3 | Symbols: ATCUL1, CUL1, AXR6 | ATCUL1 (ARABIDOPSIS ...	3e-38	EMB|CAC87835.1| cullin 1A [Nicotiana tabacum]	1e-15	Cell cycle and DNA processing
ntb1681	855	AT3G49470.1 | Symbols: NACA2 | NACA2 (NASCENT POLYPEPTIDE-ASSOCI...	3e-38	REF|XP_002270020.1| PREDICTED: hypothetical protein [Vitis vi...	2e-24	Unclassified protein
ntb1682	856	AT5G43330.1 | Symbols: | malate dehydrogenase, cytosolic, putat...	3e-38	EMB|CAC12826.1| malate dehydrogenase [Nicotiana tabacum]	2e-30	Metabolism
ntb1683	857	AT1G63770.4 | Symbols: | peptidase M1 family protein | chr1:236...	3e-38	EMB|CAZ40339.1| putative aminopeptidase [Raphanus sativus]	2e-36	Protein fate
ntb1684	858	AT5G66760.1 | Symbols: SDH1-1 | SDH1-1; ATP binding / succinate ...	2e-38	REF|XP_002310225.1| predicted protein [Populus trichocarpa] >...	5e-29	Metabolism
ntb1685	859	AT3G17210.1 | Symbols: ATHS1, HS1 | HS1 (HEAT STABLE PROTEIN 1) ...	1e-38	REF|XP_002280639.1| PREDICTED: hypothetical protein [Vitis vi...	4e-29	Unclassified protein
ntb1686	860	AT2G05840.1 | Symbols: PAA2 | PAA2 (20S PROTEASOME SUBUNIT PAA2)...	1e-38	REF|XP_002532723.1| proteasome subunit alpha type, putative [...	5e-31	Protein fate
ntb1687	861	AT2G06990.1 | Symbols: HEN2 | HEN2 (hua enhancer 2); ATP-depende...	1e-38	REF|XP_002531387.1| helicase, putative [Ricinus communis] >gb...	2e-31	Metabolism
ntb1688	862	AT1G22450.1 | Symbols: COX6B, ATCOX6B2 | COX6B (CYTOCHROME C OXI...	1e-38	REF|XP_002528213.1| cytochrome C oxidase polypeptide vib, put...	2e-37	Energy
ntb1689	863	AT1G49170.1 | Symbols: | unknown protein | chr1:18183561-181844...	1e-38	REF|XP_002328480.1| predicted protein [Populus trichocarpa] >...	6e-40	Unclassified protein
ntb1690	864	AT3G11910.1 | Symbols: UBP13 | UBP13 (UBIQUITIN-SPECIFIC PROTEAS...	1e-38	GB|ACJ04334.1| ubiquitin specific protease 12 [Nicotiana taba...	4e-44	Cell cycle and DNA processing
ntb1691	865	AT5G07960.1 | Symbols: | unknown protein | chr5:2542350-2543253...	7e-39	REF|NP_196413.1| unknown protein [Arabidopsis thaliana] >sp|Q...	2e-20	Unclassified protein
ntb1692	866	AT4G03520.1 | Symbols: ATHM2 | ATHM2; enzyme activator | chr4:15...	7e-39	EMB|CBI21843.1| unnamed protein product [Vitis vinifera]	4e-41	Cellular transport
ntb1693	867	AT4G08685.1 | Symbols: SAH7 | SAH7 | chr4:5550563-5551259 FORWARD	5e-39	GB|AAF16869.1|AF109693_1 allergen-like protein BRSn20 [Sambuc...	5e-35	Unclassified protein
ntb1694	868	AT3G53740.4 | Symbols: | 60S ribosomal protein L36 (RPL36B) | c...	4e-39	REF|XP_002317423.1| predicted protein [Populus trichocarpa] >...	3e-17	Protein synthesis
ntb1695	869	AT5G47700.2 | Symbols: | 60S acidic ribosomal protein P1 (RPP1C...	4e-39	GB|ABB29934.1| acidic ribosomal protein P1a-like [Solanum tub...	6e-25	Protein synthesis
ntb1696	870	AT5G02560.1 | Symbols: HTA12 | HTA12; DNA binding | chr5:575437-...	4e-39	DBJ|BAA85117.1| histone H2A-like protein [Solanum melongena]	1e-31	Unclassified protein
ntb1697	871	AT3G11780.1 | Symbols: | MD-2-related lipid recognition domain-...	4e-39	EMB|CAH69231.1| putative ML domain protein [Nicotiana glauca]	4e-80	Unclassified protein
ntb1698	872	AT4G15930.1 | Symbols: | microtubule motor | chr4:9036344-90378...	4e-39	No similarity		Unclassified protein
ntb1699	873	AT1G79870.1 | Symbols: | oxidoreductase family protein | chr1:3...	3e-39	GB|AAZ67354.1| putative hydroxyphenylpyruvate reductase [Salv...	1e-37	Metabolism
ntb1700	874	AT1G24450.1 | Symbols: NFD2 | NFD2 (NUCLEAR FUSION DEFECTIVE 2);...	3e-39	REF|XP_002280078.1| PREDICTED: similar to NFD2 (NUCLEAR FUSIO...	5e-49	Transcription
ntb1701	875	AT2G30330.1 | Symbols: | GCN5L1 family protein | chr2:12929045-...	2e-39	REF|XP_002270028.1| PREDICTED: hypothetical protein [Vitis vi...	2e-15	Unclassified protein
ntb1702	876	AT1G26910.1 | Symbols: | 60S ribosomal protein L10 (RPL10B) | c...	2e-39	GB|ACT65738.1| QM [Nicotiana benthamiana]	2e-16	Protein synthesis
ntb1703	877	AT1G48410.2 | Symbols: AGO1 | AGO1 (ARGONAUTE 1); endoribonuclea...	2e-39	GB|ABC61503.1| AGO1-2 [Nicotiana benthamiana]	2e-22	Metabolism
ntb1704	878	AT4G36130.1 | Symbols: | 60S ribosomal protein L8 (RPL8C) | chr...	2e-39	REF|XP_002269409.1| PREDICTED: hypothetical protein [Vitis vi...	3e-26	Protein synthesis
ntb1705	879	AT3G04400.1 | Symbols: emb2171 | emb2171 (embryo defective 2171)...	2e-39	REF|XP_002301852.1| predicted protein [Populus trichocarpa] >...	2e-37	Protein synthesis
ntb1706	880	AT3G53470.2 | Symbols: | unknown protein | chr3:19822813-198232...	1e-39	EMB|CBI32619.1| unnamed protein product [Vitis vinifera]	9e-26	Unclassified protein
ntb1707	881	AT5G64200.2 | Symbols: ATSC35, SC35 | ATSC35; RNA binding / nucl...	1e-39	GB|ABB29919.1| unknown [Solanum tuberosum]	8e-34	Transcription
ntb1708	882	AT5G10360.1 | Symbols: EMB3010 | EMB3010 (embryo defective 3010)...	9e-40	GB|ABB87117.1| unknown [Solanum tuberosum]	3e-33	Protein synthesis
ntb1709	883	AT5G09850.1 | Symbols: | transcription elongation factor-relate...	8e-40	EMB|CBI18212.1| unnamed protein product [Vitis vinifera]	5e-40	Transcription
ntb1710	884	AT1G57860.1 | Symbols: | 60S ribosomal protein L21 | chr1:21430...	7e-40	GB|ABA40469.1| 60S ribosomal protein L21-like protein [Solanu...	4e-44	Protein synthesis
ntb1711	885	AT2G02050.1 | Symbols: | NADH-ubiquinone oxidoreductase B18 sub...	6e-40	GB|ACQ90599.1| putative NADH dehydrogenase [Thellungiella hal...	2e-31	Energy
ntb1712	886	AT3G53740.4 | Symbols: | 60S ribosomal protein L36 (RPL36B) | c...	4e-40	No similarity		Protein synthesis
ntb1713	887	AT3G57870.1 | Symbols: AHUS5, EMB1637, SCE1, SCE1A, ATSCE1 | SCE...	4e-40	REF|XP_002301168.1| predicted protein [Populus trichocarpa] >...	8e-39	Protein fate
ntb1714	888	AT2G24940.1 | Symbols: AtMAPR2 | AtMAPR2 (Arabidopsis thaliana m...	3e-40	No similarity		Cellular transport
ntb1715	889	AT1G54690.1 | Symbols: HTA3, H2AXB, G-H2AX, GAMMA-H2AX | GAMMA-H...	3e-40	REF|XP_002271506.1| PREDICTED: hypothetical protein [Vitis vi...	3e-30	Unclassified protein
ntb1716	890	AT2G15690.1 | Symbols: | pentatricopeptide (PPR) repeat-contain...	3e-40	DBJ|BAF14069.2| Os04g0174800 [Oryza sativa Japonica Group]	4e-34	Unclassified protein
ntb1717	891	AT5G51230.3 | Symbols: EMF2, VEF2, CYR1 | EMF2 (EMBRYONIC FLOWER...	3e-40	GB|ABI99480.1| embryonic flower 2 [Solanum lycopersicum]	2e-74	Cell cycle and DNA processing
ntb1718	892	AT2G46980.2 | Symbols: | unknown protein | chr2:19299868-193034...	2e-40	No similarity		Unclassified protein
ntb1719	893	AT5G04620.2 | Symbols: ATBIOF | ATBIOF (BIOTIN F); 8-amino-7-oxo...	2e-40	REF|NP_974731.1| ATBIOF (BIOTIN F); 8-amino-7-oxononanoate sy...	8e-28	Metabolism
ntb1720	894	AT5G48870.1 | Symbols: SAD1 | SAD1 (SUPERSENSITIVE TO ABA AND DR...	2e-40	GB|ACU14493.1| unknown [Glycine max]	3e-40	Transcription
ntb1721	895	AT2G45620.1 | Symbols: | nucleotidyltransferase family protein ...	2e-40	REF|XP_002511755.1| poly(A) polymerase cid, putative [Ricinus...	2e-42	Metabolism
ntb1722	896	ATCG00360.1 | Symbols: YCF3 | Encodes a protein required for pho...	1e-40	REF|YP_398330.1| photosystem I assembly protein Ycf3 [Lactuca...	5e-19	Unclassified protein
ntb1723	897	AT5G48870.1 | Symbols: SAD1 | SAD1 (SUPERSENSITIVE TO ABA AND DR...	1e-40	GB|ACU14493.1| unknown [Glycine max]	3e-25	Transcription
ntb1724	898	AT4G30330.1 | Symbols: | small nuclear ribonucleoprotein E, put...	1e-40	GB|ACU14300.1| unknown [Glycine max]	3e-30	Transcription
ntb1725	899	AT4G14960.2 | Symbols: TUA6 | TUA6; structural constituent of cy...	1e-40	GB|ACN40181.1| unknown [Picea sitchensis] >gb|ACN40840.1| unk...	7e-31	Biogenesis of cellular components
ntb1726	900	AT1G11240.1 | Symbols: | unknown protein | chr1:3766936-3768212...	7e-41	No similarity		Unclassified protein
ntb1727	901	AT5G64080.1 | Symbols: | protease inhibitor/seed storage/lipid ...	7e-41	EMB|CBI20068.1| unnamed protein product [Vitis vinifera]	9e-44	Unclassified protein
ntb1728	902	AT3G06190.2 | Symbols: ATBPM2, BPM2 | BPM2 (BTB-POZ AND MATH DOM...	7e-41	REF|XP_002315535.1| predicted protein [Populus trichocarpa] >...	2e-56	Unclassified protein
ntb1729	903	AT3G01390.2 | Symbols: VMA10, AVMA10 | VMA10 (VACUOLAR MEMBRANE ...	6e-41	SP|O82702.1|VATG1_TOBAC RecName: Full=V-type proton ATPase su...	9e-36	Energy
ntb1730	904	AT5G19760.1 | Symbols: | dicarboxylate/tricarboxylate carrier (...	6e-41	EMB|CAC84545.1| dicarboxylate/tricarboxylate carrier [Nicotia...	2e-37	Energy
ntb1731	905	AT4G26840.1 | Symbols: SUM1, SUMO 1, SUMO1, ATSUMO1 | SUMO1 (SMA...	6e-41	EMB|CAB60728.1| SUMO protein [Solanum lycopersicum]	4e-41	Protein fate
ntb1732	906	AT2G28900.1 | Symbols: OEP16, ATOEP16-L, ATOEP16-1 | ATOEP16-1 (...	6e-41	EMB|CAA63967.1| pom14 [Solanum tuberosum]	7e-46	Protein fate
ntb1733	907	AT5G65260.1 | Symbols: | polyadenylate-binding protein family p...	5e-41	REF|XP_002279148.1| PREDICTED: hypothetical protein [Vitis vi...	9e-36	Unclassified protein
ntb1734	908	AT3G09270.1 | Symbols: ATGSTU8 | ATGSTU8 (GLUTATHIONE S-TRANSFER...	4e-41	SP|Q03664.1|GSTX3_TOBAC RecName: Full=Probable glutathione S-...	8e-80	Metabolism
ntb1735	909	AT4G33925.1 | Symbols: | unknown protein | chr4:16263292-162640...	3e-41	REF|XP_002518659.1| conserved hypothetical protein [Ricinus c...	2e-33	Unclassified protein
ntb1736	910	AT3G02790.1 | Symbols: | zinc finger (C2H2 type) family protein...	3e-41	GB|ABA46781.1| unknown [Solanum tuberosum] >gb|ABB29930.1| un...	1e-38	Transcription
ntb1737	911	AT2G43640.2 | Symbols: | signal recognition particle 14 kDa fam...	2e-41	GB|ACU15930.1| unknown [Glycine max]	5e-29	Protein fate
ntb1738	912	AT1G60680.1 | Symbols: | aldo/keto reductase family protein | c...	2e-41	GB|ABR92332.1| putative aldo/keto reductase 2 [Salvia miltior...	2e-46	Unclassified protein
ntb1739	913	AT5G65360.1 | Symbols: | histone H3 | chr5:26120099-26120509 RE...	1e-41	DBJ|BAH93340.1| Os06g0159750 [Oryza sativa Japonica Group]	5e-19	Unclassified protein
ntb1740	914	AT3G14630.1 | Symbols: CYP72A9 | CYP72A9; electron carrier/ heme...	1e-41	GB|AAB05376.3| putative cytochrome P-450 [Nicotiana plumbagin...	4e-29	Unclassified protein
ntb1741	915	AT2G34160.1 | Symbols: | nucleic acid binding | chr2:14426283-1...	1e-41	REF|NP_001058008.1| Os06g0602600 [Oryza sativa (japonica cult...	1e-42	Unclassified protein
ntb1742	916	AT3G13470.1 | Symbols: | chaperonin, putative | chr3:4389685-43...	1e-41	GB|AAB39827.1| chaperonin-60 beta subunit [Solanum tuberosum]	3e-45	Protein fate
ntb1743	917	AT4G26840.1 | Symbols: SUM1, SUMO 1, SUMO1, ATSUMO1 | SUMO1 (SMA...	8e-42	No similarity		Protein fate
ntb1744	918	AT2G32720.1 | Symbols: B5 #4, ATCB5-B, CB5-B | CB5-B (CYTOCHROME...	8e-42	GB|ABR04092.2| cytochrome b5 [Malus x domestica]	1e-34	Cellular transport
ntb1745	919	AT2G34480.1 | Symbols: | 60S ribosomal protein L18A (RPL18aB) |...	7e-42	No similarity		Protein synthesis
ntb1746	920	AT5G47120.1 | Symbols: ATBI-1, BI-1, ATBI1 | ATBI1 (BAX INHIBITO...	7e-42	GB|AAR28754.1| Bax inhibitor [Solanum lycopersicum]	4e-31	Cell fate
ntb1747	921	AT1G77710.1 | Symbols: | INVOLVED IN: biological_process unknow...	6e-42	REF|XP_002519920.1| Ubiquitin-fold modifier 1 precursor, puta...	3e-42	Unclassified protein
ntb1748	922	AT5G06360.1 | Symbols: | ribosomal protein S8e family protein |...	4e-42	REF|XP_002266163.1| PREDICTED: hypothetical protein [Vitis vi...	1e-35	Protein synthesis
ntb1749	923	AT2G01910.2 | Symbols: ATMAP65-6, MAP65-6 | ATMAP65-6; microtubu...	3e-42	REF|XP_002281677.1| PREDICTED: hypothetical protein [Vitis vi...	5e-35	Unclassified protein
ntb1750	924	AT1G79590.2 | Symbols: SYP52, ATSYP52 | SYP52 (SYNTAXIN OF PLANT...	2e-42	REF|XP_002277100.1| PREDICTED: hypothetical protein [Vitis vi...	6e-38	Protein fate
ntb1751	925	AT5G60680.1 | Symbols: | unknown protein | chr5:24386247-243867...	2e-42	REF|XP_002285165.1| PREDICTED: hypothetical protein [Vitis vi...	1e-41	Unclassified protein
ntb1752	926	AT1G16300.1 | Symbols: GAPCP-2 | GAPCP-2; NAD or NADH binding / ...	2e-42	EMB|CAC80377.1| glyceraldehyde-3-phosphate dehydrogenase [Cap...	5e-58	Metabolism
ntb1753	927	AT5G41670.2 | Symbols: | 6-phosphogluconate dehydrogenase famil...	1e-42	No similarity		Metabolism
ntb1754	928	AT2G03870.1 | Symbols: | small nuclear ribonucleoprotein, putat...	1e-42	No similarity		Transcription
ntb1755	929	AT5G26330.1 | Symbols: | plastocyanin-like domain-containing pr...	1e-42	REF|XP_002314710.1| predicted protein [Populus trichocarpa] >...	1e-35	Unclassified protein
ntb1756	930	AT5G46190.1 | Symbols: | KH domain-containing protein | chr5:18...	1e-42	EMB|CBI30926.1| unnamed protein product [Vitis vinifera]	3e-43	Unclassified protein
ntb1757	931	AT3G53740.4 | Symbols: | 60S ribosomal protein L36 (RPL36B) | c...	1e-42	REF|XP_002268801.1| PREDICTED: hypothetical protein isoform 2...	1e-46	Protein synthesis
ntb1758	932	AT1G16220.1 | Symbols: | protein phosphatase 2C family protein ...	1e-42	EMB|CAN74450.1| hypothetical protein [Vitis vinifera]	3e-51	Metabolism
ntb1759	933	AT5G25450.1 | Symbols: | ubiquinol-cytochrome C reductase compl...	8e-43	SP|P48502.1|QCR7_SOLTU RecName: Full=Cytochrome b-c1 complex ...	2e-23	Energy
ntb1760	934	AT4G13930.1 | Symbols: SHM4 | SHM4 (serine hydroxymethyltransfer...	6e-43	No similarity		Metabolism
ntb1761	935	AT5G40370.1 | Symbols: | glutaredoxin, putative | chr5:16147826...	5e-43	GB|ABU96710.1| glutaredoxin [Solanum tuberosum]	2e-45	Cellular transport
ntb1762	936	AT2G37600.2 | Symbols: | 60S ribosomal protein L36 (RPL36A) | c...	3e-43	REF|XP_002305746.1| predicted protein [Populus trichocarpa] >...	2e-18	Protein synthesis
ntb1763	937	AT5G43330.1 | Symbols: | malate dehydrogenase, cytosolic, putat...	3e-43	EMB|CAH58641.1| malate dehydrogenase [Plantago major]	2e-29	Metabolism
ntb1764	938	AT4G26840.1 | Symbols: SUM1, SUMO 1, SUMO1, ATSUMO1 | SUMO1 (SMA...	3e-43	REF|XP_002529470.1| conserved hypothetical protein [Ricinus c...	1e-43	Protein fate
ntb1765	939	AT5G55160.1 | Symbols: SUM2, SUMO 2, SUMO2, ATSUMO2 | SUMO2 (SMA...	3e-43	GB|ACJ54186.1| SUMO [Nicotiana benthamiana]	1e-46	Protein fate
ntb1766	940	AT1G07540.1 | Symbols: TRFL2 | TRFL2 (TRF-LIKE 2); DNA binding |...	3e-43	REF|XP_002534561.1| conserved hypothetical protein [Ricinus c...	5e-54	Unclassified protein
ntb1767	941	AT5G57655.2 | Symbols: | xylose isomerase family protein | chr5...	3e-43	GB|ACU18251.1| unknown [Glycine max]	2e-68	Metabolism
ntb1768	942	AT3G52580.1 | Symbols: | 40S ribosomal protein S14 (RPS14C) | c...	2e-43	GB|ABB87124.1| hypothetical protein [Solanum tuberosum] >gb|A...	1e-26	Protein synthesis
ntb1769	943	AT5G40370.1 | Symbols: | glutaredoxin, putative | chr5:16147826...	2e-43	GB|ABU96710.1| glutaredoxin [Solanum tuberosum]	9e-46	Cellular transport
ntb1770	944	AT3G51030.1 | Symbols: ATTRX1, ATTRX H1 | ATTRX1; oxidoreductase...	2e-43	SP|P29449.1|TRXH1_TOBAC RecName: Full=Thioredoxin H-type 1; S...	2e-66	Cellular transport
ntb1771	945	AT1G12000.1 | Symbols: | pyrophosphate--fructose-6-phosphate 1-...	1e-43	SP|P21343.2|PFPB_SOLTU RecName: Full=Pyrophosphate--fructose ...	1e-46	Metabolism
ntb1772	946	AT1G78300.1 | Symbols: GRF2, 14-3-3OMEGA, GF14 OMEGA | GRF2 (GEN...	6e-44	REF|NP_001117945.1| 14-3-3E2 protein [Oncorhynchus mykiss] >g...	2e-50	Unclassified protein
ntb1773	947	AT3G18140.1 | Symbols: | transducin family protein / WD-40 repe...	5e-44	REF|XP_002283283.1| PREDICTED: hypothetical protein [Vitis vi...	1e-36	Unclassified protein
ntb1774	948	AT1G51200.2 | Symbols: | zinc finger (AN1-like) family protein ...	5e-44	GB|ACM68439.1| stress-associated protein 2 [Solanum lycopersi...	2e-70	Unclassified protein
ntb1775	949	ATCG00670.1 | Symbols: CLPP1, PCLPP | Encodes the only ClpP (cas...	3e-44	REF|NP_054525.1| ATP-dependent Clp protease proteolytic subun...	7e-22	Protein fate
ntb1776	950	AT2G27510.1 | Symbols: ATFD3 | ATFD3 (ferredoxin 3); 2 iron, 2 s...	3e-44	REF|XP_002312819.1| predicted protein [Populus trichocarpa] >...	1e-31	Cellular transport
ntb1777	951	AT1G11800.1 | Symbols: | endonuclease/exonuclease/phosphatase f...	3e-44	REF|XP_002332611.1| predicted protein [Populus trichocarpa] >...	2e-42	Unclassified protein
ntb1778	952	AT3G51520.1 | Symbols: | diacylglycerol acyltransferase family ...	3e-44	EMB|CBI37486.1| unnamed protein product [Vitis vinifera]	1e-45	Metabolism
ntb1779	953	AT1G34430.1 | Symbols: EMB3003 | EMB3003 (embryo defective 3003)...	2e-44	GB|ACF17671.1| putative pyruvate dehydrogenase E2 subunit [Ca...	5e-45	Metabolism
ntb1780	954	AT2G46170.1 | Symbols: | reticulon family protein (RTNLB5) | ch...	2e-44	REF|XP_002509881.1| conserved hypothetical protein [Ricinus c...	2e-46	Unclassified protein
ntb1781	955	AT3G11964.1 | Symbols: | RNA binding | chr3:3793957-3806626 REV...	1e-44	EMB|CBI29966.1| unnamed protein product [Vitis vinifera]	2e-35	Transcription
ntb1782	956	AT1G03330.1 | Symbols: | small nuclear ribonucleoprotein D, put...	1e-44	EMB|CBI32330.1| unnamed protein product [Vitis vinifera]	2e-45	Transcription
ntb1783	957	AT5G43940.1 | Symbols: HOT5, ADH2, GSNOR | HOT5 (sensitive to ho...	1e-44	GB|ADB43258.1| alcohol dehydrogenase class III [Solanum lycop...	3e-46	Metabolism
ntb1784	958	AT1G09450.1 | Symbols: | haspin-related | chr1:3049066-3052858 ...	9e-45	EMB|CBI39659.1| unnamed protein product [Vitis vinifera]	8e-51	Metabolism
ntb1785	959	AT2G22500.1 | Symbols: UCP5, ATPUMP5, DIC1 | UCP5 (UNCOUPLING PR...	8e-45	REF|XP_002530695.1| mitochondrial dicarboxylate carrier prote...	1e-45	Unclassified protein
ntb1786	960	AT5G35620.1 | Symbols: LSP1, EIF(ISO)4E, LSP, EIF4E2 | LSP1 (LOS...	8e-45	GB|AAU06579.1| eukaryotic initiation factor iso4E [Nicotiana ...	3e-69	Transcription
ntb1787	961	AT5G23740.1 | Symbols: RPS11-BETA | RPS11-BETA (RIBOSOMAL PROTEI...	7e-45	REF|XP_002526494.1| 40S ribosomal protein S11, putative [Rici...	1e-39	Protein synthesis
ntb1788	962	AT5G04170.1 | Symbols: | calcium-binding EF hand family protein...	6e-45	REF|XP_002534120.1| ef-hand calcium binding protein, putative...	2e-27	Unclassified protein
ntb1789	963	AT5G03630.1 | Symbols: ATMDAR2 | ATMDAR2; monodehydroascorbate r...	6e-45	SP|Q43497.1|MDAR_SOLLC RecName: Full=Monodehydroascorbate red...	5e-45	Metabolism
ntb1790	964	AT5G65260.1 | Symbols: | polyadenylate-binding protein family p...	5e-45	GB|ACU19123.1| unknown [Glycine max]	2e-41	Unclassified protein
ntb1791	965	AT5G66460.1 | Symbols: | (1-4)-beta-mannan endohydrolase, putat...	5e-45	REF|XP_002306881.1| predicted protein [Populus trichocarpa] >...	4e-43	Metabolism
ntb1792	966	AT3G60820.1 | Symbols: PBF1 | PBF1; peptidase/ threonine-type en...	5e-45	SP|O82531.1|PSB1_PETHY RecName: Full=Proteasome subunit beta ...	2e-43	Protein fate
ntb1793	967	AT5G18800.2 | Symbols: | NADH-ubiquinone oxidoreductase 19 kDa ...	5e-45	REF|XP_002278120.1| PREDICTED: hypothetical protein isoform 2...	4e-45	Energy
ntb1794	968	AT1G06020.1 | Symbols: | pfkB-type carbohydrate kinase family p...	3e-45	GB|AAQ09999.1| putative fructokinase 2 [Petunia integrifolia ...	4e-25	Metabolism
ntb1795	969	AT5G27770.1 | Symbols: | 60S ribosomal protein L22 (RPL22C) | c...	3e-45	REF|XP_002321004.1| predicted protein [Populus trichocarpa] >...	4e-30	Protein synthesis
ntb1796	970	AT1G20696.1 | Symbols: HMGB3, NFD3, NFD03 | HMGB3 (HIGH MOBILITY...	1e-45	GB|AAC50019.1| high mobility group protein 2 HMG2 [Ipomoea nil]	2e-38	Cell cycle and DNA processing
ntb1797	971	AT3G10950.1 | Symbols: | 60S ribosomal protein L37a (RPL37aB) |...	9e-46	REF|XP_002282974.1| PREDICTED: similar to protein synthesis i...	6e-46	Protein synthesis
ntb1798	972	AT2G27510.1 | Symbols: ATFD3 | ATFD3 (ferredoxin 3); 2 iron, 2 s...	4e-46	REF|XP_002523809.1| Ferredoxin-3, chloroplast precursor, puta...	5e-55	Cellular transport
ntb1799	973	AT2G40220.1 | Symbols: ABI4, SUN6, SIS5, ISI3, GIN6, SAN5 | ABI4...	3e-46	REF|XP_002528318.1| hypothetical protein RCOM_0839150 [Ricinu...	3e-24	Metabolism
ntb1800	974	AT3G04920.1 | Symbols: | 40S ribosomal protein S24 (RPS24A) | c...	3e-46	PRF||1909359A ribosomal protein S19	2e-39	Protein synthesis
ntb1801	975	AT5G59840.1 | Symbols: | Ras-related GTP-binding family protein...	3e-46	GB|AAD46405.1|AF096249_1 ethylene-responsive small GTP-bindin...	3e-40	Metabolism
ntb1802	976	AT2G39460.2 | Symbols: ATRPL23A, RPL23A, RPL23AA | RPL23AA (RIBO...	3e-46	SP|O22644.1|RL23A_FRIAG RecName: Full=60S ribosomal protein L...	1e-42	Protein synthesis
ntb1803	977	AT3G46030.1 | Symbols: HTB11 | HTB11; DNA binding | chr3:1691361...	2e-46	GB|ACU13758.1| unknown [Glycine max]	1e-36	Unclassified protein
ntb1804	978	AT1G65290.1 | Symbols: mtACP2 | mtACP2 (mitochondrial acyl carri...	1e-46	GB|ABA46780.1| unknown [Solanum tuberosum] >gb|ABB86278.1| pu...	8e-34	Metabolism
ntb1805	979	AT3G04780.1 | Symbols: | Encodes a protein with little sequence...	1e-46	REF|NP_566238.1| unknown protein [Arabidopsis thaliana] >sp|Q...	5e-43	Unclassified protein
ntb1806	980	AT3G12260.1 | Symbols: | complex 1 family protein / LVR family ...	9e-47	REF|XP_002457883.1| hypothetical protein SORBIDRAFT_03g018290...	3e-30	Unclassified protein
ntb1807	981	AT2G27510.1 | Symbols: ATFD3 | ATFD3 (ferredoxin 3); 2 iron, 2 s...	5e-47	REF|XP_002523809.1| Ferredoxin-3, chloroplast precursor, puta...	3e-37	Cellular transport
ntb1808	982	AT5G62670.1 | Symbols: AHA11 | AHA11 (Arabidopsis H(+)-ATPase 11...	3e-47	GB|AAA34052.1| H+-translocating ATPase [Nicotiana plumbaginif...	2e-41	Metabolism
ntb1809	983	AT5G55120.1 | Symbols: VTC5 | VTC5 (VITAMIN C DEFECTIVE 5); GDP-...	3e-47	GB|ADB85572.1| GDP-L-galactose phosphorylase [Actinidia delic...	2e-54	Unclassified protein
ntb1810	984	AT2G21660.1 | Symbols: ATGRP7, CCR2, GR-RBP7, GRP7 | CCR2 (COLD,...	2e-47	DBJ|BAA03742.1| RNA-binding glycine-rich protein-1b [Nicotian...	7e-42	Unclassified protein
ntb1811	985	AT5G48160.2 | Symbols: OBE2 | OBE2 (OBERON2); protein binding / ...	2e-47	GB|AAP22954.1| Potyvirus VPg interacting protein [Nicotiana b...	7e-58	Cell cycle and DNA processing
ntb1812	986	AT2G30410.1 | Symbols: KIS, TFCA | KIS (KIESEL); unfolded protei...	1e-47	REF|XP_002523979.1| tubulin-specific chaperone A (tubulin-fol...	3e-14	Cell cycle and DNA processing
ntb1813	987	AT1G49760.1 | Symbols: PAB8, PABP8 | PAB8 (POLY(A) BINDING PROTE...	1e-47	GB|AAF66825.1| poly(A)-binding protein [Nicotiana tabacum]	6e-50	Protein synthesis
ntb1814	988	AT3G25150.1 | Symbols: | nuclear transport factor 2 (NTF2) fami...	7e-48	EMB|CBI25667.1| unnamed protein product [Vitis vinifera]	2e-29	Unclassified protein
ntb1815	989	AT4G39200.2 | Symbols: | 40S ribosomal protein S25 (RPS25E) | c...	7e-48	SP|P46301.1|RS25_SOLLC RecName: Full=40S ribosomal protein S2...	2e-32	Protein synthesis
ntb1816	990	AT1G10580.1 | Symbols: | transducin family protein / WD-40 repe...	7e-48	REF|NP_172528.2| transducin family protein / WD-40 repeat fam...	1e-45	Unclassified protein
ntb1817	991	AT5G26250.1 | Symbols: | sugar transporter, putative | chr5:919...	6e-48	EMB|CBI17743.1| unnamed protein product [Vitis vinifera]	3e-25	Cellular transport
ntb1818	992	AT3G25400.1 | Symbols: | FUNCTIONS IN: molecular_function unkno...	5e-48	REF|XP_002264474.1| PREDICTED: hypothetical protein [Vitis vi...	4e-46	Unclassified protein
ntb1819	993	AT4G28440.1 | Symbols: | DNA-binding protein-related | chr4:140...	4e-48	REF|XP_002517866.1| conserved hypothetical protein [Ricinus c...	8e-34	Unclassified protein
ntb1820	994	AT5G57020.1 | Symbols: NMT1, ATNMT1 | NMT1 (MYRISTOYL-COA:PROTEI...	3e-48	REF|XP_002334658.1| predicted protein [Populus trichocarpa] >...	1e-47	Metabolism
ntb1821	995	AT3G54750.1 | Symbols: | unknown protein | chr3:20264833-202684...	3e-48	EMB|CBI34121.1| unnamed protein product [Vitis vinifera]	5e-59	Unclassified protein
ntb1822	996	AT3G12130.1 | Symbols: | KH domain-containing protein / zinc fi...	3e-48	REF|XP_002279071.1| PREDICTED: hypothetical protein isoform 1...	4e-77	Transcription
ntb1823	997	AT3G54650.1 | Symbols: FBL17 | FBL17; ubiquitin-protein ligase |...	2e-48	REF|XP_002275262.1| PREDICTED: hypothetical protein [Vitis vi...	5e-41	Protein fate
ntb1824	998	AT2G40110.1 | Symbols: | yippee family protein | chr2:16748159-...	1e-48	REF|XP_002528110.1| fad NAD binding oxidoreductases, putative...	6e-35	Unclassified protein
ntb1825	999	AT5G03070.1 | Symbols: IMPA-9 | IMPA-9 (IMPORTIN ALPHA ISOFORM 9...	1e-48	REF|XP_002323457.1| predicted protein [Populus trichocarpa] >...	3e-36	Unclassified protein
ntb1826	1000	AT3G22660.1 | Symbols: | rRNA processing protein-related | chr3...	1e-48	REF|XP_002267474.1| PREDICTED: hypothetical protein [Vitis vi...	2e-36	Protein synthesis
ntb1827	1001	AT4G37980.1 | Symbols: ELI3-1, ELI3, ATCAD7, CAD7 | ELI3-1 (ELIC...	9e-49	EMB|CAD29291.1| alcohol NADP+ oxidoreductase [Solanum tuberosum]	1e-20	Unclassified protein
ntb1828	1002	AT1G74060.1 | Symbols: | 60S ribosomal protein L6 (RPL6B) | chr...	8e-49	SP|P34091.1|RL6_MESCR RecName: Full=60S ribosomal protein L6;...	4e-37	Protein synthesis
ntb1829	1003	AT4G38370.1 | Symbols: | phosphoglycerate/bisphosphoglycerate m...	7e-49	EMB|CAN59902.1| hypothetical protein [Vitis vinifera]	4e-26	Unclassified protein
ntb1830	1004	AT5G11810.1 | Symbols: | unknown protein | chr5:3808739-3810440...	7e-49	REF|XP_002279873.1| PREDICTED: hypothetical protein [Vitis vi...	3e-26	Unclassified protein
ntb1831	1005	AT3G62840.2 | Symbols: | FUNCTIONS IN: molecular_function unkno...	7e-49	GB|ACU17317.1| unknown [Glycine max]	3e-42	Transcription
ntb1832	1006	AT1G79650.1 | Symbols: RAD23 | RAD23; damaged DNA binding | chr1...	4e-49	REF|XP_002303970.1| predicted protein [Populus trichocarpa] >...	6e-32	Cell cycle and DNA processing
ntb1833	1007	AT5G58420.1 | Symbols: | 40S ribosomal protein S4 (RPS4D) | chr...	3e-49	GB|ABB72798.1| 40S ribosomal protein S4-like protein [Solanum...	6e-35	Protein synthesis
ntb1834	1008	AT4G26900.1 | Symbols: AT-HF, HISN4 | AT-HF (HIS HF); imidazoleg...	2e-49	REF|XP_002279105.1| PREDICTED: hypothetical protein [Vitis vi...	2e-21	Metabolism
ntb1835	1009	AT4G14930.1 | Symbols: | acid phosphatase survival protein SurE...	2e-49	REF|XP_002282293.1| PREDICTED: hypothetical protein [Vitis vi...	1e-43	Metabolism
ntb1836	1010	AT2G04540.1 | Symbols: | 3-oxoacyl-(acyl-carrier-protein) synth...	2e-49	REF|XP_002277197.1| PREDICTED: hypothetical protein [Vitis vi...	6e-45	Metabolism
ntb1837	1011	AT1G43710.1 | Symbols: emb1075 | emb1075 (embryo defective 1075)...	2e-49	REF|XP_002302186.1| predicted protein [Populus trichocarpa] >...	5e-48	Metabolism
ntb1838	1012	AT1G77670.1 | Symbols: | aminotransferase class I and II family...	2e-49	EMB|CBI19046.1| unnamed protein product [Vitis vinifera]	1e-52	Metabolism
ntb1839	1013	AT4G13830.2 | Symbols: J20 | J20 (DNAJ-LIKE 20); heat shock prot...	2e-49	GB|ABI34703.1| DnaJ-like protein isoform [Solanum phureja]	4e-61	Protein fate
ntb1840	1014	AT2G35520.1 | Symbols: DAD2 | DAD2 (DEFENDER AGAINST CELL DEATH ...	1e-49	DBJ|BAB40808.1| homolog of defender against apoptotic death 1...	7e-45	Cell fate
ntb1841	1015	AT1G12390.1 | Symbols: | cornichon family protein | chr1:422034...	9e-50	REF|XP_002279334.1| PREDICTED: hypothetical protein [Vitis vi...	8e-43	Cellular communication
ntb1842	1016	AT1G22270.1 | Symbols: | unknown protein | chr1:7865548-7865922...	8e-50	REF|XP_002530505.1| Protein trm112, putative [Ricinus communi...	6e-35	Unclassified protein
ntb1843	1017	AT2G19670.1 | Symbols: ATPRMT1A, PRMT1A | PRMT1A (PROTEIN ARGINI...	6e-50	REF|XP_002282760.1| PREDICTED: hypothetical protein [Vitis vi...	6e-48	Protein fate
ntb1844	1018	AT5G64350.1 | Symbols: FKBP12, ATFKBP12 | FKBP12 (FK506-BINDING ...	5e-50	GB|AAS67371.1| CONSTANS interacting protein 3 [Solanum lycope...	7e-56	Protein fate
ntb1845	1019	AT5G61790.1 | Symbols: CNX1, ATCNX1 | calnexin 1 (CNX1) | chr5:2...	3e-50	DBJ|BAD99512.1| calnexin-like protein [Solanum lycopersicum]	6e-53	Unclassified protein
ntb1846	1020	AT5G12970.1 | Symbols: | C2 domain-containing protein | chr5:41...	2e-50	REF|XP_002331042.1| predicted protein [Populus trichocarpa] >...	1e-48	Metabolism
ntb1847	1021	AT1G80480.1 | Symbols: PTAC17 | PTAC17 (PLASTID TRANSCRIPTIONALL...	2e-50	REF|XP_002264766.1| PREDICTED: hypothetical protein [Vitis vi...	1e-49	Unclassified protein
ntb1848	1022	AT4G09320.1 | Symbols: NDPK1 | NDPK1; ATP binding / nucleoside d...	2e-50	GB|AAZ20283.1| nucleoside diphosphate kinase I [Arachis hypog...	2e-51	Metabolism
ntb1849	1023	AT5G02610.1 | Symbols: | 60S ribosomal protein L35 (RPL35D) | c...	1e-50	DBJ|BAD95794.1| similar to 60S ribosomal protein L35 [Solanum...	5e-51	Protein synthesis
ntb1850	1024	AT1G29850.1 | Symbols: | double-stranded DNA-binding family pro...	1e-50	No similarity		Unclassified protein
ntb1851	1025	AT2G33840.1 | Symbols: | tRNA synthetase class I (W and Y) fami...	8e-51	EMB|CAA71881.1| Tyrosyl-tRNA synthetase [Nicotiana tabacum]	2e-64	Protein synthesis
ntb1852	1026	AT4G22670.1 | Symbols: AtHip1 | AtHip1 (Arabidopsis thaliana Hsp...	5e-51	REF|XP_002303525.1| predicted protein [Populus trichocarpa] >...	3e-34	Unclassified protein
ntb1853	1027	AT2G33880.1 | Symbols: WOX9, HB-3, STIP | HB-3; transcription fa...	4e-51	GB|ABO93067.1| SISTER OF EVERGREEN [Petunia x hybrida]	3e-65	Transcription
ntb1854	1028	AT4G27090.1 | Symbols: | 60S ribosomal protein L14 (RPL14B) | c...	3e-51	GB|ABA40467.1| glycoprotein-like protein [Solanum tuberosum]	3e-44	Protein synthesis
ntb1855	1029	AT4G35300.3 | Symbols: | TMT2 (TONOPLAST MONOSACCHARIDE TRANSPO...	3e-51	EMB|CBI37732.1| unnamed protein product [Vitis vinifera]	9e-46	Cellular transport
ntb1856	1030	AT2G28350.1 | Symbols: ARF10 | ARF10 (AUXIN RESPONSE FACTOR 10);...	2e-51	EMB|CBI16322.1| unnamed protein product [Vitis vinifera]	4e-37	Cell cycle and DNA processing
ntb1857	1031	AT2G04520.1 | Symbols: | eukaryotic translation initiation fact...	2e-51	REF|XP_002279938.1| PREDICTED: hypothetical protein [Vitis vi...	3e-40	Protein synthesis
ntb1858	1032	AT1G02780.1 | Symbols: emb2386 | emb2386 (embryo defective 2386)...	2e-51	GB|AAR83877.1| 60S ribosomal protein L19 [Capsicum annuum]	9e-81	Protein synthesis
ntb1859	1033	AT2G03800.1 | Symbols: GEK1 | GEK1 (GEKO1); D-aminoacyl-tRNA dea...	9e-52	REF|XP_002266732.1| PREDICTED: hypothetical protein [Vitis vi...	2e-47	Unclassified protein
ntb1860	1034	AT5G35360.1 | Symbols: CAC2 | CAC2; acetyl-CoA carboxylase/ biot...	7e-52	GB|ACF17634.1| putative acetyl co-enzyme A carboxylase biotin...	1e-73	Metabolism
ntb1861	1035	AT4G25730.1 | Symbols: | FtsJ-like methyltransferase family pro...	6e-52	REF|XP_002512920.1| ribosomal RNA methyltransferase, putative...	8e-35	Metabolism
ntb1862	1036	AT5G16780.1 | Symbols: DOT2, MDF | DOT2 (DEFECTIVELY ORGANIZED T...	4e-52	REF|XP_002297938.1| predicted protein [Populus trichocarpa] >...	2e-11	Unclassified protein
ntb1863	1037	AT3G46940.1 | Symbols: | deoxyuridine 5'-triphosphate nucleotid...	4e-52	SP|P32518.1|DUT_SOLLC RecName: Full=Deoxyuridine 5'-triphosph...	4e-26	Metabolism
ntb1864	1038	AT5G63620.1 | Symbols: | oxidoreductase, zinc-binding dehydroge...	9e-53	EMB|CBI21661.1| unnamed protein product [Vitis vinifera]	6e-50	Unclassified protein
ntb1865	1039	AT5G22880.1 | Symbols: H2B, HTB2 | HTB2; DNA binding | chr5:7652...	8e-53	EMB|CBI16180.1| unnamed protein product [Vitis vinifera]	6e-43	Unclassified protein
ntb1866	1040	AT1G31300.2 | Symbols: | FUNCTIONS IN: molecular_function unkno...	6e-53	EMB|CBI29075.1| unnamed protein product [Vitis vinifera]	7e-34	Unclassified protein
ntb1867	1041	AT3G52090.1 | Symbols: ATRPB13.6, NRPB11, NRPD11, NRPE11 | NRPB1...	6e-53	REF|XP_002285578.1| PREDICTED: hypothetical protein [Vitis vi...	1e-54	Transcription
ntb1868	1042	AT2G27450.2 | Symbols: NLP1, ATNLP1, CPA | NLP1 (NITRILASE-LIKE ...	5e-53	SP|Q3HVN1.1|AGUB_SOLTU RecName: Full=N-carbamoylputrescine am...	2e-16	Metabolism
ntb1869	1043	AT4G15470.1 | Symbols: | EXPRESSED IN: 24 plant structures; EXP...	5e-53	EMB|CBI26161.1| unnamed protein product [Vitis vinifera]	3e-29	Unclassified protein
ntb1870	1044	AT5G11950.2 | Symbols: | protein homodimerization | chr5:385507...	5e-53	REF|XP_002278305.1| PREDICTED: hypothetical protein [Vitis vi...	1e-42	Metabolism
ntb1871	1045	AT2G33740.2 | Symbols: CUTA | CUTA; copper ion binding | chr2:14...	4e-53	REF|XP_002285702.1| PREDICTED: hypothetical protein [Vitis vi...	2e-56	Unclassified protein
ntb1872	1046	AT4G30620.1 | Symbols: | unknown protein | chr4:14948724-149500...	3e-53	REF|XP_002529403.1| conserved hypothetical protein [Ricinus c...	2e-20	Unclassified protein
ntb1873	1047	AT1G20823.1 | Symbols: | zinc finger (C3HC4-type RING finger) f...	3e-53	REF|XP_002306993.1| predicted protein [Populus trichocarpa] >...	4e-30	Unclassified protein
ntb1874	1048	AT1G30230.2 | Symbols: | elongation factor 1-beta / EF-1-beta |...	3e-53	GB|AAG49034.1|AF204787_1 ripening regulated protein DDTFR10 [...	7e-42	Protein synthesis
ntb1875	1049	AT3G22960.1 | Symbols: PKP1, PKP-ALPHA | PKP-ALPHA; pyruvate kin...	3e-53	SP|Q40545.1|KPYA_TOBAC RecName: Full=Pyruvate kinase isozyme ...	1e-54	Metabolism
ntb1876	1050	AT5G59970.1 | Symbols: | histone H4 | chr5:24146352-24146663 RE...	2e-53	GB|ABK21562.1| unknown [Picea sitchensis] >gb|ABK25293.1| unk...	2e-38	Unclassified protein
ntb1877	1051	AT5G59970.1 | Symbols: | histone H4 | chr5:24146352-24146663 RE...	2e-53	GB|ABK21562.1| unknown [Picea sitchensis] >gb|ABK25293.1| unk...	1e-38	Unclassified protein
ntb1878	1052	AT4G16720.1 | Symbols: | 60S ribosomal protein L15 (RPL15A) | c...	2e-53	REF|XP_002301250.1| predicted protein [Populus trichocarpa] >...	2e-56	Protein synthesis
ntb1879	1053	AT5G40280.1 | Symbols: ERA1, ATFTB, WIG | ERA1 (ENHANCED RESPONS...	2e-53	GB|AAB38796.1| farnesyltransferase beta subunit [Nicotiana gl...	2e-111	Metabolism
ntb1880	1054	AT5G65220.1 | Symbols: | ribosomal protein L29 family protein |...	1e-53	REF|XP_002270328.1| PREDICTED: hypothetical protein [Vitis vi...	4e-47	Protein synthesis
ntb1881	1055	AT2G22240.2 | Symbols: ATMIPS2, MIPS2 | MIPS2 (MYO-INOSITOL-1-PH...	1e-53	GB|ABO93456.1| 1L-myo-inositol 1-phosphate synthase [Jatropha...	1e-52	Metabolism
ntb1882	1056	AT5G59970.1 | Symbols: | histone H4 | chr5:24146352-24146663 RE...	8e-54	GB|ACX50406.1| histone H4 [Eriobotrya japonica]	3e-37	Unclassified protein
ntb1883	1057	AT5G59970.1 | Symbols: | histone H4 | chr5:24146352-24146663 RE...	8e-54	REF|XP_001498098.2| PREDICTED: similar to Hist1h4c protein [E...	3e-39	Unclassified protein
ntb1884	1058	AT4G32420.1 | Symbols: | peptidyl-prolyl cis-trans isomerase cy...	7e-54	EMB|CBI21007.1| unnamed protein product [Vitis vinifera]	3e-51	Protein fate
ntb1885	1059	AT1G78630.1 | Symbols: emb1473 | emb1473 (embryo defective 1473)...	5e-54	REF|XP_002532120.1| 50S ribosomal protein L13, putative [Rici...	5e-54	Protein synthesis
ntb1886	1060	AT3G52090.1 | Symbols: ATRPB13.6, NRPB11, NRPD11, NRPE11 | NRPB1...	4e-54	REF|XP_002285578.1| PREDICTED: hypothetical protein [Vitis vi...	7e-31	Transcription
ntb1887	1061	AT1G59640.1 | Symbols: ZCW32, BPE, BPEUB | ZCW32; DNA binding / ...	3e-54	EMB|CBI15304.1| unnamed protein product [Vitis vinifera]	3e-24	Transcription
ntb1888	1062	AT1G77600.1 | Symbols: | binding | chr1:29152890-29162156 REVERSE	3e-54	EMB|CBI19025.1| unnamed protein product [Vitis vinifera]	5e-65	Unclassified protein
ntb1889	1063	AT5G66590.1 | Symbols: | allergen V5/Tpx-1-related family prote...	3e-54	SP|Q41495.1|ST14_SOLTU RecName: Full=STS14 protein; Flags: Pr...	3e-67	Unclassified protein
ntb1890	1064	AT5G27770.1 | Symbols: | 60S ribosomal protein L22 (RPL22C) | c...	1e-54	REF|XP_002268941.1| PREDICTED: hypothetical protein [Vitis vi...	7e-34	Protein synthesis
ntb1891	1065	AT1G71260.1 | Symbols: ATWHY2 | ATWHY2 (A. THALIANA WHIRLY 2); D...	1e-54	GB|ABK94132.1| unknown [Populus trichocarpa]	3e-47	Unclassified protein
ntb1892	1066	AT4G39470.1 | Symbols: | chloroplast lumen common family protei...	1e-54	REF|XP_002530261.1| conserved hypothetical protein [Ricinus c...	7e-52	Unclassified protein
ntb1893	1067	AT2G19730.3 | Symbols: | 60S ribosomal protein L28 (RPL28A) | c...	7e-55	GB|ABA46763.1| unknown [Solanum tuberosum]	8e-26	Protein synthesis
ntb1894	1068	AT1G08360.1 | Symbols: | 60S ribosomal protein L10A (RPL10aA) |...	7e-55	REF|NP_563813.2| 60S ribosomal protein L10A (RPL10aA) [Arabid...	2e-40	Protein synthesis
ntb1895	1069	AT2G09990.1 | Symbols: | 40S ribosomal protein S16 (RPS16A) | c...	7e-55	GB|ABK20993.1| unknown [Picea sitchensis] >gb|ABK22272.1| unk...	2e-55	Protein synthesis
ntb1896	1070	ATMG00730.1 | Symbols: COX3 | Encodes cytochrome c oxidase subun...	5e-55	REF|YP_173457.1| hypothetical protein NitaMp119 [Nicotiana ta...	9e-37	Energy
ntb1897	1071	AT3G21820.1 | Symbols: ATXR2, SDG36 | ATXR2 (HISTONE-LYSINE N-ME...	4e-55	EMB|CBI28962.1| unnamed protein product [Vitis vinifera]	3e-23	Unclassified protein
ntb1898	1072	AT2G45640.1 | Symbols: SAP18, ATSAP18 | SAP18 (SIN3 ASSOCIATED P...	4e-55	GB|AAQ24533.1| P18 [Solanum chacoense]	1e-59	Transcription
ntb1899	1073	AT5G27770.1 | Symbols: | 60S ribosomal protein L22 (RPL22C) | c...	3e-55	REF|XP_002268941.1| PREDICTED: hypothetical protein [Vitis vi...	1e-33	Protein synthesis
ntb1900	1074	AT1G74960.1 | Symbols: FAB1, KAS2 | FAB1 (FATTY ACID BIOSYNTHESI...	3e-55	GB|AAW31716.1| plastid beta-ketoacyl ACP synthase [Betula pen...	6e-39	Metabolism
ntb1901	1075	AT4G10040.1 | Symbols: CYTC-2 | CYTC-2 (cytochrome c-2); electro...	3e-55	REF|XP_002333545.1| predicted protein [Populus trichocarpa] >...	1e-48	Cellular transport
ntb1902	1076	AT4G29480.1 | Symbols: | mitochondrial ATP synthase g subunit f...	2e-55	GB|ABA40451.1| unknown [Solanum tuberosum]	1e-60	Energy
ntb1903	1077	AT3G11620.4 | Symbols: | unknown protein | chr3:3670030-3671734...	1e-55	EMB|CBI30366.1| unnamed protein product [Vitis vinifera]	1e-44	Unclassified protein
ntb1904	1078	AT5G45775.2 | Symbols: | 60S ribosomal protein L11 (RPL11D) | c...	1e-55	GB|AAR83867.1| ribosomal protein L11-like protein [Capsicum a...	8e-48	Protein synthesis
ntb1905	1079	AT1G08480.1 | Symbols: | unknown protein | chr1:2684340-2685395...	1e-55	REF|XP_002515864.1| conserved hypothetical protein [Ricinus c...	1e-63	Unclassified protein
ntb1906	1080	AT3G04400.1 | Symbols: emb2171 | emb2171 (embryo defective 2171)...	7e-56	REF|XP_002301852.1| predicted protein [Populus trichocarpa] >...	2e-42	Protein synthesis
ntb1907	1081	AT1G67250.1 | Symbols: | proteasome maturation factor UMP1 fami...	6e-56	REF|XP_002283197.1| PREDICTED: hypothetical protein [Vitis vi...	3e-22	Unclassified protein
ntb1908	1082	AT1G33520.1 | Symbols: MOS2 | MOS2 (modifier of snc1, 2); RNA bi...	6e-56	REF|XP_002276861.1| PREDICTED: hypothetical protein [Vitis vi...	9e-46	Unclassified protein
ntb1909	1083	AT1G34770.2 | Symbols: | MAGE-8 antigen-related | chr1:12746624...	6e-56	REF|XP_002513929.1| Melanoma-associated antigen G1, putative ...	1e-48	Unclassified protein
ntb1910	1084	AT4G14320.1 | Symbols: | 60S ribosomal protein L36a/L44 (RPL36a...	5e-56	EMB|CBI27147.1| unnamed protein product [Vitis vinifera]	2e-47	Protein synthesis
ntb1911	1085	AT4G14320.1 | Symbols: | 60S ribosomal protein L36a/L44 (RPL36a...	4e-56	EMB|CBI24890.1| unnamed protein product [Vitis vinifera]	5e-48	Protein synthesis
ntb1912	1086	AT2G31200.1 | Symbols: ADF6, ATADF6 | ADF6 (ACTIN DEPOLYMERIZING...	4e-56	DBJ|BAC23034.1| actin depolymerizing factor 6 [Solanum tubero...	4e-63	Unclassified protein
ntb1913	1087	AT4G14710.2 | Symbols: ATARD2 | acireductone dioxygenase [iron(I...	3e-56	REF|XP_002517071.1| acireductone dioxygenase, putative [Ricin...	1e-54	Unclassified protein
ntb1914	1088	AT5G35200.1 | Symbols: | epsin N-terminal homology (ENTH) domai...	3e-56	EMB|CBI28256.1| unnamed protein product [Vitis vinifera]	5e-57	Unclassified protein
ntb1915	1089	AT3G49010.3 | Symbols: ATBBC1, BBC1, RSU2 | ATBBC1 (ARABIDOPSIS ...	3e-56	GB|ABA46764.1| unknown [Solanum tuberosum]	9e-58	Protein synthesis
ntb1916	1090	AT5G59850.1 | Symbols: | 40S ribosomal protein S15A (RPS15aF) |...	2e-56	GB|ABA46758.1| unknown [Solanum tuberosum] >gb|ABB02647.1| un...	6e-22	Protein synthesis
ntb1917	1091	AT1G27970.1 | Symbols: NTF2B | NTF2B (NUCLEAR TRANSPORT FACTOR 2...	2e-56	REF|XP_002514900.1| nuclear transport factor, putative [Ricin...	4e-39	Protein fate
ntb1918	1092	AT2G39390.1 | Symbols: | 60S ribosomal protein L35 (RPL35B) | c...	2e-56	DBJ|BAD95794.1| similar to 60S ribosomal protein L35 [Solanum...	2e-44	Protein synthesis
ntb1919	1093	AT5G63870.1 | Symbols: PP7, ATPP7 | PP7 (SERINE/THREONINE PHOSPH...	2e-56	REF|XP_002528525.1| protein phosphatase-7, putative [Ricinus ...	1e-59	Metabolism
ntb1920	1094	AT2G16710.1 | Symbols: | hesB-like domain-containing protein | ...	1e-56	REF|XP_002528740.1| iron-sulfur cluster assembly protein, put...	8e-11	Unclassified protein
ntb1921	1095	AT1G74270.1 | Symbols: | 60S ribosomal protein L35a (RPL35aC) |...	1e-56	GB|ACJ02349.1| 60S ribosomal protein L35a [Vernicia fordii]	4e-30	Protein synthesis
ntb1922	1096	AT2G19760.1 | Symbols: PFN1, PRF1 | PRF1 (PROFILIN 1); actin bin...	7e-57	GB|AAL29690.1| profilin [Solanum lycopersicum]	1e-54	Unclassified protein
ntb1923	1097	AT5G06360.1 | Symbols: | ribosomal protein S8e family protein |...	7e-57	GB|ACU23114.1| unknown [Glycine max]	1e-56	Protein synthesis
ntb1924	1098	AT1G26880.1 | Symbols: | 60S ribosomal protein L34 (RPL34A) | c...	6e-57	SP|P41098.1|RL34_TOBAC RecName: Full=60S ribosomal protein L3...	2e-47	Protein synthesis
ntb1925	1099	AT1G52600.1 | Symbols: | signal peptidase, putative | chr1:1959...	5e-57	GB|ACU17928.1| unknown [Glycine max]	4e-37	Protein fate
ntb1926	1100	AT1G10030.1 | Symbols: ERG28 | ERG28 (Arabidopsis homolog of yea...	5e-57	GB|ACU13738.1| unknown [Glycine max]	3e-51	Unclassified protein
ntb1927	1101	AT5G55120.1 | Symbols: VTC5 | VTC5 (VITAMIN C DEFECTIVE 5); GDP-...	4e-57	GB|ADB85572.1| GDP-L-galactose phosphorylase [Actinidia delic...	2e-65	Unclassified protein
ntb1928	1102	AT1G48030.2 | Symbols: mtLPD1 | mtLPD1 (mitochondrial lipoamide ...	3e-57	GB|AAS47493.1| lipoamide dehydrogenase [Capsicum annuum]	8e-38	Metabolism
ntb1929	1103	AT5G23230.1 | Symbols: NIC2 | NIC2 (NICOTINAMIDASE 2); catalytic...	3e-57	REF|XP_002530911.1| Isochorismatase, putative [Ricinus commun...	3e-51	Unclassified protein
ntb1930	1104	AT5G06770.1 | Symbols: | KH domain-containing protein / zinc fi...	3e-57	REF|XP_002533457.1| conserved hypothetical protein [Ricinus c...	3e-72	Transcription
ntb1931	1105	AT4G02840.1 | Symbols: | small nuclear ribonucleoprotein D1, pu...	2e-57	EMB|CBI32365.1| unnamed protein product [Vitis vinifera]	3e-47	Transcription
ntb1932	1106	AT4G14710.4 | Symbols: ATARD2 | acireductone dioxygenase [iron(I...	2e-57	No similarity		Unclassified protein
ntb1933	1107	AT1G69620.1 | Symbols: RPL34 | RPL34 (RIBOSOMAL PROTEIN L34); st...	1e-57	SP|P41098.1|RL34_TOBAC RecName: Full=60S ribosomal protein L3...	2e-49	Protein synthesis
ntb1934	1108	AT2G04630.1 | Symbols: NRPB6B, NRPE6B | NRPB6B; DNA binding / DN...	1e-57	GB|AAD34613.1|AF153277_1 DNA-directed RNA polymerase IIa [Nic...	1e-52	Transcription
ntb1935	1109	AT2G38940.1 | Symbols: ATPT2, PHT1;4 | ATPT2 (ARABIDOPSIS THALIA...	1e-57	DBJ|BAB21545.1| phosphate transporter [Nicotiana tabacum]	1e-58	Cellular transport
ntb1936	1110	AT4G02840.1 | Symbols: | small nuclear ribonucleoprotein D1, pu...	9e-58	EMB|CBI32365.1| unnamed protein product [Vitis vinifera]	5e-50	Transcription
ntb1937	1111	AT5G24170.1 | Symbols: | FUNCTIONS IN: molecular_function unkno...	8e-58	REF|XP_002267997.1| PREDICTED: hypothetical protein [Vitis vi...	5e-55	Unclassified protein
ntb1938	1112	AT3G49010.3 | Symbols: ATBBC1, BBC1, RSU2 | ATBBC1 (ARABIDOPSIS ...	7e-58	GB|ABA46764.1| unknown [Solanum tuberosum]	3e-60	Protein synthesis
ntb1939	1113	AT3G04400.1 | Symbols: emb2171 | emb2171 (embryo defective 2171)...	5e-58	GB|AAP80667.1|AF479048_1 ribosomal Pr 117 [Triticum aestivum]	6e-37	Protein synthesis
ntb1940	1114	AT2G32520.1 | Symbols: | dienelactone hydrolase family protein ...	5e-58	REF|XP_002321135.1| predicted protein [Populus trichocarpa] >...	2e-44	Unclassified protein
ntb1941	1115	AT1G05120.1 | Symbols: | SNF2 domain-containing protein / helic...	2e-58	REF|XP_002320469.1| chromatin remodeling complex subunit [Pop...	4e-25	Unclassified protein
ntb1942	1116	AT5G12190.1 | Symbols: | RNA recognition motif (RRM)-containing...	1e-58	GB|ACJ83862.1| unknown [Medicago truncatula]	9e-54	Unclassified protein
ntb1943	1117	AT4G33350.1 | Symbols: | chloroplast inner membrane import prot...	1e-58	REF|XP_002302438.1| predicted protein [Populus trichocarpa] >...	1e-59	Cellular transport
ntb1944	1118	AT5G60250.1 | Symbols: | zinc finger (C3HC4-type RING finger) f...	1e-58	EMB|CBI16265.1| unnamed protein product [Vitis vinifera]	8e-66	Unclassified protein
ntb1945	1119	AT1G12640.1 | Symbols: | membrane bound O-acyl transferase (MBO...	9e-59	EMB|CBI34747.1| unnamed protein product [Vitis vinifera]	3e-56	Metabolism
ntb1946	1120	AT2G14660.1 | Symbols: | unknown protein | chr2:6272506-6272982...	6e-59	REF|XP_002276295.1| PREDICTED: hypothetical protein [Vitis vi...	2e-38	Unclassified protein
ntb1947	1121	AT5G63000.1 | Symbols: | unknown protein | chr5:25280151-252814...	6e-59	REF|XP_002511380.1| conserved hypothetical protein [Ricinus c...	5e-62	Unclassified protein
ntb1948	1122	AT3G07480.1 | Symbols: | electron carrier/ iron-sulfur cluster ...	3e-59	REF|XP_002301767.1| predicted protein [Populus trichocarpa] >...	3e-56	Unclassified protein
ntb1949	1123	AT5G48760.2 | Symbols: | 60S ribosomal protein L13A (RPL13aD) |...	2e-59	REF|XP_002268901.1| PREDICTED: hypothetical protein [Vitis vi...	7e-47	Protein synthesis
ntb1950	1124	AT5G36230.1 | Symbols: | eIF4-gamma/eIF5/eIF2-epsilon domain-co...	2e-59	GB|ACU20961.1| unknown [Glycine max]	9e-57	Protein synthesis
ntb1951	1125	AT4G32590.1 | Symbols: | ferredoxin-related | chr4:15721417-157...	2e-59	REF|XP_002281853.1| PREDICTED: hypothetical protein [Vitis vi...	5e-59	Cellular transport
ntb1952	1126	AT4G02680.1 | Symbols: EOL1 | EOL1 (ETO1-LIKE 1); binding / prot...	2e-59	GB|ABB46489.1| ethylene-overproducer1-like protein [Solanum l...	9e-63	Unclassified protein
ntb1953	1127	AT2G32720.1 | Symbols: B5 #4, ATCB5-B, CB5-B | CB5-B (CYTOCHROME...	2e-59	EMB|CAA50575.1| cytochrome b5 [Nicotiana tabacum]	5e-73	Cellular transport
ntb1954	1128	AT4G15000.1 | Symbols: | 60S ribosomal protein L27 (RPL27C) | c...	1e-59	REF|XP_002277425.1| PREDICTED: hypothetical protein [Vitis vi...	2e-50	Protein synthesis
ntb1955	1129	AT3G12390.1 | Symbols: | nascent polypeptide associated complex...	1e-59	GB|ACB32231.1| nascent polypeptide associated complex alpha [...	2e-65	Unclassified protein
ntb1956	1130	AT4G14880.2 | Symbols: OASA1, CYTACS1, ATCYS-3A | OASA1 (O-ACETY...	8e-60	EMB|CAJ32462.1| putative cytosolic cysteine synthase 7 [Nicot...	3e-59	Metabolism
ntb1957	1131	AT5G16630.2 | Symbols: ATRAD4, RAD4 | RAD4; damaged DNA binding ...	5e-60	EMB|CBI33509.1| unnamed protein product [Vitis vinifera]	4e-60	Cell cycle and DNA processing
ntb1958	1132	AT2G32670.1 | Symbols: ATVAMP725, VAMP725 | ATVAMP725 | chr2:138...	5e-60	REF|XP_002521112.1| Vesicle-associated membrane protein, puta...	8e-62	Cellular transport
ntb1959	1133	AT5G10010.1 | Symbols: | unknown protein | chr5:3128098-3131452...	4e-60	GB|ACK44524.1| AT5G10010-like protein [Arabidopsis arenosa]	9e-54	Unclassified protein
ntb1960	1134	AT2G35790.1 | Symbols: | unknown protein | chr2:15040735-150419...	4e-60	REF|XP_002529718.1| conserved hypothetical protein [Ricinus c...	5e-65	Unclassified protein
ntb1961	1135	AT1G33140.1 | Symbols: PGY2 | PGY2 (PIGGYBACK2); structural cons...	3e-60	GB|ABA81856.1| unknown [Solanum tuberosum]	6e-13	Protein synthesis
ntb1962	1136	AT4G22380.1 | Symbols: | ribosomal protein L7Ae/L30e/S12e/Gadd4...	3e-60	REF|XP_002281586.1| PREDICTED: hypothetical protein [Vitis vi...	1e-52	Protein synthesis
ntb1963	1137	AT2G37250.1 | Symbols: ADK, ATPADK1 | ADK (ADENOSINE KINASE); ad...	3e-60	SP|Q8HSW1.1|KADC_SOLTU RecName: Full=Adenylate kinase, chloro...	7e-65	Metabolism
ntb1964	1138	AT4G18100.1 | Symbols: | 60S ribosomal protein L32 (RPL32A) | c...	2e-60	GB|ABA40471.1| ly200-like protein [Solanum tuberosum] >gb|ABB...	3e-56	Protein synthesis
ntb1965	1139	AT3G59080.2 | Symbols: | aspartyl protease family protein | chr...	2e-60	GB|AAV92892.1| Avr9/Cf-9 rapidly elicited protein 36 [Nicotia...	7e-78	Protein fate
ntb1966	1140	AT4G33760.1 | Symbols: | tRNA synthetase class II (D, K and N) ...	1e-60	REF|XP_002271358.1| PREDICTED: similar to tRNA synthetase cla...	4e-36	Protein synthesis
ntb1967	1141	AT1G65820.1 | Symbols: | microsomal glutathione s-transferase, ...	7e-61	REF|XP_002305918.1| predicted protein [Populus trichocarpa] >...	8e-38	Cell rescue,defense and virulence
ntb1968	1142	AT4G32940.1 | Symbols: GAMMA-VPE, GAMMAVPE | GAMMA-VPE (GAMMA VA...	4e-61	DBJ|BAC54830.1| vacuolar processing enzyme-3 [Nicotiana tabacum]	7e-86	Protein fate
ntb1969	1143	AT2G21660.1 | Symbols: ATGRP7, CCR2, GR-RBP7, GRP7 | CCR2 (COLD,...	3e-61	DBJ|BAA03741.1| RNA-binding glycine-rich protein-1a [Nicotian...	1e-41	Unclassified protein
ntb1970	1144	AT4G15000.1 | Symbols: | 60S ribosomal protein L27 (RPL27C) | c...	2e-61	REF|XP_002277425.1| PREDICTED: hypothetical protein [Vitis vi...	6e-55	Protein synthesis
ntb1971	1145	AT5G05580.1 | Symbols: FAD8 | FAD8 (FATTY ACID DESATURASE 8); om...	2e-61	GB|ABX24525.1| omega-3 fatty acid desaturase [Solanum lycoper...	2e-64	Metabolism
ntb1972	1146	AT4G15000.1 | Symbols: | 60S ribosomal protein L27 (RPL27C) | c...	1e-61	REF|XP_002267478.1| PREDICTED: hypothetical protein [Vitis vi...	1e-49	Protein synthesis
ntb1973	1147	AT5G20570.1 | Symbols: ROC1, RBX1, HRT1, ATRBX1 | RBX1 (RING-BOX...	1e-61	REF|XP_002278332.1| PREDICTED: hypothetical protein [Vitis vi...	2e-55	Protein fate
ntb1974	1148	AT5G65260.1 | Symbols: | polyadenylate-binding protein family p...	9e-62	REF|XP_002306300.1| predicted protein [Populus trichocarpa] >...	4e-50	Unclassified protein
ntb1975	1149	AT5G59770.1 | Symbols: | FUNCTIONS IN: molecular_function unkno...	9e-62	REF|XP_002298376.1| predicted protein [Populus trichocarpa] >...	6e-61	Unclassified protein
ntb1976	1150	AT5G27670.1 | Symbols: HTA7 | HTA7 (HISTONE H2A 7); DNA binding ...	5e-62	DBJ|BAC53941.1| H2A histone [Nicotiana tabacum]	9e-38	Unclassified protein
ntb1977	1151	ATMG01190.1 | Symbols: ATP1 | ATPase subunit 1 | chrM:302166-303...	5e-62	REF|YP_717155.1| ATPase subunit 1 [Brassica napus] >dbj|BAC98...	1e-45	Cell rescue,defense and virulence
ntb1978	1152	AT2G31610.1 | Symbols: | 40S ribosomal protein S3 (RPS3A) | chr...	5e-62	GB|ABB87113.1| unknown [Solanum tuberosum]	8e-59	Protein synthesis
ntb1979	1153	AT5G56030.1 | Symbols: HSP81-2, ERD8, HSP90.2 | HSP81-2 (HEAT SH...	4e-62	DBJ|BAE97400.1| heat shock protein 90 [Nicotiana tabacum]	2e-54	Protein fate
ntb1980	1154	AT3G46460.1 | Symbols: UBC13 | UBC13 (ubiquitin-conjugating enzy...	4e-62	GB|ABB55390.1| ubiquitin-conjugating enzyme E2 7-like [Solanu...	1e-62	Protein fate
ntb1981	1155	AT5G12250.1 | Symbols: TUB6 | TUB6 (BETA-6 TUBULIN); structural ...	3e-62	REF|XP_002456503.1| hypothetical protein SORBIDRAFT_03g037490...	2e-55	Cell rescue,defense and virulence
ntb1982	1156	AT3G01280.1 | Symbols: VDAC1, ATVDAC1 | VDAC1 (VOLTAGE DEPENDENT...	2e-62	DBJ|BAF95072.1| voltage-dependent anion channel [Nicotiana ta...	8e-83	Cellular transport
ntb1983	1157	AT4G34720.1 | Symbols: AVA-P1, VHA-C1, ATVHA-C1 | AVA-P1; ATPase...	1e-62	SP|O24011.1|VATL_SOLLC RecName: Full=V-type proton ATPase 16 ...	6e-42	Metabolism
ntb1984	1158	AT5G03240.3 | Symbols: UBQ3 | UBQ3 (POLYUBIQUITIN 3); protein bi...	1e-62	EMB|CBI22354.1| unnamed protein product [Vitis vinifera]	4e-61	Protein fate
ntb1985	1159	AT1G34760.2 | Symbols: GRF11, GF14 OMICRON | GRF11 (GENERAL REGU...	7e-63	GB|AAF27931.1|AF222805_1 14-3-3-like protein [Euphorbia esula]	3e-66	Unclassified protein
ntb1986	1160	AT5G51970.2 | Symbols: | sorbitol dehydrogenase, putative / L-i...	7e-63	DBJ|BAE47038.1| sorbitol related enzyme [Solanum lycopersicum]	2e-80	Unclassified protein
ntb1987	1161	AT3G46030.1 | Symbols: HTB11 | HTB11; DNA binding | chr3:1691361...	5e-63	EMB|CBI16180.1| unnamed protein product [Vitis vinifera]	4e-43	Unclassified protein
ntb1988	1162	AT3G60240.4 | Symbols: EIF4G, CUM2 | EIF4G (EUKARYOTIC TRANSLATI...	4e-63	REF|XP_002269466.1| PREDICTED: hypothetical protein [Vitis vi...	4e-57	Protein synthesis
ntb1989	1163	AT4G18100.1 | Symbols: | 60S ribosomal protein L32 (RPL32A) | c...	4e-63	GB|AAR83884.1| ly200 protein [Capsicum annuum]	9e-59	Protein synthesis
ntb1990	1164	AT3G58750.1 | Symbols: CSY2 | CSY2 (citrate synthase 2); citrate...	3e-63	REF|XP_002322875.1| predicted protein [Populus trichocarpa] >...	3e-62	Metabolism
ntb1991	1165	AT5G02560.1 | Symbols: HTA12 | HTA12; DNA binding | chr5:575437-...	2e-63	REF|XP_002274570.1| PREDICTED: hypothetical protein [Vitis vi...	3e-40	Unclassified protein
ntb1992	1166	AT5G60390.3 | Symbols: | elongation factor 1-alpha / EF-1-alpha...	2e-63	DBJ|BAA09709.1| elongation factor-1 alpha [Nicotiana tabacum]	2e-57	Protein synthesis
ntb1993	1167	AT5G18400.3 | Symbols: | unknown protein | chr5:6092955-6094876...	2e-63	EMB|CBI27445.1| unnamed protein product [Vitis vinifera]	3e-64	Unclassified protein
ntb1994	1168	AT5G59880.1 | Symbols: ADF3 | ADF3 (ACTIN DEPOLYMERIZING FACTOR ...	2e-63	GB|ABD66505.1| actin depolymerizing factor 3 [Gossypium hirsu...	3e-67	Unclassified protein
ntb1995	1169	AT4G01710.1 | Symbols: CRK, ARPC5 | CRK (CROOKED); actin binding...	1e-63	REF|XP_002275089.1| PREDICTED: hypothetical protein [Vitis vi...	1e-31	Unclassified protein
ntb1996	1170	AT5G56030.1 | Symbols: HSP81-2, ERD8, HSP90.2 | HSP81-2 (HEAT SH...	1e-63	GB|AAR12195.1| molecular chaperone Hsp90-1 [Solanum lycopersi...	1e-45	Protein fate
ntb1997	1171	AT5G59880.1 | Symbols: ADF3 | ADF3 (ACTIN DEPOLYMERIZING FACTOR ...	1e-63	GB|ABD66505.1| actin depolymerizing factor 3 [Gossypium hirsu...	1e-67	Unclassified protein
ntb1998	1172	AT3G54560.1 | Symbols: HTA11 | HTA11; DNA binding | chr3:2019653...	8e-64	REF|NP_001049049.1| Os03g0162200 [Oryza sativa (japonica cult...	2e-51	Unclassified protein
[truncated: 785 more rows]
